# Supplementary material for: Increased mitochondrial and lipid metabolism is a conserved effect of Insulin/PI3K pathway downregulation in adipose tissue
Source: Sci Rep. 2020 Feb 25;10:3418. doi: 10.1038/s41598-020-60210-3 (PMC7042323; doi:10.1038/s41598-020-60210-3)
Supplement: Supplementary file 2 — Dataset 1. [file 41598_2020_60210_MOESM2_ESM.xlsx]

## Sheet: fly_results.txt
FLYBASE	baseMean	log2FoldChange	lfcSE	stat	pvalue	padj	SYMBOL	ENTREZID	FLYBASECG
FBgn0028396	10133.5	1.9294	0.155209	12.4309	1.77548e-35	1.61888e-31	TotA	44121	CG31509
FBgn0033458	163.245	4.7065	0.381486	12.3373	5.70556e-35	2.60117e-31	CG18446	36023	CG18446
FBgn0033451	285.9	2.86051	0.255885	11.1789	5.17438e-29	1.57267e-25	CG1665	36014	CG1665
FBgn0044812	5123.82	2.25864	0.233045	9.69187	3.2649e-22	7.44234e-19	TotC	117462	CG31508
FBgn0015279	13491.6	3.08712	0.336727	9.168	4.81885e-20	8.78765e-17	Pi3K92E	42446	CG4141
FBgn0263076	75.5441	5.48276	0.678672	8.07865	6.54883e-16	9.95204e-13	Klp54D	47216	CG43323
FBgn0033826	2148.14	1.72875	0.23078	7.49091	6.83965e-14	8.35534e-11	CG4734	36477	CG4734
FBgn0033541	195.822	2.47359	0.330614	7.48181	7.33085e-14	8.35534e-11	CG12934	36124	CG12934
FBgn0033395	391.319	1.67362	0.232739	7.19099	6.43245e-13	6.51678e-10	Cyp4p2	35946	CG1944
FBgn0044810	651.327	1.53075	0.21588	7.09074	1.33398e-12	1.21633e-09	TotX	117460	CG31193
FBgn0032652	927.206	1.13658	0.179898	6.31792	2.65109e-10	2.19751e-07	CG6870	35067	CG6870
FBgn0030262	1698.82	1.48109	0.246801	6.00114	1.95933e-09	1.48876e-06	Vago	32040	CG2081
FBgn0036876	3691.35	0.976111	0.167346	5.8329	5.44715e-09	3.82055e-06	CG9451	40118	CG9451
FBgn0032603	796.006	1.00524	0.180306	5.57517	2.47283e-08	1.61052e-05	CG17928	35009	CG17928
FBgn0027580	19761	0.848895	0.15311	5.54435	2.95053e-08	1.79353e-05	PCB	36020	CG1516
FBgn0016075	10214	0.821745	0.149574	5.49389	3.93172e-08	2.24059e-05	vkg	33726	CG16858
FBgn0053519	13358.2	0.868258	0.15903	5.45972	4.76897e-08	2.42297e-05	Unc-89	3346201	CG33519
FBgn0000644	764.26	-1.57907	0.28925	-5.45919	4.78322e-08	2.42297e-05	Fcp3C	31294	CG4015
FBgn0000299	16408	0.800933	0.151799	5.27628	1.31834e-07	6.32664e-05	Col4a1	33727	CG4145
FBgn0025454	11866.1	0.982074	0.18704	5.25061	1.51596e-07	6.91124e-05	Cyp6g1	36316	CG8453
FBgn0035409	617.446	1.07903	0.205883	5.24098	1.59723e-07	6.93501e-05	CG14963	38383	CG14963
FBgn0011722	3252.33	0.828439	0.164242	5.04402	4.55858e-07	0.000188932	Tig	33896	CG11527
FBgn0011286	5582.43	0.85838	0.172845	4.96618	6.82856e-07	0.000270708	RyR	49090	CG10844
FBgn0033483	638.523	1.0052	0.205024	4.90287	9.44475e-07	0.000358822	egr	36054	CG12919
FBgn0005633	14306.3	0.793551	0.162278	4.89006	1.00807e-06	0.000367663	fln	40185	CG7445
FBgn0038756	1730.28	1.22586	0.252263	4.85945	1.17712e-06	0.000412807	CG4783	42381	CG4783
FBgn0038095	215.54	1.7798	0.370826	4.79955	1.59022e-06	0.000537022	Cyp304a1	41586	CG7241
FBgn0053307	1211.8	1.10435	0.235403	4.6913	2.7147e-06	0.000884023	CG33307	2768914	CG33307
FBgn0036044	764.252	1.12154	0.240767	4.65818	3.19023e-06	0.00100305	Zasp67	39148	CG14168
FBgn0263748	2954.72	1.20452	0.260051	4.63189	3.6235e-06	0.00107578	CG43673	14462401	CG43673
FBgn0034706	683.094	1.01324	0.218844	4.62995	3.65752e-06	0.00107578	CG11275	37534	CG11275
FBgn0085765	2481.77	0.950679	0.206019	4.61451	3.94018e-06	0.00112271	2SrRNA-Psi:CR40677	5740367	CR40677
FBgn0020907	967.677	1.09241	0.237585	4.59799	4.26596e-06	0.0011787	Scp2	42015	CG14904
FBgn0003890	3847.62	0.734411	0.160189	4.58465	4.54742e-06	0.00121951	betaTub97EF	43359	CG4869
FBgn0083919	32730.8	0.719174	0.157165	4.57591	4.74162e-06	0.00123526	NA	NA	NA
FBgn0052198	42.9716	-4.45411	0.975742	-4.56484	4.99868e-06	NA	CG32198	317909	CG32198
FBgn0033540	605.414	0.908536	0.199136	4.56238	5.05767e-06	0.00126451	Elp2	36123	CG11887
FBgn0035886	21.6199	-4.66082	1.02175	-4.56162	5.07593e-06	NA	Jon66Ci	38952	CG7118
FBgn0040096	368.024	1.21508	0.266514	4.55916	5.13598e-06	0.00126451	lectin-33A	53516	CG16834
FBgn0086356	1561.99	-1.08033	0.237241	-4.55374	5.26995e-06	0.00126451	tum	36538	CG13345
FBgn0036663	8196.84	0.67866	0.149332	4.54463	5.50324e-06	0.00128663	CG9674	39878	CG9674
FBgn0033027	7362.71	0.869808	0.192207	4.52537	6.02908e-06	0.00134386	TpnC4	35498	CG12408
FBgn0038470	502.128	-1.04165	0.230204	-4.52489	6.04281e-06	0.00134386	CG18213	42055	CG18213
FBgn0033728	15014.8	1.12423	0.248854	4.51763	6.25364e-06	0.00135329	Cpr49Ae	36351	CG8505
FBgn0038549	389.139	-1.11325	0.24666	-4.51332	6.38204e-06	0.00135329	CG17802	42143	CG17802
FBgn0038799	233.585	1.11345	0.248237	4.48544	7.2762e-06	0.0014789	MFS9	42426	CG4288
FBgn0085249	130870	1.01148	0.225537	4.48478	7.2988e-06	0.0014789	CG34220	5740467	CG34220
FBgn0028420	2758.56	0.728732	0.162705	4.47887	7.50403e-06	0.00148743	NA	NA	NA
FBgn0010482	9117.3	0.814615	0.182595	4.46132	8.14551e-06	0.00157616	l(2)01289	46017	CG9432
FBgn0031993	1714.93	0.731374	0.164082	4.45736	8.29742e-06	0.00157616	NA	NA	NA
FBgn0026760	195.864	1.30517	0.293805	4.44229	8.90055e-06	0.00165102	Tehao	34761	CG7121
FBgn0004378	1054.34	-1.02542	0.231022	-4.43862	9.05361e-06	0.00165102	Klp61F	38135	CG9191
FBgn0033294	1259.08	1.21354	0.274518	4.4206	9.84253e-06	0.00175969	Mal-A4	35827	CG8693
FBgn0259791	630.849	-1.33793	0.303291	-4.41136	1.02722e-05	0.00180119	bora	40031	CG6897
FBgn0001216	3079.6	0.826186	0.187836	4.39843	1.09035e-05	0.00187581	Hsc70-1	39542	CG8937
FBgn0037844	1025.47	-1.11369	0.253919	-4.38603	1.1544e-05	0.00193892	CG4570	41306	CG4570
FBgn0036381	4314.36	0.730892	0.16683	4.38106	1.18103e-05	0.00193892	CG8745	39530	CG8745
FBgn0003137	7322.79	0.689628	0.157476	4.37926	1.19083e-05	0.00193892	Ppn	43872	CG33103
FBgn0034497	19521.7	0.954284	0.218352	4.37039	1.24025e-05	0.00198396	Mpcp1	37297	CG9090
FBgn0033504	5847.94	0.739239	0.169368	4.36469	1.27305e-05	0.00200132	CAP	36084	CG18408
FBgn0034330	490.13	1.00531	0.230633	4.35894	1.30696e-05	0.0020198	CG18107	37101	CG18107
FBgn0069973	151.772	2.70417	0.621227	4.35294	1.34324e-05	0.00202354	CG40485	3355165	CG40485
FBgn0039915	873.446	0.84537	0.194412	4.34835	1.37164e-05	0.00202354	Gat	43805	CG1732
FBgn0051414	805.91	0.975064	0.224273	4.34766	1.37596e-05	0.00202354	Gba1b	318721	CG31414
FBgn0039470	1313.26	1.00528	0.231427	4.34385	1.40006e-05	0.00202631	CG6296	43246	CG6296
FBgn0003087	795.424	-1.15687	0.266768	-4.33663	1.44684e-05	0.0020613	pim	34404	CG5052
FBgn0037627	45.7902	2.99286	0.694611	4.30868	1.64231e-05	NA	CG13318	41048	CG13318
FBgn0039091	1579.41	0.921982	0.214123	4.30585	1.66344e-05	0.00233342	CG10182	42780	CG10182
FBgn0010100	59752.4	0.788607	0.183996	4.28599	1.81927e-05	0.00251335	Acon	44149	CG9244
FBgn0000473	7909.58	1.06133	0.247911	4.28111	1.85965e-05	0.00253079	Cyp6a2	35587	CG9438
FBgn0086450	4120.22	0.737939	0.173418	4.25525	2.08815e-05	0.00279996	su(r)	31858	CG2194
FBgn0262508	12209.4	0.769596	0.181237	4.24634	2.1729e-05	0.00287137	CG43078	38981	CG43078
FBgn0010352	44743	0.765084	0.180916	4.22894	2.34796e-05	0.00291335	Nc73EF	39899	CG11661
FBgn0261439	17388.8	0.749593	0.177366	4.22624	2.37623e-05	0.00291335	SdhA	37228	CG17246
FBgn0035241	1914.39	0.844474	0.199862	4.22529	2.38636e-05	0.00291335	CG12105	38190	CG12105
FBgn0036362	4222.32	1.0721	0.253751	4.22501	2.3893e-05	0.00291335	CG10725	39510	CG10725
FBgn0040232	890.697	-0.958655	0.226919	-4.22465	2.39315e-05	0.00291335	cmet	53561	CG6392
FBgn0033904	338.324	0.941192	0.222802	4.22434	2.39637e-05	0.00291335	CG18327	36567	CG18327
FBgn0035542	13755.9	0.668161	0.158662	4.21121	2.54005e-05	0.00303416	DOR	38543	CG11347
FBgn0051530	833.045	0.861322	0.2048	4.20569	2.60292e-05	0.00303416	NA	NA	NA
FBgn0061476	556.567	-0.901821	0.214476	-4.20476	2.61362e-05	0.00303416	Zwilch	59247	CG18729
FBgn0015777	3000.43	0.775962	0.184602	4.20344	2.62886e-05	0.00303416	nrv2	33953	CG9261
FBgn0032136	14634.9	0.742377	0.177097	4.19193	2.76593e-05	0.00315247	Apoltp	34283	CG15828
FBgn0053556	2376.12	0.691228	0.165315	4.18129	2.89861e-05	0.0032629	form3	3346238	CG33556
FBgn0032889	3555.87	0.699768	0.167601	4.17521	2.97705e-05	0.00331033	CG9331	35347	CG9331
FBgn0035817	4164.16	0.836249	0.200501	4.17079	3.03541e-05	0.00333456	CG7409	38870	CG7409
FBgn0030258	413.42	0.954901	0.229151	4.16713	3.08452e-05	0.00334817	CG1552	32035	CG1552
FBgn0020908	36593.9	0.709965	0.17108	4.14991	3.32604e-05	0.00356786	Scp1	3355102	CG15848
FBgn0264695	100389	0.719381	0.173626	4.14328	3.42374e-05	0.00362452	Mhc	35007	CG17927
FBgn0031878	809.761	-1.03715	0.250461	-4.14097	3.45836e-05	0.00362452	sip2	33979	CG9188
FBgn0036938	242.956	-1.59702	0.386311	-4.13404	3.56448e-05	0.00368606	CG14187	40199	CG14187
FBgn0032929	1323.11	-0.926857	0.224318	-4.13189	3.59793e-05	0.00368606	Mcm10	35390	CG9241
FBgn0263006	75165	0.68665	0.166755	4.11772	3.82647e-05	0.00387664	SERCA	49297	CG3725
FBgn0037975	718.225	0.885558	0.215498	4.10935	3.96777e-05	0.00397562	CG3397	41454	CG3397
FBgn0039464	1257.48	0.869426	0.211947	4.10208	4.09444e-05	0.00405795	CG6330	43240	CG6330
FBgn0085823	2388.23	0.847285	0.206859	4.09595	4.20437e-05	0.00410893	NA	NA	NA
FBgn0029766	8108.57	0.781584	0.19101	4.09184	4.27966e-05	0.00410893	CG15784	31461	CG15784
FBgn0037583	1076.56	-0.774551	0.189373	-4.09009	4.31206e-05	0.00410893	CG9684	41000	CG9684
FBgn0052475	351.535	1.02642	0.251102	4.08768	4.35716e-05	0.00410893	mthl8	38013	CG32475
FBgn0001226	5647.88	-0.869258	0.212734	-4.08612	4.38644e-05	0.00410893	Hsp27	39078	CG4466
FBgn0036565	698.86	-0.913342	0.223609	-4.08455	4.41627e-05	0.00410893	CG5235	39758	CG5235
FBgn0000064	96199	0.779186	0.190982	4.07988	4.50581e-05	0.00414989	Ald	43183	CG6058
FBgn0015391	1894.61	-0.918064	0.225317	-4.07454	4.61046e-05	0.00420382	glu	35001	CG11397
FBgn0085237	720.012	0.911607	0.224463	4.06128	4.88054e-05	0.00433125	CG34208	5740805	CG34208
FBgn0001114	14563.7	0.728015	0.179288	4.06059	4.89489e-05	0.00433125	Glt	34193	CG9280
FBgn0051453	929.287	-0.827444	0.203811	-4.05985	4.91035e-05	0.00433125	pch2	41013	CG31453
FBgn0002673	1126.51	-1.02691	0.253046	-4.05821	4.94495e-05	0.00433125	twe	34954	CG4965
FBgn0033268	652.194	0.817668	0.201585	4.0562	4.98773e-05	0.00433125	Obp44a	35789	CG2297
FBgn0036203	23097.4	1.01358	0.250484	4.04646	5.19978e-05	0.0044728	Muc68D	39326	CG6004
FBgn0260991	1912.79	-0.950055	0.235502	-4.03416	5.47969e-05	0.00466952	Incenp	35649	CG12165
FBgn0003701	994.763	-1.07956	0.267993	-4.02829	5.61839e-05	0.00470502	thr	37042	CG5785
FBgn0038395	1111.57	-0.970339	0.240897	-4.02803	5.62456e-05	0.00470502	CG10407	41949	CG10407
FBgn0261990	1759.75	0.902127	0.224111	4.02535	5.68895e-05	0.00471562	CG42808	10178961	CG42808
FBgn0026403	1599.84	0.755776	0.18804	4.01923	5.8389e-05	0.00479631	Ndg	36089	CG12908
FBgn0085757	3312.04	0.79121	0.197719	4.00168	6.28942e-05	0.00508467	NA	NA	NA
FBgn0030087	10713.2	0.609693	0.152444	3.99944	6.34922e-05	0.00508467	CG7766	31839	CG7766
FBgn0040687	29819.8	0.946856	0.236867	3.99742	6.40367e-05	0.00508467	CG14645	50160	CG14645
FBgn0052984	181.112	1.47331	0.368596	3.99707	6.413e-05	0.00508467	CG32984	34218	CG32984
FBgn0029898	1746.46	0.66046	0.165362	3.99403	6.49595e-05	0.00510604	CG14439	31614	CG14439
FBgn0036454	3274.22	0.708502	0.178633	3.96625	7.30111e-05	0.00562872	CG17839	39616	CG17839
FBgn0033702	217.043	1.19594	0.301631	3.96491	7.34228e-05	0.00562872	CG8854	36324	CG8854
FBgn0035517	1302	0.700007	0.176556	3.96479	7.3461e-05	0.00562872	CG1265	38517	CG1265
FBgn0033233	663.846	-0.884252	0.223364	-3.9588	7.53267e-05	0.00572357	Kdm4A	35744	CG15835
FBgn0017566	15232.5	0.664958	0.168191	3.9536	7.69854e-05	0.00580126	ND-75	31762	CG2286
FBgn0033438	377.78	1.01682	0.257473	3.94925	7.83979e-05	0.00585928	Mmp2	35997	CG1794
FBgn0050440	746.199	-0.748576	0.18995	-3.94092	8.11705e-05	0.00601717	CG30440	35496	CG30440
FBgn0028543	4577.17	0.795958	0.202401	3.93258	8.40384e-05	0.00615444	NimB2	260645	CG31839
FBgn0003525	3148.3	-0.945616	0.240551	-3.93104	8.45792e-05	0.00615444	stg	43466	CG1395
FBgn0086697	1561.8	-0.794198	0.202101	-3.92971	8.50471e-05	0.00615444	NA	NA	NA
FBgn0027949	671.045	-1.00803	0.256646	-3.92769	8.57659e-05	0.00615759	msb1l	35254	CG10364
FBgn0037386	1076.52	0.749792	0.191063	3.92431	8.69792e-05	0.00619591	CG1208	40727	CG1208
FBgn0014028	14930.1	0.782904	0.200222	3.91018	9.22285e-05	0.00651891	SdhB	35590	CG3283
FBgn0000166	881.663	-0.887567	0.227377	-3.90351	9.4809e-05	0.00664975	bcd	40830	CG1034
FBgn0020368	2598.29	0.74114	0.190062	3.89947	9.64026e-05	0.00670991	NA	NA	NA
FBgn0038820	9418.95	0.839673	0.215552	3.89545	9.80149e-05	0.00677046	CG4000	42451	CG4000
FBgn0036690	513.652	-1.0458	0.268817	-3.89039	0.000100085	0.00682272	Ilp8	39909	CG14059
FBgn0031089	3081.26	0.776265	0.199557	3.88994	0.000100268	0.00682272	CG9572	33013	CG9572
FBgn0063923	1227.44	0.770615	0.198429	3.88357	0.000102933	0.00695218	Kaz1-ORFB	3772691	CG1220
FBgn0037228	770.726	0.789534	0.203758	3.87486	0.000106687	0.00713049	CG1092	40538	CG1092
FBgn0037391	2538.48	0.643706	0.166168	3.87383	0.000107137	0.00713049	CG2017	40733	CG2017
FBgn0001225	10361.8	-0.800691	0.206937	-3.86925	0.000109172	0.00721329	Hsp26	39075	CG4183
FBgn0052438	1074.59	-0.793846	0.205511	-3.8628	0.000112096	0.00735317	SMC5	326215	CG32438
FBgn0034717	2101.64	0.677627	0.175733	3.85599	0.000115261	0.00750676	CG5819	37547	CG5819
FBgn0038681	3265.98	0.606102	0.157723	3.84282	0.000121629	0.00777622	Cyp12a4	42294	CG6042
FBgn0261385	2006.58	-0.949283	0.247178	-3.84048	0.000122792	0.00777622	scra	35696	CG2092
FBgn0085353	25655.6	0.982463	0.255834	3.84024	0.000122915	0.00777622	CG34324	32302	CG34324
FBgn0013348	3501.77	0.72126	0.187982	3.83686	0.000124618	0.00777622	TpnC41C	35473	CG2981
FBgn0034381	220.303	1.09749	0.286059	3.83657	0.000124762	0.00777622	List	37157	CG15088
FBgn0085802	10591.1	0.834341	0.217527	3.83556	0.000125276	0.00777622	18SrRNA:CR41548	5740812	CR41548
FBgn0039332	274.375	0.962852	0.251078	3.83487	0.000125628	0.00777622	alrm	43074	CG11910
FBgn0015625	3016.63	-0.993938	0.259262	-3.83372	0.000126221	0.00777622	CycB3	42971	CG5814
FBgn0015926	1088.45	-1.00795	0.263098	-3.83106	0.000127592	0.0077854	dah	32459	CG6157
FBgn0027556	4776.43	0.594539	0.155293	3.82851	0.000128923	0.0077854	CG4928	32682	CG4928
FBgn0031940	6513.96	0.844117	0.220483	3.82849	0.000128931	0.0077854	CG7214	34053	CG7214
FBgn0026176	283.089	1.04326	0.272972	3.82184	0.00013246	0.00794586	SkpB	36298	CG8881
FBgn0052318	68.1883	-1.79322	0.471652	-3.80199	0.000143536	0.00855402	CG32318	2768976	CG32318
FBgn0002772	29852.4	0.752155	0.198545	3.78833	0.000151662	0.0089796	Mlc1	43323	CG5596
FBgn0010382	2675.07	-1.01614	0.268344	-3.78671	0.000152653	0.00897992	CycE	34924	CG3938
FBgn0039112	4729.8	0.692523	0.183116	3.78187	0.000155654	0.00909775	SdhD	42808	CG10219
FBgn0036656	503.289	0.809833	0.214297	3.77903	0.000157444	0.00914376	CG13026	39868	CG13026
FBgn0004429	5029.08	0.673865	0.178578	3.77351	0.00016097	0.00928939	LysP	38129	CG9116
FBgn0004516	1246.28	0.664922	0.176589	3.76536	0.000166312	0.0094999	Gad1	38484	CG14994
FBgn0001250	3284.32	0.642646	0.1707	3.76477	0.000166701	0.0094999	if	32661	CG9623
FBgn0031488	356.172	0.951091	0.252855	3.76141	0.000168958	0.00956868	CG17265	33509	CG17265
FBgn0032010	1800.08	0.716139	0.190572	3.75783	0.000171393	0.00964666	CG8086	34131	CG8086
FBgn0034877	7464.03	0.619792	0.165095	3.75416	0.000173924	0.00965407	levy	37728	CG17280
FBgn0039591	100.298	1.43342	0.38193	3.75309	0.000174667	0.00965407	CG9988	43388	CG9988
FBgn0030242	491.083	-1.02019	0.27183	-3.75304	0.000174701	0.00965407	sofe	32016	CG1655
FBgn0037236	27384.5	0.858925	0.22912	3.7488	0.000177684	0.00975979	Skp2	40548	CG9772
FBgn0051148	1455.72	0.909219	0.242686	3.74649	0.000179329	0.00979116	Gba1a	42796	CG31148
FBgn0085201	2706.29	0.883368	0.235956	3.74378	0.000181271	0.00983827	CG34172	5740746	CG34172
FBgn0021906	13891.3	0.684985	0.183202	3.73896	0.000184784	0.00995123	RFeSP	44390	CG7361
FBgn0037792	627.476	-0.829799	0.222078	-3.73652	0.000186587	0.00995123	TAF1B	41242	CG6241
FBgn0032684	1509	0.669311	0.179129	3.73646	0.000186626	0.00995123	CG10178	35105	CG10178
FBgn0002939	803.638	-0.966937	0.259036	-3.73283	0.000189341	0.0100373	ninaD	326160	CG31783
FBgn0264494	9046.9	0.595721	0.159767	3.7287	0.000192473	0.0101174	CG17646	33354	CG17646
FBgn0013988	23009.5	0.669801	0.179675	3.72785	0.000193121	0.0101174	NA	NA	NA
FBgn0031091	555.975	-0.889436	0.238681	-3.72647	0.000194182	0.0101174	Phf7	33015	CG9576
FBgn0036821	5577.12	0.62311	0.167393	3.72245	0.000197302	0.0101371	CG3961	40056	CG3961
FBgn0040477	332.408	-1.06237	0.2855	-3.72107	0.000198378	0.0101371	cid	36495	CG13329
FBgn0039164	1085.78	-0.754091	0.202691	-3.72039	0.000198913	0.0101371	NA	NA	NA
FBgn0003022	983.803	-0.83209	0.223664	-3.72027	0.000199006	0.0101371	NA	NA	NA
FBgn0030798	630.408	0.690285	0.185753	3.71614	0.000202292	0.0102472	CG13003	32675	CG13003
FBgn0250816	1640.25	-0.914441	0.246427	-3.71079	0.000206612	0.0103546	AGO3	3355150	CG40300
FBgn0027889	1272.85	-0.886536	0.238957	-3.71002	0.00020724	0.0103546	ball	43228	CG6386
FBgn0033845	1570.57	-0.947141	0.255341	-3.70932	0.000207818	0.0103546	mars	36498	CG17064
FBgn0029733	1977.18	-0.890245	0.240221	-3.70594	0.000210612	0.0104367	CG6927	31419	CG6927
FBgn0035695	396.454	0.889862	0.240605	3.69843	0.000216936	0.0106362	CG10226	38725	CG10226
FBgn0001086	1374.84	-0.905167	0.244746	-3.69839	0.000216971	0.0106362	fzy	34968	CG4274
FBgn0005696	744.973	-0.956144	0.25867	-3.69638	0.000218695	0.0106634	DNApol-alpha73	43278	CG5923
FBgn0036881	810.588	0.899392	0.243534	3.69309	0.000221543	0.0106929	Cpr76Bd	40123	CG9299
FBgn0000996	2646.91	-0.960496	0.260087	-3.69298	0.000221644	0.0106929	dup	47121	CG8171
FBgn0027521	1583.01	-0.90629	0.245576	-3.69046	0.000223847	0.0107423	CG3679	32591	CG3679
FBgn0082585	633.135	0.77311	0.210039	3.6808	0.000232505	0.0110477	sprt	246397	CG30023
FBgn0085815	797.715	0.804543	0.218587	3.68066	0.000232634	0.0110477	NA	NA	NA
FBgn0038181	23669.3	0.686063	0.186521	3.6782	0.000234882	0.0110569	CG9297	41688	CG9297
FBgn0085356	973.854	0.848022	0.230579	3.6778	0.000235253	0.0110569	CG34327	5740714	CG34327
FBgn0028940	1286.62	0.656991	0.178765	3.67517	0.000237687	0.011114	Cyp28a5	34817	CG8864
FBgn0037563	1168.49	0.986696	0.268597	3.67352	0.000239233	0.0111292	CG11672	40977	CG11672
FBgn0032773	13548	0.754937	0.205591	3.67204	0.000240625	0.0111299	fon	35211	CG15825
FBgn0034538	2400.26	0.846203	0.230516	3.67091	0.000241689	0.0111299	CG16799	37340	CG16799
FBgn0250814	17980.1	0.668212	0.18218	3.66786	0.000244585	0.011165	UQCR-C2	39846	CG4169
FBgn0034583	3810.11	0.608393	0.165939	3.66637	0.000246015	0.011165	CG10527	37393	CG10527
FBgn0262870	505.001	0.741457	0.202359	3.66406	0.000248244	0.011165	axo	43923	CG43225
FBgn0031245	2408.87	0.618023	0.168778	3.66176	0.000250492	0.011165	CG3625	33198	CG3625
FBgn0033443	346.031	0.95572	0.261023	3.66144	0.000250803	0.011165	CG1698	36006	CG1698
FBgn0030864	992.812	-0.951463	0.259869	-3.66132	0.000250924	0.011165	CG8173	32753	CG8173
FBgn0085819	13143.2	0.79494	0.217125	3.66122	0.000251022	0.011165	28SrRNA-Psi:CR41609	5740375	CR41609
FBgn0033597	793.178	1.04443	0.285428	3.65917	0.000253031	0.0111997	Cpr47Ea	36188	CG9079
FBgn0030261	664.928	0.813335	0.222509	3.65529	0.000256896	0.0113158	CG15203	32038	CG15203
FBgn0034885	5311.35	0.772441	0.211546	3.65142	0.000260798	0.0113402	Eglp4	37739	CG4019
FBgn0031252	482.44	-0.948568	0.25986	-3.6503	0.000261938	0.0113402	CG13690	33213	CG13690
FBgn0034356	923.476	0.996292	0.272993	3.64952	0.000262734	0.0113402	CG10924	37130	CG10924
FBgn0011603	1496.26	0.621232	0.170262	3.64869	0.000263586	0.0113402	ine	33659	CG15444
FBgn0032374	605.148	-0.925688	0.25371	-3.64861	0.000263668	0.0113402	CG14931	34588	CG14931
FBgn0000565	2373.8	0.759396	0.208243	3.64668	0.000265645	0.0113716	Eip71CD	39675	CG7266
FBgn0034617	447.192	-0.783628	0.214978	-3.64515	0.000267232	0.0113861	Panx	37434	CG9754
FBgn0004117	20617.1	0.743872	0.204406	3.6392	0.000273492	0.0115986	Tm2	41853	CG4843
FBgn0034420	8453.95	0.660962	0.18173	3.63705	0.000275776	0.0116413	CG10737	37202	CG10737
FBgn0030539	515.856	1.03192	0.284138	3.63176	0.000281498	0.0118281	CG1368	32361	CG1368
FBgn0263855	986.106	-0.837593	0.230801	-3.62907	0.000284444	0.0118593	BubR1	35522	CG7838
FBgn0259219	2791.35	0.708059	0.195127	3.62871	0.000284841	0.0118593	CG42319	36473	CG42319
FBgn0264273	172.58	1.33076	0.3674	3.62209	0.000292228	0.0120843	Sema2b	246538	CG33960
FBgn0030718	6814.36	0.673549	0.186046	3.62034	0.000294214	0.0120843	ND-20	32565	CG9172
FBgn0013308	94.9867	1.39323	0.384836	3.62034	0.000294222	0.0120843	Odc2	35767	CG8719
FBgn0031830	5867.75	0.623294	0.172235	3.61886	0.0002959	0.0120987	COX5B	33918	CG11015
FBgn0026562	6670.07	0.661893	0.183049	3.61594	0.00029926	0.0121102	SPARC	43230	CG6378
FBgn0053926	1367.25	0.924784	0.255775	3.61561	0.000299636	0.0121102	CG33926	39092	CG33926
FBgn0032666	2172.88	0.693241	0.19176	3.61516	0.000300164	0.0121102	CG5758	35083	CG5758
FBgn0250789	8890.4	0.565454	0.156463	3.61397	0.00030154	0.0121121	alpha-Spec	38231	CG1977
FBgn0024993	242.56	-1.07065	0.29645	-3.61157	0.000304343	0.0121629	CG2662	31254	CG2662
FBgn0032105	1077.05	-0.912452	0.252745	-3.61016	0.000306004	0.0121629	borr	34245	CG4454
FBgn0034098	928.315	-0.994267	0.27546	-3.60948	0.000306808	0.0121629	krimp	36804	CG15707
FBgn0002917	203.498	0.968601	0.268613	3.60594	0.000311026	0.0122248	na	45338	CG1517
FBgn0017577	2358.46	-0.767404	0.212818	-3.60592	0.000311051	0.0122248	Mcm5	41296	CG4082
FBgn0003545	744.083	-0.933705	0.259034	-3.60457	0.000312671	0.0122358	sub	44870	CG12298
FBgn0040823	155.08	-1.11283	0.309213	-3.59892	0.000319545	0.0124153	dpr6	50296	CG14162
FBgn0015270	591.328	-0.903088	0.250958	-3.59856	0.000319983	0.0124153	Orc2	41703	CG3041
FBgn0036862	10745.8	0.715109	0.198848	3.59626	0.000322829	0.0124727	Gbs-76A	40102	CG9619
FBgn0039250	626.878	-0.896927	0.24965	-3.59274	0.000327218	0.012588	Mink	42982	CG11120
FBgn0260653	1512.88	0.721519	0.200887	3.59166	0.000328575	0.012588	serp	40150	CG32209
FBgn0030745	2517.3	0.648727	0.180835	3.5874	0.000333992	0.012742	CG4239	32606	CG4239
FBgn0034886	1709.34	0.595818	0.166181	3.58536	0.000336614	0.0127885	NA	NA	NA
FBgn0030938	195.069	-0.992337	0.276975	-3.58276	0.000339979	0.012832	CG15047	32845	CG15047
FBgn0033979	4371.96	-0.769097	0.214693	-3.58231	0.000340573	0.012832	Cyp6a19	36662	CG10243
FBgn0051373	852.967	0.919328	0.256843	3.57933	0.000344471	0.0129236	CG31373	318700	CG31373
FBgn0039909	13790.8	0.644837	0.180241	3.57765	0.000346702	0.0129236	ND-49	43798	CG1970
FBgn0051410	2635.05	0.746082	0.208564	3.57723	0.000347257	0.0129236	Npc2e	326136	CG31410
FBgn0036815	1024.61	-0.807572	0.225905	-3.57484	0.000350448	0.0129894	HipHop	40047	CG6874
FBgn0037468	4703.3	-0.704584	0.197445	-3.5685	0.000359032	0.0132537	CG1943	40844	CG1943
FBgn0036354	276.172	-0.923072	0.258904	-3.5653	0.000363439	0.0133622	Poc1	39502	CG10191
FBgn0034075	3738.07	0.667396	0.187302	3.56321	0.000366347	0.0133702	Asph	36778	CG8421
FBgn0031021	3317.56	0.603594	0.169404	3.56304	0.000366587	0.0133702	ND-18	32936	CG12203
FBgn0032178	486.625	0.834344	0.234624	3.55608	0.000376424	0.0136742	Spn31A	34339	CG4804
FBgn0037746	652.179	-0.991479	0.279087	-3.55257	0.00038148	0.0138029	CG8478	41194	CG8478
FBgn0039670	956.42	1.26087	0.355149	3.55027	0.00038484	0.0138694	CG7567	43479	CG7567
FBgn0031294	2315.34	0.635953	0.179205	3.54874	0.000387078	0.0138952	IA-2	33277	CG31795
FBgn0014141	8139.31	0.519492	0.146436	3.54756	0.000388812	0.0139027	cher	42066	CG3937
FBgn0034182	631.335	0.822563	0.231982	3.54581	0.000391414	0.0139411	SmydA-7	36916	CG9640
FBgn0010342	1695.86	-0.839906	0.237016	-3.54367	0.0003946	0.0139999	Map60	35991	CG1825
FBgn0085770	2352.99	0.977949	0.276404	3.53812	0.000402994	0.0142422	NA	NA	NA
FBgn0033289	379.754	0.856606	0.242208	3.53666	0.00040522	0.0142656	CG2121	35814	CG2121
FBgn0013949	2136.24	0.653352	0.18495	3.53259	0.000411515	0.0144268	Elal	42970	CG7021
FBgn0263830	478.622	0.830476	0.235152	3.53166	0.000412964	0.0144268	CG40486	3355162	CG40486
FBgn0024991	1241.61	-0.864366	0.245017	-3.52779	0.000419049	0.0145835	CG2694	31260	CG2694
FBgn0261836	8977.84	0.603035	0.171135	3.52374	0.000425505	0.014697	Msp300	3771968	CG42768
FBgn0010612	6827.33	0.701432	0.19906	3.52372	0.000425532	0.014697	ATPsynG	46069	CG6105
FBgn0026255	817.859	0.674101	0.191371	3.52248	0.000427535	0.0147104	clumsy	35394	CG8681
FBgn0020521	2156.25	0.623041	0.177084	3.51833	0.000434274	0.0148861	pio	37929	CG3541
FBgn0260243	1647.58	-0.734257	0.208821	-3.51621	0.000437756	0.0149394	E(var)3-9	41073	CG11971
FBgn0085764	1961.38	0.813652	0.231454	3.51539	0.000439104	0.0149394	NA	NA	NA
FBgn0050015	2815.25	0.538149	0.153159	3.51367	0.00044197	0.0149394	CG30015	36147	CG30015
FBgn0000409	18591.2	0.615797	0.175283	3.51316	0.000442817	0.0149394	NA	NA	NA
FBgn0051103	845.724	0.764878	0.217763	3.51244	0.00044402	0.0149394	CG31103	43030	CG31103
FBgn0005666	26422.5	0.666069	0.189695	3.51127	0.000445978	0.0149501	bt	43814	CG32019
FBgn0038130	960.706	0.799308	0.227786	3.50903	0.000449749	0.0150213	CG8630	41629	CG8630
FBgn0014396	2211.59	0.676468	0.192917	3.50653	0.000453986	0.0150979	tim	33571	CG3234
FBgn0026872	908.292	0.653542	0.186492	3.5044	0.000457635	0.0150979	CG14777	31099	CG14777
FBgn0032354	344.198	-0.854195	0.243761	-3.50424	0.00045792	0.0150979	CG4788	34559	CG4788
FBgn0011660	773.724	-0.806909	0.23033	-3.50327	0.000459587	0.0150979	Pms2	36705	CG8169
FBgn0015520	677.305	-0.788394	0.225073	-3.50284	0.000460323	0.0150979	nonA-l	42026	CG10328
FBgn0037935	1045.26	0.715307	0.204352	3.50037	0.000464615	0.0151311	CG6834	41409	CG6834
FBgn0003149	26810.6	0.632233	0.18062	3.50035	0.000464653	0.0151311	Prm	39002	CG5939
FBgn0085797	15509.7	0.929384	0.265601	3.49917	0.000466707	0.0151439	NA	NA	NA
FBgn0046706	1417.54	-0.634446	0.18138	-3.49788	0.000468968	0.0151459	Haspin	3355064	CG40080
FBgn0036522	1466.04	-0.811726	0.232104	-3.49724	0.000470091	0.0151459	CG7372	39697	CG7372
FBgn0030507	473.967	-0.914657	0.261632	-3.49597	0.000472341	0.0151648	CG11164	32323	CG11164
FBgn0022160	18511.2	0.678347	0.194191	3.49319	0.000477286	0.0152643	Gpo-1	47611	CG8256
FBgn0264489	37956.1	0.596224	0.170765	3.49149	0.000480332	0.0152643	CG43897	39153	CG43897
FBgn0029990	94146.4	0.731597	0.209541	3.49142	0.000480461	0.0152643	CG2233	31721	CG2233
FBgn0051057	1533.24	0.57872	0.166043	3.48535	0.000491487	0.0155603	NA	NA	NA
FBgn0023395	964.06	-0.940563	0.270012	-3.48341	0.000495062	0.0156193	Chd3	40111	CG9594
FBgn0260986	445.961	-1.03939	0.298867	-3.47776	0.000505623	0.0158189	mei-38	31104	CG14781
FBgn0036660	744.293	-0.822752	0.236585	-3.47761	0.000505898	0.0158189	CG13025	39874	CG13025
FBgn0033274	1871.15	0.832534	0.239486	3.47634	0.000508315	0.0158189	CG14757	35797	CG14757
FBgn0029522	476.342	-0.85135	0.244899	-3.47633	0.000508328	0.0158189	CG13373	30988	CG13373
FBgn0036910	784.583	0.668131	0.192306	3.47431	0.000512168	0.0158842	Cyp305a1	40161	CG8733
FBgn0035410	1541.2	0.631539	0.182002	3.46996	0.000520532	0.0160446	CG14964	38384	CG14964
FBgn0031389	667.276	0.743443	0.214279	3.46952	0.000521397	0.0160446	CG4259	33385	CG4259
FBgn0025702	2788.45	0.652315	0.188047	3.46889	0.000522619	0.0160446	Srpk79D	40461	CG11489
FBgn0030251	3718.37	0.594611	0.171993	3.45718	0.000545869	0.0166526	CG2145	32027	CG2145
FBgn0263600	1163.18	-0.726122	0.210039	-3.45707	0.000546078	0.0166526	DNApol-delta	39746	CG5949
FBgn0039680	910.198	-0.87425	0.253001	-3.45552	0.000549228	0.0166929	Cap-D2	43491	CG1911
FBgn0051641	4452.57	-0.680472	0.197041	-3.45344	0.000553475	0.0167314	NA	NA	NA
FBgn0010431	3043.71	-0.807571	0.233868	-3.45311	0.000554167	0.0167314	mtrm	38958	CG18543
FBgn0030101	1974.01	0.650287	0.188413	3.45139	0.000557702	0.0167766	CG12118	31857	CG12118
FBgn0085805	7705.02	0.893989	0.259263	3.4482	0.000564346	0.0167766	NA	NA	NA
FBgn0027783	1062.85	-0.840601	0.243839	-3.44737	0.000566077	0.0167766	SMC2	36653	CG10212
FBgn0031771	16607.5	0.647813	0.187992	3.44597	0.000569023	0.0167766	ND-51	33852	CG9140
FBgn0042092	578.696	-0.658581	0.191163	-3.44512	0.000570798	0.0167766	CG13773	33963	CG13773
FBgn0000463	875.997	-0.772764	0.224316	-3.44498	0.000571108	0.0167766	Dl	42313	CG3619
FBgn0053555	2513.19	0.532027	0.154537	3.44272	0.000575894	0.0167766	NA	NA	NA
FBgn0033570	3330.72	0.670414	0.194802	3.44152	0.000578452	0.0167766	ND-B14	36159	CG7712
FBgn0038143	786.371	0.71756	0.208522	3.44117	0.000579198	0.0167766	CG9813	41644	CG9813
FBgn0028997	280.399	-1.11751	0.324833	-3.44026	0.000581159	0.0167766	nmdyn-D7	41174	CG8362
FBgn0051262	502.469	-0.814979	0.236938	-3.43963	0.000582503	0.0167766	CG31262	318649	CG31262
FBgn0250757	2309.59	0.971988	0.282621	3.4392	0.000583436	0.0167766	CG42235	43136	CG42235
FBgn0031004	1152.55	0.657198	0.191116	3.43874	0.000584424	0.0167766	CG7992	32917	CG7992
FBgn0051116	2260.73	0.532772	0.154933	3.43873	0.000584458	0.0167766	ClC-a	41428	CG31116
FBgn0052251	1037.47	-0.834504	0.24268	-3.4387	0.000584511	0.0167766	Claspin	326205	CG32251
FBgn0039737	28930.3	0.590531	0.171765	3.43802	0.000585979	0.0167766	CG7920	43562	CG7920
FBgn0027291	18917.3	0.622394	0.181069	3.43734	0.000587466	0.0167766	l(1)G0156	32940	CG12233
FBgn0032129	5900.08	0.541097	0.157445	3.43673	0.000588782	0.0167766	jp	34274	CG4405
FBgn0034985	1181.93	0.614288	0.178983	3.4321	0.000598933	0.0170117	CG3328	37871	CG3328
FBgn0037891	8825.05	0.570113	0.166213	3.43001	0.000603558	0.0170117	CG5214	41360	CG5214
FBgn0011288	608.76	0.699943	0.204089	3.4296	0.000604467	0.0170117	Snap25	3355084	CG40452
FBgn0263705	524.882	0.693041	0.202116	3.42893	0.000605957	0.0170117	Myo10A	32028	CG43657
FBgn0026666	1149.58	0.66126	0.192857	3.42875	0.00060636	0.0170117	MagR	32513	CG8198
FBgn0039897	8185.06	0.636424	0.18574	3.42643	0.000611572	0.0171052	CG1674	43780	CG1674
FBgn0261955	27533.6	0.664172	0.193896	3.42541	0.000613879	0.0171173	kdn	31579	CG3861
FBgn0052311	5499.72	0.625174	0.182656	3.42269	0.000620045	0.0172365	zormin	2769001	CG33484
FBgn0035627	276.113	-0.846248	0.24735	-3.42126	0.000623324	0.0172457	Sse	38640	CG10583
FBgn0022338	1835.21	-0.850735	0.248688	-3.42089	0.000624157	0.0172457	dnk	42273	CG5452
FBgn0027578	2343.35	0.604278	0.177093	3.41221	0.000644377	0.0177506	CG14526	43413	CG14526
FBgn0039536	298.651	0.78317	0.229752	3.40877	0.000652575	0.0178814	unc80	43324	CG18437
FBgn0033397	399.231	0.886224	0.259999	3.40857	0.000653049	0.0178814	Cyp4p3	35948	CG10843
FBgn0261283	9269.75	0.537718	0.157851	3.40649	0.000658037	0.0179622	SREBP	40155	CG8522
FBgn0038922	9268.47	0.628403	0.184515	3.4057	0.00065994	0.0179622	Idh3b	42586	CG6439
FBgn0263200	3788.6	0.696067	0.204588	3.40229	0.000668247	0.0180463	Galt	33935	CG9232
FBgn0260642	311.392	0.773623	0.227409	3.40191	0.000669172	0.0180463	Antp	40835	CG1028
FBgn0000140	2562.83	-0.896473	0.263742	-3.39905	0.000676196	0.0180463	asp	42946	CG6875
FBgn0004364	1279.36	0.586504	0.172554	3.39896	0.000676416	0.0180463	18w	37277	CG8896
FBgn0034198	1844.62	0.816894	0.240352	3.39873	0.000676988	0.0180463	CG11400	36935	CG11400
FBgn0052121	761.153	0.621813	0.182964	3.39856	0.000677425	0.0180463	CG32121	317867	CG32121
FBgn0050281	537.49	0.688234	0.202517	3.3984	0.000677822	0.0180463	CG30281	246525	CG30281
FBgn0052549	7960.42	0.55259	0.162623	3.39798	0.000678863	0.0180463	CG32549	32822	CG32549
FBgn0029843	273.284	0.791664	0.233129	3.39582	0.000684231	0.018131	Nep1	31547	CG5905
FBgn0031886	405.684	-0.982676	0.289597	-3.39326	0.000690671	0.018131	Nuf2	33992	CG8902
FBgn0039479	85.9606	1.54828	0.456338	3.39285	0.000691703	0.018131	CG14257	43257	CG14257
FBgn0000079	43544	0.882592	0.260165	3.39243	0.000692754	0.018131	Amy-p	47764	CG18730
FBgn0020416	3174.48	0.609785	0.179796	3.39154	0.000695006	0.018131	Idgf1	34978	CG4472
FBgn0037205	518.091	-0.870215	0.256615	-3.39113	0.000696051	0.018131	BoYb	40512	CG11133
FBgn0030500	462.56	-0.904681	0.266786	-3.39103	0.000696302	0.018131	Ndc80	32316	CG9938
FBgn0261261	2652.76	0.606931	0.179016	3.39038	0.000697959	0.018131	plx	40704	CG42612
FBgn0036542	876.176	0.674534	0.199054	3.38869	0.000702267	0.0181734	NA	NA	NA
FBgn0036689	880.773	-0.879226	0.259498	-3.38818	0.000703575	0.0181734	CG7730	39908	CG7730
FBgn0003975	442.175	0.825996	0.243931	3.38618	0.000708723	0.0182546	vg	36421	CG3830
FBgn0039559	2757.25	-0.829609	0.245184	-3.38362	0.000715379	0.0182617	NSD	43351	CG4976
FBgn0027585	3289.07	0.622572	0.184079	3.38209	0.000719359	0.0182617	CG8740	35866	CG8740
FBgn0037213	2145.49	0.576413	0.170446	3.3818	0.000720132	0.0182617	CG12581	40522	CG12581
FBgn0036433	2010.99	0.68896	0.203728	3.38176	0.00072023	0.0182617	CG9628	39593	CG9628
FBgn0002872	1182.06	-0.745176	0.220362	-3.3816	0.000720645	0.0182617	mu2	38257	CG1960
FBgn0034136	92.8992	1.38174	0.408622	3.38146	0.000721014	0.0182617	DAT	36849	CG8380
FBgn0031434	658.555	-0.9195	0.272031	-3.38013	0.000724509	0.018289	insv	33441	CG3227
FBgn0027500	2748.31	-0.81576	0.241396	-3.37934	0.000726588	0.018289	spd-2	39850	CG17286
FBgn0037376	1399.39	-0.628569	0.186035	-3.37877	0.000728108	0.018289	Hat1	40716	CG2051
FBgn0017551	952.439	-0.775965	0.229811	-3.37653	0.000734054	0.0183877	Rca1	33959	CG10800
FBgn0036091	413.117	4.35874	1.29149	3.37498	0.00073821	0.0183999	CG18628	39205	CG18628
FBgn0050042	7460.64	0.578606	0.17147	3.37438	0.000739822	0.0183999	Cpr49Ab	36345	CG30042
FBgn0011704	3699.42	-0.798096	0.236537	-3.37409	0.000740597	0.0183999	RnrS	36280	CG8975
FBgn0259108	538.005	0.664151	0.197044	3.37057	0.000750136	0.0185171	futsch	5740544	CG34387
FBgn0261788	1297.13	0.628618	0.186523	3.37019	0.000751162	0.0185171	Ank2	38863	CG42734
FBgn0052647	420.587	0.899847	0.267009	3.3701	0.000751408	0.0185171	CG32647	326226	CG32647
FBgn0035495	1222.58	0.596456	0.177146	3.36703	0.000759833	0.0186192	CG14989	38485	CG14989
FBgn0033821	2323.07	0.644688	0.191487	3.36675	0.000760596	0.0186192	CG10799	36472	CG10799
FBgn0036839	393.958	0.791373	0.2351	3.36612	0.000762338	0.0186192	SmydA-2	40075	CG18136
FBgn0035959	1817.71	-0.722619	0.214706	-3.36562	0.000763717	0.0186192	CG4911	39043	CG4911
FBgn0030257	471.742	0.782155	0.232653	3.3619	0.000774089	0.0188217	SmydA-4	32034	CG11160
FBgn0038294	56011.6	0.624011	0.185676	3.36075	0.000777299	0.0188495	Mf	41824	CG6803
FBgn0262109	59173.7	0.519351	0.154677	3.35764	0.000786096	0.0190123	CR42862	10178964	CR42862
FBgn0032297	2432.89	0.567738	0.169259	3.35425	0.000795793	0.0191959	CG17124	34485	CG17124
FBgn0023507	13441.5	0.571062	0.170366	3.35197	0.000802395	0.019234	D2hgdh	31184	CG3835
FBgn0011823	12502.7	-0.736946	0.219877	-3.35163	0.000803367	0.019234	NA	NA	NA
FBgn0032797	1221.99	0.659082	0.196754	3.34978	0.000808766	0.019234	Hasp	35238	CG10186
FBgn0033081	1555.46	-0.70469	0.210459	-3.34835	0.00081294	0.019234	geminin	35563	CG3183
FBgn0010113	1512.21	-0.702049	0.209683	-3.34815	0.000813521	0.019234	hdc	43604	CG15532
FBgn0029994	5444.18	0.650196	0.194198	3.34811	0.000813659	0.019234	CG2254	31726	CG2254
FBgn0038730	171.908	0.990231	0.295774	3.34793	0.000814165	0.019234	CG6300	42351	CG6300
FBgn0038271	21712.7	0.653844	0.195327	3.34743	0.000815656	0.019234	UQCR-C1	41800	CG3731
FBgn0038481	136.765	-2.14994	0.642407	-3.34669	0.000817821	0.019234	CG17475	42069	CG17475
FBgn0011802	749.957	-0.746483	0.223066	-3.34647	0.000818466	0.019234	Gem3	39195	CG6539
FBgn0053196	1753.57	0.621008	0.185673	3.34463	0.000823919	0.0192888	dpy	318824	CG33196
FBgn0031483	1770.91	-0.833621	0.249368	-3.34293	0.000828974	0.0192888	CG9641	33502	CG9641
FBgn0033921	550.684	-0.863448	0.258327	-3.34247	0.000830377	0.0192888	tej	36590	CG8589
FBgn0264384	237.721	-1.08006	0.323149	-3.34231	0.000830851	0.0192888	CR43836	14462390	CR43836
FBgn0031769	2560.62	-0.674507	0.201819	-3.34213	0.000831379	0.0192888	CG9135	33850	CG9135
FBgn0015925	815.936	-0.758823	0.227151	-3.34061	0.000835936	0.0193453	csul	36809	CG3730
FBgn0032946	1838.77	0.693931	0.207955	3.33694	0.000847074	0.0195535	nrv3	35408	CG8663
FBgn0085742	24557	0.80381	0.241115	3.33372	0.000856933	0.0197146	NA	NA	NA
FBgn0003124	5931.44	-0.722179	0.216659	-3.33325	0.000858377	0.0197146	polo	40232	CG12306
FBgn0023181	593.36	-0.703693	0.211197	-3.33192	0.000862488	0.0197592	Orc4	37970	CG2917
FBgn0041194	6894.68	0.56697	0.170224	3.33073	0.000866182	0.0197941	Prat2	38753	CG10078
FBgn0036356	268.46	-0.796346	0.239156	-3.32981	0.000869047	0.0198099	CG10222	39504	CG10222
FBgn0038819	4307.76	1.00161	0.301041	3.32715	0.000877401	0.0199378	Cpr92F	42450	CG5494
FBgn0031995	5870.19	0.564999	0.169841	3.32663	0.000879028	0.0199378	CG8475	34114	CG8475
FBgn0013733	11458.6	0.544063	0.163621	3.32513	0.000883769	0.0199956	shot	36542	CG18076
FBgn0015039	5124.72	0.534524	0.160799	3.32419	0.000886768	0.0200137	Cyp9b2	35635	CG4486
FBgn0004913	2755.49	-0.652545	0.196415	-3.32228	0.000892835	0.0200147	Gnf1	40607	CG1119
FBgn0014127	880.671	-0.719255	0.216525	-3.32181	0.000894364	0.0200147	barr	35287	CG10726
FBgn0039251	504.554	-0.967823	0.291365	-3.32169	0.000894749	0.0200147	Trf4-2	42983	CG17462
FBgn0263097	3428.21	0.57533	0.173249	3.32084	0.000897478	0.0200147	NA	NA	NA
FBgn0085408	1471.28	0.584833	0.176115	3.32074	0.000897788	0.0200147	Shroom	36592	CG34379
FBgn0263316	1153.15	0.562392	0.169406	3.31979	0.000900849	0.020034	Mrp4	41387	CG14709
FBgn0038072	816.395	0.684932	0.206623	3.31489	0.000916788	0.0203389	CG6225	41559	CG6225
FBgn0250788	9576.9	0.480795	0.145095	3.31365	0.000920877	0.0203569	beta-Spec	32746	CG5870
FBgn0030292	1573.64	0.535726	0.16169	3.31329	0.000922066	0.0203569	CG11752	32076	CG11752
FBgn0034021	3509.78	-0.827367	0.249804	-3.31207	0.000926078	0.0203961	CG8180	36713	CG8180
FBgn0004107	1120.64	-0.838589	0.253273	-3.31101	0.000929604	0.0204244	Cdk2	42453	CG10498
FBgn0250850	2188.78	-0.692076	0.209145	-3.30907	0.000936049	0.0204484	rig	37335	CG30149
FBgn0033735	512.737	0.765947	0.231471	3.30904	0.000936164	0.0204484	CG8525	36358	CG8525
FBgn0086855	1449.03	-0.658696	0.199106	-3.30827	0.000938739	0.0204484	CG17078	33195	CG17078
FBgn0010173	3870	-0.629401	0.190267	-3.30799	0.000939666	0.0204484	RpA-70	40972	CG9633
FBgn0033718	851.326	-0.92413	0.279526	-3.30607	0.000946154	0.0205106	NA	NA	NA
FBgn0039667	1667.35	0.761502	0.230353	3.30581	0.000947025	0.0205106	CG2010	43475	CG2010
FBgn0000147	764.849	-0.765316	0.231595	-3.30454	0.000951309	0.0205546	aurA	41446	CG3068
FBgn0053653	527.75	0.690358	0.209023	3.30278	0.000957319	0.0206248	Cadps	49968	CG33653
FBgn0037873	6756.72	0.693756	0.210085	3.30226	0.000959082	0.0206248	SdhC	41340	CG6666
FBgn0032899	857.856	0.661463	0.200359	3.3014	0.000962052	0.02064	CG9338	35357	CG9338
FBgn0005655	2928.52	-0.738001	0.223599	-3.30055	0.000964956	0.0206537	PCNA	37290	CG9193
FBgn0031948	998.273	0.624166	0.189305	3.29714	0.00097675	0.0208213	CG7149	34063	CG7149
FBgn0051956	884.904	0.973004	0.295121	3.29697	0.000977355	0.0208213	pgant4	261610	CG31956
FBgn0261266	206.853	-0.958852	0.291277	-3.29189	0.000995155	0.0211367	zuc	34609	CG12314
FBgn0027348	4534.61	0.564878	0.17165	3.29088	0.000998746	0.0211367	bgm	44117	CG4501
FBgn0050296	1876.59	0.609662	0.185264	3.29078	0.000999112	0.0211367	RIC-3	37384	CG30296
FBgn0036827	774.017	-0.612281	0.186099	-3.29008	0.00100159	0.0211367	CG6843	40062	CG6843
FBgn0042696	1932	0.619537	0.188349	3.2893	0.00100437	0.0211367	NfI	43782	CG2380
FBgn0027571	105494	0.560021	0.170311	3.28822	0.00100823	0.0211367	NA	NA	NA
FBgn0000588	474.056	-0.89965	0.273602	-3.28818	0.00100838	0.0211367	esc	34595	CG14941
FBgn0010114	853.884	0.662665	0.201581	3.28734	0.00101139	0.021151	hig	35949	CG2040
FBgn0037553	753.597	0.689049	0.209875	3.28314	0.00102658	0.021384	CG18249	40964	CG18249
FBgn0035710	2788.64	0.567649	0.172908	3.28296	0.00102722	0.021384	SP1173	38744	CG10121
FBgn0032803	263.818	0.856556	0.261072	3.28092	0.00103468	0.0214359	CG13082	35244	CG13082
FBgn0019644	13715.1	0.59325	0.180844	3.28045	0.00103642	0.0214359	ATPsynB	39143	CG8189
FBgn0038047	114.471	-1.11639	0.340325	-3.28036	0.00103676	0.0214359	CG5245	41530	CG5245
FBgn0030332	10298.2	0.797784	0.243306	3.27893	0.00104202	0.0214688	CG9360	32128	CG9360
FBgn0004106	1274.39	-0.792854	0.241824	-3.27865	0.00104306	0.0214688	Cdk1	34411	CG5363
FBgn0004379	729.706	-0.864759	0.263813	-3.27792	0.00104576	0.0214758	Klp67A	39068	CG10923
FBgn0038390	694.657	-1.00984	0.308501	-3.27339	0.00106266	0.0217255	Rbf2	41941	CG5083
FBgn0031002	1463.73	0.601948	0.183892	3.27338	0.00106269	0.0217255	CG14196	32915	CG14196
FBgn0037895	343.146	0.768858	0.235044	3.27112	0.00107122	0.021811	CG6723	41368	CG6723
FBgn0051374	2844.32	0.632975	0.193511	3.27101	0.00107165	0.021811	sals	41377	CG31374
FBgn0032848	313.622	-0.833818	0.255241	-3.26679	0.00108775	0.022081	nesd	35298	CG10722
FBgn0036727	848.443	0.727054	0.222598	3.26622	0.00108992	0.022081	CG7589	39949	CG7589
FBgn0005683	568.986	-0.811564	0.248553	-3.26516	0.00109403	0.022081	pie	44315	CG5354
FBgn0032744	701.885	0.692533	0.212108	3.26501	0.00109461	0.022081	Ttc19	35172	CG15173
FBgn0261341	1975.15	0.594552	0.182143	3.2642	0.00109774	0.0220953	verm	40149	CG8756
FBgn0029950	110.867	1.1335	0.347459	3.26226	0.00110527	0.022169	CG9657	31674	CG9657
FBgn0037025	756.801	-0.82691	0.253497	-3.26201	0.00110626	0.022169	Spc105R	40300	CG11451
FBgn0250819	5199.25	0.642486	0.197048	3.26056	0.00111191	0.02223	CG33521	3346141	CG33521
FBgn0035761	387.374	-0.770663	0.236401	-3.25998	0.00111418	0.02223	RhoGEF4	38806	CG8606
FBgn0260985	786.367	-0.648814	0.19915	-3.25792	0.00112231	0.0223434	RfC4	38492	CG14999
FBgn0002466	535.825	-1.01046	0.310365	-3.2557	0.00113114	0.02247	sti	39429	CG10522
FBgn0033913	2066.87	0.513284	0.157704	3.25474	0.00113497	0.0224971	CG8468	36577	CG8468
FBgn0002899	669.551	-0.850529	0.261399	-3.25376	0.0011389	0.0225214	mus301	38905	CG7972
FBgn0027490	549.196	-0.861457	0.264812	-3.25308	0.0011416	0.0225214	D12	34172	CG13400
FBgn0023179	370.724	0.715897	0.220115	3.25238	0.00114444	0.0225214	amon	43215	CG6438
FBgn0004028	20095.4	0.633157	0.1947	3.25197	0.00114608	0.0225214	NA	NA	NA
FBgn0027790	717.6	0.595043	0.183069	3.25038	0.00115252	0.0225903	GV1	38238	CG12023
FBgn0042201	11470.9	0.740011	0.227704	3.24988	0.00115454	0.0225903	Nplp3	59235	CG13061
FBgn0030976	4961.49	0.592228	0.182356	3.24765	0.0011636	0.0227148	CG7378	32888	CG7378
FBgn0027111	490.753	0.786102	0.242137	3.24651	0.00116829	0.0227148	miple1	38047	CG1221
FBgn0017567	5658.67	0.648044	0.199651	3.24589	0.00117084	0.0227148	ND-23	44207	CG3944
FBgn0004643	1794.95	-0.600146	0.184895	-3.24588	0.00117087	0.0227148	Zw10	47874	CG9900
FBgn0041186	1113.05	-0.694654	0.214061	-3.24512	0.001174	0.0227273	Slbp	43448	CG11886
FBgn0035343	534.405	0.751216	0.231574	3.24395	0.00117883	0.0227453	CG16762	38310	CG16762
FBgn0026439	6760.89	0.611108	0.188399	3.24369	0.00117992	0.0227453	Eaat1	34251	CG3747
FBgn0261588	244.914	0.789686	0.24351	3.24293	0.00118306	0.0227577	pdm3	35813	CG42698
FBgn0034053	2144.72	0.507285	0.15647	3.24206	0.00118667	0.0227791	Cyp4aa1	36752	CG8302
FBgn0085774	21504.6	0.757128	0.233814	3.23816	0.00120303	0.023039	NA	NA	NA
FBgn0000351	653.923	-0.764377	0.236162	-3.23667	0.00120933	0.023039	cort	33937	CG11330
FBgn0033993	162.414	-0.948852	0.293181	-3.2364	0.00121046	0.023039	CG8089	36679	CG8089
FBgn0262509	1492.1	0.762457	0.235623	3.23591	0.00121254	0.023039	nrm	40515	CG43079
FBgn0032945	3364.87	1.01679	0.314257	3.23555	0.00121409	0.023039	CG8665	35407	CG8665
FBgn0024332	1344.18	-0.754159	0.233107	-3.23525	0.00121537	0.023039	NA	NA	NA
FBgn0027620	2464.75	-0.71301	0.220497	-3.23365	0.00122217	0.0231199	Acf	43751	CG1966
FBgn0035073	685.654	-0.708283	0.219335	-3.22923	0.00124125	0.0234321	CG16896	37977	CG16896
FBgn0000116	33742	0.661762	0.205011	3.22793	0.0012469	0.0234902	Argk	39041	CG32031
FBgn0001991	1103.4	0.622087	0.19278	3.22692	0.00125128	0.0235241	Ca-alpha1D	34950	CG4894
FBgn0263143	453.783	-0.85506	0.265129	-3.22507	0.00125942	0.0235969	vret	42695	CG4771
FBgn0038224	7285.99	0.545836	0.169259	3.22486	0.00126033	0.0235969	ATPsynE	41745	CG3321
FBgn0037429	13.9077	-3.10907	0.964376	-3.22391	0.00126451	NA	Osi19	40776	CG15189
FBgn0011828	1218.56	0.638935	0.198241	3.22302	0.00126847	0.0237007	Pxn	38326	CG12002
FBgn0026257	1009.26	-0.758156	0.235311	-3.22194	0.00127328	0.0237418	cav	42881	CG6219
FBgn0033104	1455.22	0.568597	0.176517	3.2212	0.00127653	0.023754	CG15237	35591	CG15237
FBgn0036486	1875.82	-0.791089	0.245682	-3.21997	0.00128205	0.0237698	Msh6	39654	CG7003
FBgn0259676	474.582	-0.890983	0.276716	-3.21985	0.0012826	0.0237698	DNApol-alpha60	44915	CG5553
FBgn0036728	7794.84	0.647015	0.201139	3.21675	0.00129649	0.0239786	UQCR-Q	39950	CG7580
FBgn0263321	1181.18	0.738957	0.229771	3.21605	0.00129968	0.0239888	CG43402	12797876	CG43402
FBgn0035968	593.182	0.960059	0.298607	3.21513	0.00130387	0.0240175	Slc45-1	39055	CG4484
FBgn0014859	541.745	0.700013	0.217764	3.21455	0.00130651	0.0240177	Hr38	35332	CG1864
FBgn0053110	2405.05	0.666134	0.207317	3.21313	0.00131299	0.0240882	CG33110	42659	CG33110
FBgn0030054	2363.19	-0.796063	0.247923	-3.21094	0.00132304	0.0242238	Caf1-180	31801	CG12109
FBgn0025549	1353.25	-0.562595	0.175409	-3.20733	0.00133974	0.0243897	unc-119	31664	CG1659
FBgn0085795	5709.58	0.812454	0.253329	3.20711	0.00134075	0.0243897	NA	NA	NA
FBgn0083956	2896.53	0.553109	0.172486	3.2067	0.00134269	0.0243897	CG34120	318066	CG34120
FBgn0031800	315.348	0.788248	0.245815	3.20667	0.00134281	0.0243897	CG9497	33884	CG9497
FBgn0036986	71.6955	1.25494	0.391423	3.2061	0.00134547	0.0243897	CG5282	40256	CG5282
FBgn0000153	3137.91	0.587157	0.183336	3.20262	0.00136185	0.0246082	b	34791	CG7811
FBgn0086350	875.843	-0.780808	0.243837	-3.20218	0.00136392	0.0246082	tef	36920	CG8961
FBgn0261004	950.946	-0.737578	0.230362	-3.20182	0.00136562	0.0246082	asl	40682	CG2919
FBgn0027903	497.358	-0.685892	0.214313	-3.20043	0.00137223	0.0246384	CG12018	38228	CG12018
FBgn0003429	1473.51	0.60847	0.190127	3.20033	0.0013727	0.0246384	slo	42940	CG10693
FBgn0033807	1701.38	0.604525	0.189045	3.19779	0.00138487	0.024805	AQP	36456	CG12251
FBgn0262476	1415.86	0.530512	0.165927	3.19725	0.00138743	0.024805	CG43066	37129	CG43066
FBgn0034972	37.8768	1.72815	0.540868	3.19515	0.0013976	NA	CG10339	37854	CG10339
FBgn0033654	410.604	0.79559	0.249028	3.19478	0.00139938	0.0248645	Sobp	36260	CG8991
FBgn0019624	16332.6	0.591397	0.185128	3.19453	0.00140059	0.0248645	COX5A	41432	CG14724
FBgn0033978	3499.15	0.51415	0.160952	3.19442	0.0014011	0.0248645	Cyp6a23	36661	CG10242
FBgn0029523	458.816	-0.741692	0.232192	-3.19431	0.00140166	0.0248645	CR18275	8674032	CR18275
FBgn0037082	368.17	-0.678029	0.212363	-3.19279	0.00140904	0.0249469	CG5664	40371	CG5664
FBgn0039774	575.983	0.759581	0.238076	3.1905	0.00142028	0.0250971	CDase	43618	CG1471
FBgn0030241	1795.22	-0.885165	0.277513	-3.18964	0.00142451	0.0251232	feo	32015	CG11207
FBgn0000244	2537.08	0.559302	0.175385	3.189	0.00142765	0.0251299	by	41144	CG9379
FBgn0035092	1291.6	0.540645	0.169628	3.18723	0.0014364	0.0252153	Nplp1	38003	CG3441
FBgn0036994	741.784	-0.79986	0.251004	-3.18665	0.00143933	0.0252153	CG5199	40265	CG5199
FBgn0023479	9687.14	0.616294	0.193417	3.18635	0.00144079	0.0252153	teq	39048	CG4821
FBgn0037001	10560.6	0.61001	0.191736	3.1815	0.00146513	0.0255921	ND-39	40272	CG6020
FBgn0030733	9388.27	0.639939	0.201214	3.18039	0.00147079	0.0256418	UQCR-14	32586	CG3560
FBgn0002924	1217.79	-0.731123	0.229983	-3.17903	0.00147769	0.025713	ncd	43517	CG7831
FBgn0033484	873.696	0.615267	0.193626	3.1776	0.001485	0.0257909	CG2269	36056	CG2269
FBgn0052822	691.102	-0.817298	0.257402	-3.17518	0.00149744	0.0259574	NA	NA	NA
FBgn0030646	378.252	-0.915869	0.288577	-3.17374	0.00150491	0.0260177	NA	NA	NA
FBgn0000406	25330.2	0.593145	0.186911	3.17341	0.00150662	0.0260177	Cyt-b5-r	35008	CG13279
FBgn0001224	291.546	-1.02458	0.322948	-3.1726	0.00151081	0.0260408	Hsp23	39077	CG4463
FBgn0051683	23.0494	2.38021	0.750804	3.17022	0.00152324	NA	CG31683	261623	CG31683
FBgn0022772	1560.97	-0.8364	0.264042	-3.16768	0.00153659	0.026406	Orc1	35686	CG10667
FBgn0011761	25957.4	-0.828091	0.261437	-3.16746	0.00153779	0.026406	dhd	31444	CG4193
FBgn0037635	894.513	0.842799	0.266201	3.16603	0.00154534	0.0264285	CG9837	41057	CG9837
FBgn0032521	835.751	-0.625587	0.197612	-3.16573	0.00154694	0.0264285	CG7110	34757	CG7110
FBgn0026751	551.995	-0.753218	0.238015	-3.16458	0.00155309	0.0264285	XRCC1	31451	CG4208
FBgn0085209	532.38	0.758983	0.239842	3.16451	0.00155344	0.0264285	CG34180	5740541	CG34180
FBgn0037396	305.835	1.04567	0.330439	3.16448	0.00155359	0.0264285	CG11459	40741	CG11459
FBgn0003655	3313.5	-0.764935	0.241931	-3.16179	0.00156801	0.0265917	swa	31580	CG3429
FBgn0031942	5673.1	0.646377	0.204446	3.1616	0.00156902	0.0265917	CG7203	34055	CG7203
FBgn0031528	998.599	0.65644	0.207669	3.16099	0.00157235	0.0265986	CG15412	33553	CG15412
FBgn0037759	79.3112	-1.57415	0.498088	-3.16038	0.00157564	0.0266049	CG8526	41208	CG8526
FBgn0010263	3792.04	0.631972	0.200047	3.15912	0.00158248	0.026671	Rbp9	33498	CG3151
FBgn0038662	4853.35	0.515995	0.163401	3.15785	0.00158938	0.0267208	Mpc1	42268	CG14290
FBgn0035414	287.602	-0.843055	0.267001	-3.1575	0.00159129	0.0267208	CG14965	38388	CG14965
FBgn0037488	330.873	0.771979	0.244532	3.15696	0.00159422	0.0267208	CG14607	40869	CG14607
FBgn0038827	557.52	-1.12551	0.356662	-3.15567	0.00160128	0.0267899	Fancd2	2768674	CG17269
FBgn0015929	2697.04	-0.757264	0.240073	-3.15431	0.00160879	0.0268146	dpa	35679	CG1616
FBgn0031522	288.647	1.19985	0.380451	3.15375	0.00161189	0.0268146	CG3285	33547	CG3285
FBgn0028700	645.59	-0.799473	0.253562	-3.15297	0.00161618	0.0268146	RfC38	34550	CG6258
FBgn0025595	2383.79	0.617649	0.196028	3.15083	0.00162809	0.0268146	AkhR	33942	CG11325
FBgn0038337	999.732	0.859969	0.272975	3.15036	0.00163067	0.0268146	CG6125	41882	CG6125
FBgn0000541	4955.54	-0.58398	0.185379	-3.15019	0.00163163	0.0268146	E(bx)	44811	CG32346
FBgn0013684	42922.9	0.628778	0.199625	3.14979	0.00163387	0.0268146	ND5	19893549	CG34083
FBgn0039886	1120.12	0.592341	0.188068	3.14962	0.00163485	0.0268146	CG2003	43761	CG2003
FBgn0027785	3728.16	0.541949	0.172073	3.14953	0.00163533	0.0268146	NP15.6	42282	CG6008
FBgn0031947	1222.56	-0.643486	0.204321	-3.14939	0.0016361	0.0268146	CG7154	34062	CG7154
FBgn0263930	1824.99	0.533559	0.169424	3.14926	0.00163685	0.0268146	dally	39013	CG4974
FBgn0010278	3369.64	-0.619082	0.196593	-3.14905	0.00163805	0.0268146	Ssrp	37767	CG4817
FBgn0259113	1321.43	-0.773441	0.245689	-3.14805	0.00164365	0.026858	DNApol-alpha180	42553	CG6349
FBgn0031630	409.615	0.753416	0.23938	3.14736	0.0016475	0.0268727	CG15629	33679	CG15629
FBgn0036501	1571.93	0.654785	0.208211	3.14482	0.00166191	0.0270595	CG7272	39670	CG7272
FBgn0016792	1885.57	-0.671823	0.213718	-3.1435	0.00166939	0.0271328	NA	NA	NA
FBgn0031436	5234.09	0.608922	0.193912	3.1402	0.00168834	0.027392	ND-B17.2	33443	CG3214
FBgn0000635	1132.51	0.562742	0.179279	3.13891	0.00169576	0.0274436	Fas2	31364	CG3665
FBgn0032833	15959.6	0.567844	0.180922	3.13861	0.00169754	0.0274436	COX4	35279	CG10664
FBgn0032850	301.291	0.792855	0.252781	3.13654	0.00170957	0.0275633	Kua	35300	CG10723
FBgn0050091	64.4675	1.50071	0.478499	3.13629	0.00171099	0.0275633	CG30091	246449	CG30091
FBgn0037796	1269.84	0.647602	0.206676	3.13342	0.00172784	0.0277855	CG12814	41246	CG12814
FBgn0041181	1224.06	0.629444	0.200986	3.13178	0.0017375	0.0278917	Tep3	34045	CG7068
FBgn0031520	238.45	0.86853	0.277408	3.13087	0.00174287	0.0279289	CG8837	33545	CG8837
FBgn0085446	7288.3	0.475929	0.152084	3.12939	0.00175169	0.0280209	CG34417	31591	CG34417
FBgn0011227	3691.57	0.632283	0.20223	3.12656	0.00176863	0.0282424	ox	45401	CG8764
FBgn0014391	6031.88	0.541717	0.17342	3.12374	0.00178571	0.0284652	sun	44046	CG9032
FBgn0034720	725.775	0.601814	0.192699	3.12309	0.00178964	0.0284665	Liprin-gamma	37552	CG11206
FBgn0029868	4265.24	0.571322	0.182958	3.1227	0.00179203	0.0284665	ND-B16.6	31578	CG3446
FBgn0029158	1553.38	0.636296	0.203801	3.12214	0.00179543	0.02847	Las	40259	CG5231
FBgn0034142	2272.79	0.646648	0.207165	3.12142	0.00179984	0.02847	CG8306	36857	CG8306
FBgn0052230	11468.5	0.582238	0.186548	3.12112	0.00180162	0.02847	ND-MLRQ	317928	CG32230
FBgn0037140	323.574	0.731011	0.234287	3.12015	0.00180762	0.0285153	SLC22A	40437	CG7442
FBgn0051140	232.785	0.766098	0.245643	3.11874	0.00181623	0.0285687	CG31140	42836	CG31140
FBgn0033250	3974.31	0.762258	0.244425	3.11858	0.00181726	0.0285687	CG14762	35768	CG14762
FBgn0034314	577.654	-0.749683	0.240658	-3.11514	0.00183858	0.028854	nopo	37083	CG5140
FBgn0039170	251.962	-0.960826	0.308631	-3.11319	0.00185076	0.0289953	CG13609	42883	CG13609
FBgn0033569	685.905	-0.73677	0.236831	-3.11095	0.00186485	0.0291081	CG12942	36158	CG12942
FBgn0035829	471.396	-0.727604	0.233901	-3.11073	0.00186624	0.0291081	HP4	38887	CG8044
FBgn0030970	826.442	-0.779188	0.250501	-3.11053	0.00186754	0.0291081	CG7326	32882	CG7326
FBgn0024227	360.291	-0.828453	0.266511	-3.10851	0.00188031	0.0292571	aurB	34504	CG6620
FBgn0030660	281.69	-0.833959	0.268567	-3.10522	0.0019014	0.0295349	CG8097	32495	CG8097
FBgn0027621	6526.71	0.574627	0.18517	3.10324	0.00191412	0.0295888	Pfrx	32938	CG3400
FBgn0016070	14513.6	-0.780562	0.251566	-3.10282	0.00191688	0.0295888	smg	39034	CG5263
FBgn0038420	1308.84	0.603541	0.194547	3.1023	0.00192026	0.0295888	CG10311	41984	CG10311
FBgn0032620	727.839	-0.716011	0.230803	-3.10226	0.00192048	0.0295888	CG12288	35027	CG12288
FBgn0002652	943.538	-0.745445	0.240333	-3.10172	0.00192401	0.0295888	NA	NA	NA
FBgn0035359	384.576	0.718811	0.23177	3.10139	0.00192612	0.0295888	CG1143	38329	CG1143
FBgn0039043	567.85	0.696011	0.224435	3.10117	0.00192759	0.0295888	CG17121	42721	CG17121
FBgn0053098	211.719	0.944691	0.304733	3.10006	0.00193479	0.0296461	CG33098	326253	CG33098
FBgn0032286	934.722	1.11456	0.359583	3.0996	0.00193783	0.0296461	CG7300	34472	CG7300
FBgn0051150	3480.6	0.560499	0.180961	3.09735	0.00195259	0.0298219	NA	NA	NA
FBgn0030628	393.979	-0.759941	0.245426	-3.09641	0.00195879	0.0298667	CG9114	32460	CG9114
FBgn0039358	10264.6	0.57597	0.186061	3.09559	0.00196418	0.029868	CG5028	43102	CG5028
FBgn0037722	465.495	-0.700437	0.226283	-3.09541	0.00196543	0.029868	CG8319	41165	CG8319
FBgn0028371	3350.27	0.581831	0.188023	3.09447	0.00197164	0.0298969	jbug	43997	CG30092
FBgn0031702	1225.17	0.525493	0.169836	3.09411	0.00197402	0.0298969	fusl	33765	CG14021
FBgn0003041	1584.92	-0.592504	0.191534	-3.09347	0.0019783	0.0298969	pbl	38879	CG8114
FBgn0029873	1007.64	-0.594501	0.192199	-3.09315	0.00198045	0.0298969	CG3918	31585	CG3918
FBgn0031484	1002.91	-0.56798	0.183689	-3.09207	0.00198767	0.0299563	CG3165	33503	CG3165
FBgn0032876	2749.09	-0.63007	0.203828	-3.09119	0.00199358	0.0299958	Cen	35330	CG1962
FBgn0037248	4898.92	-0.640617	0.20733	-3.08984	0.00200266	0.0300828	srl	40562	CG9809
FBgn0015575	5748.77	0.574171	0.185932	3.08806	0.00201468	0.0302135	alpha-Est7	40901	CG1112
FBgn0016684	687.675	1.03461	0.335147	3.08702	0.00202171	0.0302693	NaPi-T	36651	CG10207
FBgn0037936	2101.21	0.844614	0.273704	3.08586	0.00202963	0.030338	CG6908	41410	CG6908
FBgn0032673	791.216	0.646593	0.209689	3.08357	0.00204531	0.0304467	NA	NA	NA
FBgn0040832	1379.95	0.632045	0.204987	3.08335	0.00204686	0.0304467	CG8012	50305	CG8012
FBgn0003090	236.149	0.791932	0.256896	3.08269	0.00205137	0.0304467	pk	45343	CG11084
FBgn0031850	1001.81	0.614291	0.199314	3.08203	0.00205593	0.0304467	Tsp	33941	CG11326
FBgn0261675	3874.03	0.731476	0.237339	3.08199	0.0020562	0.0304467	Npc1b	33072	CG12092
FBgn0264493	11174.1	-0.655841	0.212805	-3.08189	0.00205694	0.0304467	rdx	41704	CG12537
FBgn0261560	14954.9	0.542299	0.176031	3.08069	0.0020652	0.0305195	Thor	33569	CG8846
FBgn0003965	1394.86	0.605076	0.196478	3.07962	0.00207265	0.0305336	v	32026	CG2155
FBgn0002773	77898.2	0.647576	0.210295	3.07937	0.0020744	0.0305336	Mlc2	43587	CG2184
FBgn0040260	1058.16	0.534601	0.173626	3.07904	0.00207668	0.0305336	Ugt36Bc	53511	CG17932
FBgn0035640	849.436	-0.723334	0.234953	-3.07863	0.00207956	0.0305336	mad2	38656	CG17498
FBgn0035103	952.349	0.641791	0.208622	3.07633	0.00209563	0.0306678	Vdup1	38023	CG7047
FBgn0016053	2109.86	-0.748278	0.243254	-3.07611	0.00209719	0.0306678	pgc	5740599	CG32885
FBgn0037715	4965.55	0.500979	0.162877	3.07581	0.00209931	0.0306678	CG9399	41157	CG9399
FBgn0033919	5772.88	0.559436	0.181906	3.07541	0.00210214	0.0306678	CG8547	36586	CG8547
FBgn0035032	9882.84	0.623398	0.202752	3.07469	0.00210725	0.0306763	ATPsynF	37931	CG4692
FBgn0051665	300.92	0.744787	0.242256	3.07437	0.00210946	0.0306763	wry	33361	CG31665
FBgn0262531	152.553	-1.16595	0.379391	-3.07322	0.0021176	0.0307031	CG43085	12797926	CG43085
FBgn0250754	1872.31	-0.675176	0.219701	-3.07316	0.00211804	0.0307031	CG42232	7354465	CG42232
FBgn0085427	2211.61	0.584695	0.190306	3.0724	0.00212346	0.0307115	CG34398	5740462	CG34398
FBgn0038717	657.489	1.08417	0.352903	3.07213	0.00212535	0.0307115	CG17751	42336	CG17751
FBgn0030170	368.702	-0.94055	0.306325	-3.07043	0.00213752	0.0308385	CG2990	31934	CG2990
FBgn0035918	915.008	-0.848136	0.276379	-3.06874	0.00214964	0.0309538	Cdc6	38989	CG5971
FBgn0031693	356.671	0.722855	0.235583	3.06837	0.0021523	0.0309538	Cyp4ac1	33754	CG14032
FBgn0025457	1071.16	-0.601698	0.196142	-3.06767	0.00215736	0.0309776	Bub3	43490	CG7581
FBgn0028482	698.074	0.609983	0.198969	3.06573	0.00217142	0.0310262	bdl	33635	CG16857
FBgn0053296	317.735	0.8448	0.27557	3.06564	0.00217201	0.0310262	CG33296	2768941	CG33296
FBgn0028408	3049.23	-0.728301	0.237571	-3.06562	0.0021722	0.0310262	Drep2	35955	CG1975
FBgn0011692	1229.25	-0.827114	0.269829	-3.06532	0.00217435	0.0310262	pav	38515	CG1258
FBgn0025712	621.206	0.630929	0.205876	3.06461	0.00217952	0.0310514	CG13920	38203	CG13920
FBgn0261933	923.164	-0.622357	0.203133	-3.06379	0.00218552	0.0310883	SmD1	44668	CG10753
FBgn0035348	8741.55	0.717616	0.234431	3.0611	0.00220529	0.0313206	CG16758	38315	CG16758
FBgn0004244	267.589	0.748578	0.244656	3.05972	0.00221541	0.0313905	Rdl	39054	CG10537
FBgn0043001	426.527	-0.821993	0.268746	-3.05862	0.00222359	0.0313905	Chrac-16	32166	CG15736
FBgn0010315	1651.63	-0.603835	0.197441	-3.0583	0.00222595	0.0313905	CycD	32551	CG9096
FBgn0015872	1489.09	0.510586	0.166963	3.05808	0.00222757	0.0313905	Drip	36236	CG9023
FBgn0038575	782.237	-0.713975	0.233476	-3.05802	0.00222802	0.0313905	CG7208	42172	CG7208
FBgn0016076	2709.4	0.518781	0.169682	3.05737	0.00223286	0.0313905	vri	33759	CG14029
FBgn0033543	2375.47	0.512145	0.167522	3.05718	0.00223431	0.0313905	CG12338	36128	CG12338
FBgn0039682	14629.1	0.641318	0.209862	3.05591	0.0022438	0.0314754	Obp99c	43494	CG7584
FBgn0024371	1207.68	-0.629472	0.206046	-3.05501	0.00225055	0.0314909	E2f2	35381	CG1071
FBgn0036361	107.135	1.32117	0.432484	3.05484	0.00225182	0.0314909	CG10154	39509	CG10154
FBgn0010228	2601.99	0.529436	0.173384	3.05355	0.00226149	0.0315052	HmgZ	37480	CG17921
FBgn0259714	380.943	0.696789	0.228195	3.05348	0.00226206	0.0315052	DIP-epsilon	7354433	CG42368
FBgn0033549	195.439	-0.969647	0.317596	-3.05309	0.00226501	0.0315052	mms4	36136	CG12936
FBgn0083167	6797.92	0.647177	0.21199	3.05287	0.00226666	0.0315052	Neb-cGP	50417	CG15304
FBgn0030320	1520.74	-0.611898	0.200518	-3.05159	0.00227635	0.0315187	CG2247	32111	CG2247
FBgn0013342	1084.26	0.589731	0.193267	3.05139	0.00227788	0.0315187	nSyb	38196	CG17248
FBgn0011754	5043.52	0.555674	0.182107	3.05137	0.002278	0.0315187	PhKgamma	32120	CG1830
FBgn0015396	1696.36	-0.748741	0.245718	-3.04715	0.00231019	0.0318758	jumu	41265	CG4029
FBgn0085768	945.837	0.851294	0.279381	3.04707	0.0023108	0.0318758	NA	NA	NA
FBgn0000078	13045.4	-0.57394	0.188398	-3.04643	0.00231576	0.0318959	Amy-d	36932	CG17876
FBgn0013732	1412.75	-0.690737	0.226857	-3.04481	0.00232825	0.0320195	sced	35564	CG3273
FBgn0035770	20858.9	0.464983	0.152742	3.04424	0.00233266	0.0320319	pst	38818	CG8588
FBgn0000045	29775.2	0.590937	0.194158	3.04358	0.0023378	0.0320543	Act79B	40444	CG7478
FBgn0002542	2217.17	-0.67759	0.22275	-3.04192	0.00235071	0.0321389	lds	45894	CG2684
FBgn0085447	996.902	0.764115	0.251198	3.04188	0.00235103	0.0321389	sif	43892	CG34418
FBgn0039065	732.891	-0.669406	0.220158	-3.04057	0.00236128	0.0322308	Rad60	42748	CG4449
FBgn0026160	1402.69	0.557518	0.183416	3.03963	0.00236868	0.0322835	tna	39217	CG7958
FBgn0032156	8594.75	0.544382	0.179128	3.03906	0.00237316	0.0322962	CG13124	34310	CG13124
FBgn0031629	2537.02	0.641587	0.21129	3.03652	0.00239328	0.0325215	Clect27	33678	CG3244
FBgn0038516	900.571	0.534888	0.176198	3.03572	0.00239961	0.032559	P5cr-2	42106	CG5840
FBgn0085813	5471.09	0.844333	0.278181	3.0352	0.00240379	0.0325672	18SrRNA-Psi:CR41602	5740420	CR41602
FBgn0032798	418.784	0.701363	0.231151	3.03422	0.00241156	0.032624	CG10132	35239	CG10132
FBgn0087021	271.884	-0.833899	0.275111	-3.03114	0.00243632	0.0329102	Spc25	41585	CG7242
FBgn0036547	905.29	0.608842	0.200947	3.02986	0.00244668	0.0330012	CG17032	39736	CG17032
FBgn0032683	442.723	0.702282	0.23192	3.02812	0.00246077	0.0331	kon	35104	CG10275
FBgn0034200	5716.79	0.617304	0.203861	3.02806	0.00246127	0.0331	Gbp2	36937	CG11395
FBgn0037637	8452.59	0.586015	0.193654	3.0261	0.00247732	0.0331924	IscU	41059	CG9836
FBgn0036196	855.187	0.537936	0.177768	3.02605	0.00247774	0.0331924	CG11658	39319	CG11658
FBgn0004580	1191.18	0.608627	0.20114	3.02589	0.00247905	0.0331924	Cbp53E	36905	CG6702
FBgn0023540	5684.66	0.496484	0.164138	3.0248	0.00248798	0.0332324	CG3630	31189	CG3630
FBgn0040773	6648.21	0.578774	0.191353	3.02463	0.00248933	0.0332324	COX7C	50246	CG2249
FBgn0023515	3549.19	-0.88298	0.292273	-3.02108	0.00251871	0.0335755	CG14814	31139	CG14814
FBgn0038674	159.336	0.886118	0.293525	3.01889	0.00253705	0.033749	CG14285	42281	CG14285
FBgn0034693	5189.64	0.509233	0.168698	3.01861	0.00253934	0.033749	CG11073	37519	CG11073
FBgn0011703	3596.01	-0.624554	0.20693	-3.0182	0.00254284	0.033749	RnrL	34392	CG5371
FBgn0040347	760.623	-0.747563	0.247771	-3.01715	0.00255161	0.0338162	mus81	31044	CG3026
FBgn0036519	473.295	-0.666022	0.220812	-3.01624	0.00255932	0.0338692	CG7650	39694	CG7650
FBgn0026143	1696.84	-0.686202	0.22757	-3.01534	0.0025669	0.0339203	CDC45L	31052	CG3658
FBgn0035480	261.268	0.784919	0.260667	3.01119	0.00260225	0.0343228	CG14984	38467	CG14984
FBgn0032244	410.354	-0.716271	0.237894	-3.01088	0.00260489	0.0343228	RfC3	34423	CG5313
FBgn0034412	6773.58	0.516215	0.171484	3.01028	0.00261006	0.0343413	NA	NA	NA
FBgn0038745	7712.68	0.521652	0.173382	3.0087	0.00262372	0.0344712	CG4538	42369	CG4538
FBgn0038252	3482.26	-0.699889	0.232735	-3.00724	0.00263632	0.034587	BigH1	41780	CG3509
FBgn0033310	674.512	-0.636142	0.211584	-3.00656	0.00264222	0.0346143	NA	NA	NA
FBgn0260964	1124.43	0.630045	0.209587	3.00613	0.00264599	0.0346143	Vmat	3346192	CG33528
FBgn0015031	5358.4	0.622223	0.207128	3.00406	0.00266407	0.0348008	cype	46040	CG14028
FBgn0010314	1026.05	-0.872192	0.290471	-3.00268	0.00267612	0.0349083	Cks30A	34250	CG3738
FBgn0037714	1059.91	0.548284	0.182651	3.00181	0.00268377	0.0349155	CG9396	41156	CG9396
FBgn0002873	2037.62	-0.756268	0.251942	-3.00175	0.00268433	0.0349155	mud	44839	CG12047
FBgn0022960	1137.24	-0.635192	0.211659	-3.00101	0.00269082	0.0349404	vimar	35609	CG3572
FBgn0038290	543.717	0.7002	0.23335	3.00065	0.00269405	0.0349404	CG6912	41820	CG6912
FBgn0033734	2241.99	0.532289	0.177416	3.00023	0.00269774	0.0349404	CG8520	36357	CG8520
FBgn0003483	1141.61	-0.804263	0.26815	-2.9993	0.00270599	0.0349974	spn-E	41919	CG3158
FBgn0040813	80813.5	0.55361	0.184727	2.99691	0.00272735	0.0352238	Nplp2	50286	CG11051
FBgn0083228	1429.43	0.545883	0.182204	2.99599	0.00273553	0.0352794	Frq2	32799	CG5907
FBgn0031912	12352.3	0.625834	0.209061	2.99355	0.00275749	0.0355124	NA	NA	NA
FBgn0051663	643.207	0.879317	0.294197	2.98887	0.00280012	0.0360105	CG31663	33363	CG31663
FBgn0040505	804.867	0.638272	0.213675	2.98711	0.00281627	0.0361673	Alk	53425	CG8250
FBgn0003071	9609.97	0.586828	0.196685	2.9836	0.00284883	0.0365057	Pfk	36060	CG4001
FBgn0033495	3348.98	0.485769	0.162825	2.98337	0.00285089	0.0365057	NA	NA	NA
FBgn0029810	404.469	0.649126	0.217611	2.98297	0.00285463	0.0365057	CG12239	31509	CG12239
FBgn0032934	517.8	-0.698953	0.234447	-2.98128	0.00287042	0.0366561	CG8679	35395	CG8679
FBgn0261286	1120.32	-0.511808	0.171741	-2.98012	0.00288135	0.0367414	Mat89Ba	41973	CG12785
FBgn0001206	548.48	-0.870925	0.292285	-2.97972	0.00288516	0.0367414	Hmr	31988	CG1619
FBgn0004169	33100.6	0.655265	0.219979	2.97876	0.00289421	0.0368053	up	32314	CG7107
FBgn0031857	1727.38	0.56475	0.189622	2.9783	0.00289854	0.036809	LUBEL	33950	CG11321
FBgn0036262	11652.6	0.782373	0.262765	2.97747	0.00290642	0.0368578	CG6910	39391	CG6910
FBgn0036147	3430	0.514657	0.173	2.97489	0.00293095	0.0371172	Plod	39265	CG6199
FBgn0041096	573.456	0.567954	0.190949	2.97437	0.0029359	0.0371284	rols	39368	CG32096
FBgn0034716	1071.27	0.895385	0.301216	2.97257	0.00295318	0.0372306	Oatp58Dc	37545	CG3380
FBgn0030041	10003.2	0.629963	0.211981	2.97179	0.00296073	0.0372306	CG12116	31782	CG12116
FBgn0085320	415.536	0.761668	0.256366	2.97102	0.00296814	0.0372306	CG34291	5740331	CG34291
FBgn0051973	1179.63	0.545819	0.183725	2.97085	0.00296978	0.0372306	Cda5	33158	CG31973
FBgn0033526	1141.11	-0.758986	0.255499	-2.9706	0.0029722	0.0372306	Caf1-105	36107	CG12892
FBgn0039486	1466.88	0.557969	0.187844	2.97039	0.00297425	0.0372306	caix	43264	CG6074
FBgn0013307	4109.83	0.608737	0.204993	2.96954	0.00298241	0.0372306	Odc1	35766	CG8721
FBgn0037292	3424.64	0.54849	0.184716	2.96936	0.0029842	0.0372306	plh	40615	CG2022
FBgn0028952	210.174	-0.913016	0.307506	-2.9691	0.00298677	0.0372306	Kebab	48440	CG31672
FBgn0025839	2011.6	0.497155	0.167445	2.96907	0.00298703	0.0372306	ND-B14.5A	31190	CG3621
FBgn0035600	15346.2	0.598668	0.201648	2.96888	0.0029889	0.0372306	Cyt-c1	38612	CG4769
FBgn0036812	417.404	-0.68536	0.230896	-2.96826	0.00299489	0.0372543	Nufip	40043	CG4076
FBgn0038938	1422.58	0.978125	0.329579	2.9678	0.00299938	0.0372593	CG7084	42606	CG7084
FBgn0051163	1781.29	-0.78843	0.265935	-2.96474	0.00302936	0.0375544	SKIP	42601	CG31163
FBgn0262562	876.031	0.544582	0.183713	2.96431	0.00303366	0.0375544	CG43102	42137	CG43102
FBgn0034031	689.681	0.549166	0.185271	2.96412	0.00303549	0.0375544	CG12963	36724	CG12963
FBgn0052452	682.855	-0.727822	0.245637	-2.963	0.00304656	0.0376403	CG32452	318035	CG32452
FBgn0035838	280.842	-0.759745	0.256514	-2.9618	0.00305845	0.037736	ldbr	38900	CG7942
FBgn0032713	1688.41	0.641783	0.216747	2.96098	0.00306664	0.0377859	CG17323	35138	CG17323
FBgn0030304	774.806	0.583544	0.197122	2.96032	0.00307316	0.0378152	Cyp4g15	32093	CG11715
FBgn0031908	3228.49	0.677014	0.228764	2.95944	0.00308197	0.0378725	CG5177	34017	CG5177
FBgn0034403	2048.28	-0.720009	0.243442	-2.95761	0.00310031	0.0380128	CG18190	37179	CG18190
FBgn0259209	9586.71	0.562145	0.190076	2.95747	0.00310173	0.0380128	Mlp60A	37853	CG42309
FBgn0034943	183.045	0.789947	0.267272	2.95559	0.00312067	0.0381387	Fmo-1	37814	CG3006
FBgn0260764	15.9184	3.02611	1.02386	2.95559	0.00312076	NA	CG42562	37008	CG42562
FBgn0001235	1270.83	0.583337	0.197372	2.95552	0.00312146	0.0381387	hth	41273	CG17117
FBgn0020439	14396.2	0.557048	0.188499	2.95518	0.00312483	0.0381387	NA	NA	NA
FBgn0003598	3174.05	-0.597206	0.202114	-2.9548	0.00312873	0.0381387	Su(var)3-7	41627	CG8599
FBgn0034614	447.848	-0.772007	0.261353	-2.95389	0.003138	0.0381475	CG9752	37431	CG9752
FBgn0032494	4467.97	0.528933	0.179082	2.95359	0.00314105	0.0381475	CG5945	34729	CG5945
FBgn0085468	2002.75	0.551169	0.186616	2.95349	0.003142	0.0381475	ND-MWFE	5740593	CG34439
FBgn0013675	90326	0.574003	0.194412	2.95251	0.00315202	0.0382183	COX2	19893535	CG34069
FBgn0002719	35045	0.477131	0.161678	2.95113	0.00316619	0.0383005	Men	47173	CG10120
FBgn0014861	2009.44	-0.661728	0.224236	-2.95103	0.0031672	0.0383005	Mcm2	40973	CG7538
FBgn0030090	629.554	-0.652634	0.221285	-2.94929	0.00318504	0.0384579	fend	31843	CG12664
FBgn0052483	764.567	1.14923	0.389708	2.94894	0.00318866	0.0384579	CG32483	318050	CG32483
FBgn0030710	1107.98	-0.747927	0.253765	-2.94732	0.0032054	0.0386087	CG8924	32557	CG8924
FBgn0036640	655.933	-0.928967	0.315348	-2.94584	0.00322075	0.0387425	nxf2	39843	CG4118
FBgn0036574	2166.71	-0.768848	0.261269	-2.94275	0.00325314	0.0390805	elg1	39770	CG16838
FBgn0035767	1663.01	0.534519	0.181716	2.94151	0.00326613	0.039185	Cln7	38813	CG8596
FBgn0000182	15552.8	-0.729494	0.248077	-2.94059	0.00327589	0.0392504	BicC	34946	CG4824
FBgn0004425	4829.4	0.556989	0.189475	2.93964	0.00328592	0.0392678	LysB	38125	CG1179
FBgn0026441	967.217	-0.563532	0.191705	-2.93958	0.00328655	0.0392678	ear	44451	CG4913
FBgn0000405	28228.5	-0.754952	0.256853	-2.93923	0.00329026	0.0392678	CycB	37618	CG3510
FBgn0262574	395.554	0.716023	0.243698	2.93816	0.00330168	0.0393526	CG43114	12798406	CG43114
FBgn0000568	2558.82	0.496403	0.168981	2.93762	0.0033074	0.0393693	Eip75B	39999	CG8127
FBgn0052813	898.274	0.547015	0.186236	2.93721	0.00331182	0.0393705	CG32813	31089	CG32813
FBgn0010434	5970.47	0.547414	0.186518	2.93491	0.00333649	0.0396121	cora	37205	CG11949
FBgn0019686	4044.9	-0.702116	0.239343	-2.93351	0.00335151	0.0397388	lok	35288	CG10895
FBgn0032006	2235.63	0.45895	0.156552	2.93161	0.00337212	0.0398958	Pvr	34127	CG8222
FBgn0013674	520389	0.546984	0.18659	2.93148	0.00337351	0.0398958	COX1	19893533	CG34067
FBgn0034797	2796.69	0.539045	0.183947	2.93044	0.00338487	0.0399295	nahoda	37641	CG12781
FBgn0025185	393.925	-0.768537	0.262285	-2.93016	0.00338792	0.0399295	az2	35682	CG1605
FBgn0035917	22617	0.589178	0.201084	2.93001	0.0033895	0.0399295	Zasp66	38988	CG6416
FBgn0013681	3592.42	0.577212	0.197119	2.92823	0.00340892	0.0401065	ND3	19893542	CG34076
FBgn0034408	617.099	0.60037	0.205189	2.92594	0.00343415	0.0403513	sano	37185	CG12758
FBgn0031692	807.941	0.777893	0.266002	2.92438	0.00345141	0.0404847	TpnC25D	33752	CG6514
FBgn0262579	22280.6	0.507129	0.17343	2.92411	0.00345438	0.0404847	Ect4	38895	CG43119
FBgn0025635	794.843	-0.662384	0.226572	-2.9235	0.0034612	0.0405125	CG17829	47718	CG17829
FBgn0002931	176.322	1.01675	0.347972	2.92193	0.0034787	0.0406288	net	45339	CG11450
FBgn0264385	106.578	-1.61977	0.554371	-2.92181	0.00348005	0.0406288	CR43837	14462385	CR43837
FBgn0001085	776.053	-0.810498	0.277535	-2.92035	0.00349643	0.0407679	fz	45307	CG17697
FBgn0030943	689.394	-0.66262	0.227069	-2.91815	0.00352119	0.0409794	CG6540	32851	CG6540
FBgn0052082	1077.71	0.544516	0.186669	2.91701	0.00353405	0.0409794	IRSp53	39258	CG32082
FBgn0263602	570.241	-0.621075	0.212939	-2.91668	0.00353781	0.0409794	Tasp1	39757	CG5241
FBgn0011606	1416.91	-0.754489	0.258703	-2.91643	0.00354065	0.0409794	Klp3A	31240	CG8590
FBgn0003308	1410.58	0.543454	0.186349	2.91632	0.00354189	0.0409794	ry	41605	CG7642
FBgn0031632	2766.13	0.49515	0.169839	2.91541	0.00355222	0.0409794	CG15628	33681	CG15628
FBgn0034382	1968.05	0.664298	0.227911	2.91473	0.00355997	0.0409794	CG18609	37158	CG18609
FBgn0039801	640.892	0.585316	0.200879	2.91378	0.00357081	0.0409794	Npc2h	43649	CG11315
FBgn0032820	6791.26	0.568916	0.195275	2.91341	0.0035751	0.0409794	fbp	35265	CG31692
FBgn0030322	522.476	-0.603148	0.207027	-2.91337	0.00357546	0.0409794	NA	NA	NA
FBgn0028540	1425.43	0.587023	0.201493	2.91337	0.00357547	0.0409794	CG9008	34779	CG9008
FBgn0259680	3231.02	0.591127	0.20292	2.9131	0.00357863	0.0409794	Pkcdelta	32191	CG42349
FBgn0034726	358.351	-0.676642	0.232281	-2.91304	0.00357933	0.0409794	Mes4	37560	CG11301
FBgn0030638	1329.2	0.47905	0.164451	2.91303	0.0035794	0.0409794	CG11655	32472	CG11655
FBgn0037921	680.563	-0.559173	0.191976	-2.91273	0.00358285	0.0409794	CG6808	41394	CG6808
FBgn0004852	2069.39	0.476385	0.163571	2.91241	0.00358648	0.0409794	Ac76E	40180	CG7978
FBgn0010217	109035	0.620174	0.213024	2.91129	0.00359942	0.0410757	ATPsynbeta	43829	CG11154
FBgn0026430	2503.66	-0.568048	0.195306	-2.90849	0.00363173	0.0413452	Grip84	32946	CG3917
FBgn0036850	351.211	-0.805219	0.276854	-2.90846	0.0036321	0.0413452	Gem2	40087	CG10419
FBgn0033757	3762.72	-0.693204	0.238392	-2.90783	0.00363947	0.0413774	muskelin	36386	CG8811
FBgn0261262	522.753	0.656437	0.225932	2.90547	0.00366705	0.041639	CG42613	42269	CG42613
FBgn0033015	2182.87	-0.600216	0.20662	-2.90493	0.0036734	0.0416521	d4	35485	CG2682
FBgn0041713	2184.88	0.571767	0.196881	2.90413	0.00368278	0.0416521	yellow-c	34879	CG4182
FBgn0015553	1301.09	-0.731701	0.251994	-2.90364	0.00368849	0.0416521	tos	35119	CG10387
FBgn0040367	241.667	-0.95005	0.327211	-2.90348	0.00369041	0.0416521	CG11382	31069	CG11382
FBgn0031879	948.023	0.599109	0.206345	2.90343	0.00369104	0.0416521	uif	33983	CG9138
FBgn0052191	493.083	0.682978	0.235301	2.90258	0.00370105	0.0417135	CG32191	317903	CG32191
FBgn0001197	5666.11	-0.623909	0.21498	-2.90217	0.00370584	0.0417158	His2Av	43229	CG5499
FBgn0260780	9029.06	-0.688722	0.237554	-2.89923	0.00374085	0.042058	wisp	32152	CG15737
FBgn0037149	192.35	-0.922405	0.318274	-2.89815	0.00375373	0.0421291	CG14561	40447	CG14561
FBgn0032295	967.706	-0.638765	0.220437	-2.89772	0.00375883	0.0421291	CG12299	34483	CG12299
FBgn0051352	1320.95	0.509831	0.175953	2.89754	0.00376104	0.0421291	Unc-115a	261629	CG31352
FBgn0030853	6442.22	0.556675	0.192197	2.89638	0.00377492	0.0422328	ND-24	32740	CG5703
FBgn0036857	1875.65	0.556806	0.192315	2.89529	0.00378811	0.0422793	CG9629	40097	CG9629
FBgn0036756	1061.24	0.69333	0.239486	2.89508	0.00379062	0.0422793	Cln3	39981	CG5582
FBgn0085799	458.749	0.851896	0.294276	2.89488	0.00379299	0.0422793	NA	NA	NA
FBgn0026575	2308.27	-0.631389	0.21818	-2.89389	0.00380501	0.0423224	hang	32613	CG32575
FBgn0030574	1950.91	0.547116	0.189074	2.89365	0.00380786	0.0423224	CG9413	32397	CG9413
FBgn0051706	155.879	0.906616	0.313355	2.89325	0.00381274	0.0423224	CG31706	261621	CG31706
FBgn0030049	2615.34	-0.541627	0.187218	-2.89303	0.00381542	0.0423224	Trf4-1	31795	CG11265
FBgn0033990	315.236	-0.866697	0.299857	-2.89037	0.00384789	0.0426307	CG10265	36676	CG10265
FBgn0036742	564.3	0.680822	0.235659	2.88901	0.00386452	0.0427417	CG7497	39966	CG7497
FBgn0035405	573.662	-0.627298	0.217175	-2.88844	0.00387154	0.0427417	CG15812	38379	CG15812
FBgn0031066	9509.4	0.537737	0.186212	2.88777	0.00387979	0.0427417	COX6B	32989	CG14235
FBgn0005596	2252.37	-0.668809	0.23163	-2.8874	0.0038844	0.0427417	yem	43439	CG14513
FBgn0039324	2229.12	0.637989	0.220982	2.88706	0.00388857	0.0427417	CG10553	43064	CG10553
FBgn0010015	908.382	0.585435	0.202788	2.88693	0.00389026	0.0427417	CanA1	43670	CG1455
FBgn0010435	8882.99	0.481589	0.166849	2.88638	0.00389705	0.0427417	emp	37999	CG2727
FBgn0031461	2877.27	0.495456	0.17166	2.88627	0.00389837	0.0427417	daw	33474	CG16987
FBgn0037974	318.929	0.688805	0.23866	2.88613	0.0039001	0.0427417	CG12224	41453	CG12224
FBgn0028527	837.855	0.559647	0.193936	2.88573	0.00390506	0.0427447	CG18507	34775	CG18507
FBgn0031359	3793.14	0.539673	0.187157	2.88353	0.00393244	0.0429401	Rim2	33350	CG18317
FBgn0037146	12614.5	0.471787	0.163644	2.88301	0.00393893	0.0429401	CG7470	40443	CG7470
FBgn0039731	293.2	-0.862498	0.299171	-2.88296	0.00393962	0.0429401	Sas-6	43555	CG15524
FBgn0040928	196.306	-0.796531	0.276306	-2.88279	0.00394175	0.0429401	CR15345	26067082	CR15345
FBgn0031305	3790.03	0.694026	0.240785	2.88234	0.00394734	0.0429497	Iris	33290	CG4715
FBgn0262593	1105.95	0.584884	0.203014	2.88101	0.00396405	0.0430801	Shab	38352	CG43128
FBgn0030605	1939.33	0.507108	0.17607	2.88015	0.00397491	0.0431467	ND-B18	32434	CG5548
FBgn0037810	3268.54	-0.694196	0.241061	-2.87975	0.0039799	0.0431495	sle	41262	CG12819
FBgn0030010	235.462	-0.792649	0.275336	-2.87884	0.00399144	0.0431659	CG10959	31743	CG10959
FBgn0053092	422.657	0.653547	0.227036	2.8786	0.0039944	0.0431659	P5CDh2	32625	CG33092
FBgn0033775	308.948	0.787034	0.273434	2.87834	0.0039978	0.0431659	Cyp9h1	36412	CG17577
FBgn0038347	8615.52	0.482872	0.167809	2.87752	0.00400818	0.0431659	NA	NA	NA
FBgn0037212	684.072	-0.589171	0.20476	-2.87737	0.00401007	0.0431659	NA	NA	NA
FBgn0013676	364881	0.550612	0.19138	2.87706	0.00401398	0.0431659	COX3	19893540	CG34074
FBgn0032213	4067.46	0.470407	0.163505	2.87702	0.00401455	0.0431659	CG5390	34383	CG5390
FBgn0030102	1480.65	0.619161	0.215275	2.87613	0.00402582	0.0432361	SmydA-9	31859	CG12119
FBgn0038098	3110.64	0.726639	0.25283	2.87401	0.0040529	0.0434757	CG7381	41589	CG7381
FBgn0039081	994.538	0.560907	0.195243	2.87286	0.00406769	0.043583	Irk2	42770	CG4370
FBgn0003944	815.743	0.518305	0.180534	2.87096	0.00409226	0.0437415	Ubx	42034	CG10388
FBgn0039635	8288.56	0.609509	0.212307	2.87088	0.00409331	0.0437415	CG11876	43437	CG11876
FBgn0019957	6438.2	0.517085	0.180131	2.87061	0.00409687	0.0437415	ND-42	42591	CG6343
FBgn0004362	8093.19	-0.618722	0.215613	-2.8696	0.00410996	0.0438299	HmgD	37481	CG17950
FBgn0033901	724.845	-0.669129	0.233226	-2.86901	0.00411752	0.0438593	O-fut1	36564	CG12366
FBgn0040793	8298.15	0.593048	0.206883	2.86658	0.00414929	0.0441461	CG7630	50266	CG7630
FBgn0031684	2011.28	0.528566	0.184414	2.86619	0.00415445	0.0441495	ND-13A	33744	CG8680
FBgn0036008	682.415	-0.664929	0.232111	-2.8647	0.00417406	0.0443062	CG3408	39107	CG3408
FBgn0262619	1049.61	-0.711114	0.24833	-2.86358	0.00418882	0.0443396	DNA-ligI	37791	CG5602
FBgn0030872	2264.61	0.508656	0.17765	2.86324	0.00419328	0.0443396	Ucp4A	32764	CG6492
FBgn0025625	484.047	0.605985	0.211656	2.86307	0.00419557	0.0443396	Sik2	31170	CG4290
FBgn0041702	467.676	-0.692496	0.2419	-2.86273	0.00420008	0.0443396	CG15107	59128	CG15107
FBgn0029003	238.293	0.803243	0.280597	2.86262	0.00420152	0.0443396	mab-21	44127	CG4746
FBgn0036536	221.394	-0.777806	0.271769	-2.86202	0.00420955	0.0443625	CG12713	39724	CG12713
FBgn0052625	220.197	-0.919933	0.321461	-2.86173	0.00421342	0.0443625	CG32625	318128	CG32625
FBgn0035955	554.826	-0.751351	0.262598	-2.86122	0.00422016	0.0443725	CG5194	39037	CG5194
FBgn0052656	6029.58	0.867723	0.303347	2.8605	0.00422972	0.0443725	Muc11A	32174	CG32656
FBgn0039872	1296.14	0.964358	0.337146	2.86035	0.0042317	0.0443725	salt	43742	CG2196
FBgn0000024	538.335	0.710606	0.24845	2.86015	0.00423435	0.0443725	Ace	41625	CG17907
FBgn0038083	572.226	0.991855	0.346873	2.85942	0.00424416	0.0443725	CG5999	41574	CG5999
FBgn0039274	563.882	-0.550549	0.192545	-2.85932	0.00424553	0.0443725	CG11920	43009	CG11920
FBgn0000307	2451.03	-0.586923	0.205282	-2.8591	0.00424843	0.0443725	chif	34974	CG5813
FBgn0038608	768.678	-0.735343	0.257264	-2.85832	0.00425888	0.0444308	WRNexo	42208	CG7670
FBgn0031869	1772.9	0.5705	0.199673	2.85717	0.00427433	0.0445409	CG18304	33969	CG18304
FBgn0260004	366.421	0.694212	0.243025	2.85654	0.00428282	0.0445785	Snmp1	42514	CG7000
FBgn0000592	10102.7	0.662863	0.232298	2.8535	0.004324	0.0449558	Est-6	39392	CG6917
FBgn0263911	5761.24	0.53819	0.188748	2.85137	0.00435313	0.0452071	COX8	40390	CG7181
FBgn0031875	886.371	-0.720544	0.252809	-2.85016	0.00436979	0.0453194	CG3430	33976	CG3430
FBgn0000044	30923.9	0.456945	0.16034	2.84986	0.00437389	0.0453194	Act57B	37368	CG10067
FBgn0033132	548.635	0.676047	0.237313	2.84875	0.00438908	0.0454035	Tsp42Ej	35620	CG12143
FBgn0033246	29857.4	0.595245	0.209	2.84807	0.00439856	0.0454035	ACC	35761	CG11198
FBgn0262559	16086.6	0.516152	0.181243	2.84785	0.00440162	0.0454035	Mdh2	42185	CG7998
FBgn0011659	390.138	-0.626443	0.219972	-2.84782	0.00440192	0.0454035	Mlh1	35796	CG11482
FBgn0019643	3410.59	0.54073	0.189952	2.84666	0.00441807	0.0455186	Dat	37867	CG3318
FBgn0023525	324.367	0.645153	0.226696	2.84589	0.00442871	0.0455346	CG3191	31209	CG3191
FBgn0039733	698.992	-0.53508	0.188023	-2.84583	0.00442961	0.0455346	CG11504	43557	CG11504
FBgn0034603	9454.49	0.50726	0.178304	2.84492	0.0044422	0.045579	NA	NA	NA
FBgn0034110	1505.98	0.512094	0.180038	2.84437	0.00444992	0.045579	Atg9	36821	CG3615
FBgn0031435	704.455	-0.744717	0.261837	-2.8442	0.00445237	0.045579	Elba2	33442	CG9883
FBgn0041087	995.187	-0.694172	0.244083	-2.844	0.00445516	0.045579	wun2	53558	CG8805
FBgn0038037	5671.13	0.432855	0.152214	2.84373	0.00445893	0.045579	Cyp9f2	41520	CG11466
FBgn0036423	132.471	-0.895543	0.314971	-2.84326	0.00446548	0.0455949	CG3919	39582	CG3919
FBgn0004584	1290.35	-0.661409	0.232763	-2.84155	0.00448941	0.0456413	Rrp1	33500	CG3178
FBgn0033713	1218.62	-0.519512	0.182838	-2.84138	0.00449192	0.0456413	CG8841	36336	CG8841
FBgn0036726	3378.52	0.512374	0.180346	2.84107	0.00449627	0.0456413	QIL1	39948	CG7603
FBgn0029094	1335.5	-0.625491	0.22019	-2.84069	0.00450161	0.0456413	asf1	40141	CG9383
FBgn0050069	1845.83	0.523631	0.184364	2.8402	0.00450857	0.0456413	CG30069	36573	CG30069
FBgn0040011	3399.78	-0.511049	0.179949	-2.83996	0.00451192	0.0456413	Slmap	3355127	CG17494
FBgn0038257	5623.62	0.567795	0.199933	2.83992	0.00451242	0.0456413	smp-30	41786	CG7390
FBgn0016120	11864.1	0.560151	0.197249	2.83982	0.0045139	0.0456413	ATPsynD	42291	CG6030
FBgn0039638	568.28	-0.708358	0.249445	-2.83974	0.00451508	0.0456413	dgt6	43441	CG11881
FBgn0016032	313.649	0.736294	0.25939	2.83856	0.00453171	0.0457122	lbm	35623	CG2374
FBgn0032189	970.054	-0.542862	0.191247	-2.83853	0.00453212	0.0457122	Ripalpha	34351	CG18145
FBgn0042650	183.269	0.808878	0.285032	2.83785	0.00454187	0.0457303	NA	NA	NA
FBgn0054003	286.88	0.807741	0.284646	2.8377	0.00454395	0.0457303	NimB3	3885611	CG34003
FBgn0020224	2911.16	-0.494834	0.174423	-2.83697	0.00455439	0.0457562	Cbl	38961	CG7037
FBgn0260789	1251.05	-0.668418	0.235622	-2.83682	0.00455655	0.0457562	mxc	31869	CG12124
FBgn0050085	1354.67	-0.738394	0.260379	-2.83584	0.00457051	0.0458459	Rif1	246445	CG30085
FBgn0039488	466.382	-0.582323	0.205418	-2.83482	0.00458513	0.045942	CG6066	43267	CG6066
FBgn0034447	1539.43	-0.752219	0.265535	-2.83284	0.00461366	0.046127	CG7744	37239	CG7744
FBgn0031935	1189.33	0.599556	0.211645	2.83284	0.00461371	0.046127	CG13793	34047	CG13793
FBgn0028872	184.746	0.839375	0.296448	2.83144	0.00463386	0.0461315	CG18095	34823	CG18095
FBgn0039787	208.866	0.848712	0.299786	2.83106	0.00463946	0.0461315	CG9702	43634	CG9702
FBgn0264353	701.346	-0.54667	0.193122	-2.8307	0.00464458	0.0461315	CR43809	14462811	CR43809
FBgn0051183	917.967	0.565239	0.199712	2.83027	0.00465085	0.0461315	CG31183	41927	CG31183
FBgn0052043	3289.78	-0.569667	0.201282	-2.8302	0.00465194	0.0461315	NA	NA	NA
FBgn0011020	607.246	-0.80608	0.284844	-2.8299	0.00465629	0.0461315	Sas-4	40859	CG10061
FBgn0020385	9521.27	0.646476	0.228446	2.82988	0.00465648	0.0461315	pug	41279	CG4067
FBgn0030757	234.932	-0.86432	0.305437	-2.82978	0.00465803	0.0461315	CG9902	32622	CG9902
FBgn0022893	17124.5	-0.639335	0.225948	-2.82957	0.00466105	0.0461315	Df31	35418	CG2207
FBgn0031220	1855.56	0.575467	0.203394	2.82932	0.00466475	0.0461315	CG4822	33170	CG4822
FBgn0259789	1451.36	-0.774733	0.273899	-2.82854	0.00467612	0.0461593	zld	32994	CG12701
FBgn0031740	468.747	-0.584239	0.20656	-2.82843	0.00467769	0.0461593	CG7239	33809	CG7239
FBgn0051108	1240.58	-0.584715	0.206811	-2.82728	0.00469447	0.0462748	CG31108	43015	CG31108
FBgn0030093	1936.55	-0.579379	0.205027	-2.82586	0.00471534	0.0463879	Bap111	31846	CG7055
FBgn0263768	497.863	-0.57681	0.204122	-2.82581	0.00471612	0.0463879	CR43685	14462441	CR43685
FBgn0038076	411.985	0.654443	0.231698	2.82455	0.00473469	0.0465204	Cyp313a4	41563	CG6802
FBgn0027495	1675.3	-0.508925	0.180225	-2.82383	0.00474542	0.0465756	Smyd4-4	36299	CG8378
FBgn0035404	5181.31	0.564208	0.2	2.82105	0.00478673	0.0468775	NA	NA	NA
FBgn0261575	21162.3	0.55498	0.196733	2.82098	0.00478778	0.0468775	tobi	43072	CG11909
FBgn0025676	180.7	-0.759306	0.269189	-2.82072	0.0047916	0.0468775	CkIIalpha-i3	38088	CG3217
FBgn0085743	108.682	1.1138	0.395044	2.81942	0.00481102	0.0469456	NA	NA	NA
FBgn0085384	134.166	1.00242	0.355606	2.81892	0.00481861	0.0469456	CG34355	42820	CG34355
FBgn0037165	68.6672	1.12923	0.400618	2.81872	0.00482148	0.0469456	CG11437	40470	CG11437
FBgn0033984	880.174	-0.605937	0.214973	-2.81867	0.00482236	0.0469456	Lap1	36670	CG10255
FBgn0027537	1875.79	-0.547665	0.194308	-2.81854	0.00482431	0.0469456	Nup93-1	32350	CG11092
FBgn0015544	906.643	-0.553804	0.19652	-2.81805	0.00483157	0.0469539	spag	43958	CG13570
FBgn0032495	290.723	0.69738	0.247491	2.8178	0.00483545	0.0469539	CG16820	34730	CG16820
FBgn0030871	506.994	-0.605949	0.215077	-2.81736	0.00484196	0.0469564	CG8142	32763	CG8142
FBgn0261673	815.235	0.741598	0.263249	2.8171	0.00484602	0.0469564	nemy	36395	CG8776
FBgn0001612	1094.54	-0.607894	0.215829	-2.81656	0.0048541	0.0469848	Grip91	48481	CG10988
FBgn0039114	19294.5	0.453607	0.161073	2.81615	0.00486026	0.0469945	Lsd-1	42810	CG10374
FBgn0261565	9694.78	0.529606	0.18811	2.8154	0.00487167	0.0470252	Lmpt	39889	CG42679
FBgn0030803	720.676	-0.768946	0.273135	-2.81526	0.00487375	0.0470252	CG4880	32680	CG4880
FBgn0003268	878.712	-0.706897	0.251174	-2.81437	0.00488731	0.0470481	rod	43719	CG1569
FBgn0027339	1884.74	0.492689	0.175078	2.8141	0.00489134	0.0470481	jim	43924	CG11352
FBgn0037548	865.262	0.542668	0.192862	2.81376	0.00489654	0.0470481	CG7900	40957	CG7900
FBgn0029800	453.503	-0.603631	0.214529	-2.81375	0.00489676	0.0470481	lin-52	31499	CG15929
FBgn0003187	1016.57	-0.712867	0.253485	-2.81227	0.00491935	0.0472154	qua	35058	CG6433
FBgn0053126	6097.7	0.452713	0.161042	2.81114	0.00493664	0.0473312	NLaz	33324	CG33126
FBgn0027341	2202.23	0.57176	0.203415	2.8108	0.0049418	0.0473312	Gfat1	3354921	CG12449
FBgn0033258	385.131	-0.790473	0.281283	-2.81024	0.00495043	0.0473641	CG8712	35778	CG8712
FBgn0037924	1980.1	-0.588477	0.20959	-2.80775	0.00498883	0.0475798	CG14712	41397	CG14712
FBgn0037581	99.4365	-1.00191	0.356863	-2.80754	0.0049921	0.0475798	CG7352	40997	CG7352
FBgn0035945	1577.07	-0.537679	0.191537	-2.80718	0.00499777	0.0475798	CG5026	39026	CG5026
FBgn0003360	120055	0.524066	0.186693	2.80709	0.00499905	0.0475798	sesB	32007	CG16944
FBgn0034249	493.131	-0.761237	0.271183	-2.80709	0.00499906	0.0475798	RhoGAP54D	36996	CG6477
FBgn0031398	556.64	-0.751877	0.267961	-2.80592	0.00501731	0.0477027	CG10880	33398	CG10880
FBgn0038718	1665.54	0.947915	0.337866	2.80559	0.00502244	0.0477027	CG17752	42337	CG17752
FBgn0033872	787.737	0.579564	0.206639	2.80471	0.00503612	0.0477829	CG6329	36529	CG6329
FBgn0034860	3126.4	0.585566	0.208866	2.80354	0.00505442	0.0479067	CG9812	37709	CG9812
FBgn0003388	94.421	1.13241	0.404045	2.80268	0.00506792	0.0479225	shd	39592	CG13478
FBgn0039640	4713.54	-0.579565	0.206802	-2.80251	0.00507063	0.0479225	CG14516	43444	CG14516
FBgn0046763	1914.76	0.61665	0.220044	2.80239	0.00507251	0.0479225	CG17278	50050	CG17278
FBgn0033581	1522.66	-0.567808	0.202637	-2.8021	0.00507711	0.0479225	CG12391	36170	CG12391
FBgn0051321	468.654	0.655104	0.233892	2.80088	0.00509629	0.0480537	CG31321	318681	CG31321
FBgn0037239	4241.16	0.493511	0.17626	2.79991	0.00511166	0.0481489	Sfxn1-3	40552	CG11739
FBgn0039532	1558.77	-0.516127	0.184503	-2.79739	0.0051518	0.0484769	Mtl	43319	CG5588
FBgn0034563	17.8799	2.20062	0.787116	2.7958	0.00517721	NA	CG15649	37371	CG15649
FBgn0030558	5905.03	0.535321	0.191716	2.79225	0.00523423	0.0492018	CG1461	32381	CG1461
FBgn0038919	138.606	1.0224	0.366219	2.79178	0.00524196	0.0492137	CG17843	42583	CG17843
FBgn0031322	1308.71	0.592593	0.212304	2.79125	0.00525043	0.0492137	CG5001	33308	CG5001
FBgn0026598	1296.04	-0.611186	0.218981	-2.79104	0.00525393	0.0492137	Apc2	42871	CG6193
FBgn0029896	9346.76	0.737973	0.264427	2.79084	0.00525709	0.0492137	CG3168	31612	CG3168
FBgn0250838	8304.55	0.5433	0.1947	2.79045	0.00526353	0.0492235	roh	246602	CG30415
FBgn0250824	3942.79	0.618572	0.221821	2.7886	0.00529361	0.0493634	CG33655	8674081	CG33655
FBgn0262733	2079.4	-0.622244	0.223142	-2.78856	0.00529434	0.0493634	Src64B	48973	CG7524
FBgn0033000	1161.85	-0.551203	0.197668	-2.78853	0.00529474	0.0493634	CG14464	3355132	CG14464
FBgn0031055	531.924	0.601362	0.21574	2.78744	0.00531268	0.0494801	et	32975	CG14225
FBgn0033924	2057.38	0.484874	0.173987	2.78684	0.00532247	0.0495207	CG8613	36593	CG8613
FBgn0026361	269.014	-0.850841	0.305441	-2.78562	0.0053426	0.0496573	2005-09-01	43990	CG2916
FBgn0000448	219.944	0.790832	0.284082	2.78382	0.00537231	0.0498826	Hr3	36073	CG33183
FBgn0002183	3807.71	-0.490256	0.176153	-2.78312	0.00538382	0.0499387	dre4	38248	CG1828
FBgn0032857	744.014	0.662514	0.23818	2.78157	0.00540961	0.0501269	CG10947	35309	CG10947
FBgn0004374	410.887	-0.671964	0.241634	-2.78091	0.00542062	0.0501779	neb	35293	CG10718
FBgn0003612	3535.48	-0.580805	0.208893	-2.78039	0.00542939	0.0502081	Su(var)2-10	35927	CG8068
FBgn0035112	393.206	0.808416	0.290827	2.77972	0.00544066	0.0502401	CG13877	38036	CG13877
FBgn0027590	7433.98	0.41071	0.147763	2.77952	0.00544387	0.0502401	GstE12	37960	CG16936
FBgn0034618	9763.57	0.638582	0.229834	2.77845	0.00546188	0.0503553	CG9485	37435	CG9485
FBgn0263593	6993.63	0.443577	0.159749	2.77671	0.00549116	0.0505272	Lpin	35790	CG8709
FBgn0051760	124.146	0.89077	0.320803	2.77669	0.0054916	0.0505272	CG31760	34642	CG31760
FBgn0020906	27950.7	0.672689	0.242306	2.77619	0.00549999	0.0505534	Jon25Bi	33708	CG8867
FBgn0045038	1065.22	0.588606	0.21207	2.77552	0.00551137	0.0505997	Proc	250710	CG7105
FBgn0053178	1026.91	0.550381	0.198318	2.77524	0.00551613	0.0505997	CG33178	318913	CG33178
FBgn0015010	13227	0.573934	0.206879	2.77424	0.00553303	0.0507036	Ag5r	44631	CG9538
FBgn0030594	6770.02	0.456798	0.164678	2.77388	0.00553917	0.050709	CG9509	32420	CG9509
FBgn0033875	4199.73	0.455368	0.164199	2.77326	0.00554971	0.0507545	CG6357	36532	CG6357
FBgn0013717	842.975	-0.559011	0.201604	-2.77283	0.00555718	0.0507719	not	40030	CG4166
FBgn0264490	1783.96	0.527371	0.190248	2.77202	0.00557099	0.0508471	Eip93F	44936	CG18389
FBgn0015371	2380.28	-0.631244	0.22783	-2.77068	0.00559392	0.050892	chn	36678	CG11798
FBgn0034387	1079.42	0.511081	0.184462	2.77066	0.00559431	0.050892	Cyp12b2	37163	CG15077
FBgn0032233	100.459	1.06899	0.385838	2.77058	0.00559574	0.050892	dpr19	34408	CG13140
FBgn0020299	648.073	0.585259	0.211252	2.77043	0.00559823	0.050892	stumps	41770	CG31317
FBgn0037737	718.799	-0.630417	0.227647	-2.76927	0.00561813	0.051022	Pnn	41185	CG8383
FBgn0032519	10.7672	-3.68017	1.32897	-2.76919	0.00561951	NA	CG16957	34755	CG16957
FBgn0034644	3176.05	0.442829	0.160032	2.76713	0.0056553	0.0513085	CG10082	37465	CG10082
FBgn0020407	397.195	-0.58979	0.213276	-2.76538	0.00568569	0.0515329	asun	41971	CG6814
FBgn0035907	705.95	-0.582158	0.210546	-2.76499	0.00569244	0.0515428	GstO1	38975	CG6662
FBgn0034245	2733.91	0.542219	0.196217	2.76336	0.00572098	0.0517499	UQCR-6.4	36991	CG14482
FBgn0027559	568.82	-0.60957	0.220755	-2.76129	0.00575734	0.0520258	NA	NA	NA
FBgn0037250	927.147	-0.537673	0.19476	-2.7607	0.00576779	0.0520258	CG1074	40564	CG1074
FBgn0033159	452.202	0.644567	0.233491	2.76057	0.00577012	0.0520258	Dscam1	35652	CG17800
FBgn0035120	369.131	-0.727986	0.263731	-2.76033	0.00577431	0.0520258	wac	38044	CG13879
FBgn0033657	72.1096	1.30059	0.471548	2.75813	0.00581335	0.0523259	Sln	36263	CG8271
FBgn0034493	319.164	0.682058	0.247374	2.7572	0.00582989	0.0523999	CG8908	37293	CG8908
FBgn0259211	766.908	0.616773	0.223719	2.7569	0.00583515	0.0523999	grh	37038	CG42311
FBgn0002791	847.163	-0.523078	0.189768	-2.75641	0.00584392	0.0523999	mr	45906	CG3060
FBgn0033054	457.13	0.629862	0.228526	2.75619	0.0058479	0.0523999	CG14591	35531	CG14591
FBgn0029888	3570.81	0.515393	0.187006	2.75602	0.0058509	0.0523999	ND-ASHI	31604	CG3192
FBgn0086895	955.009	-0.535161	0.194199	-2.75573	0.00585606	0.0523999	pea	36561	CG8241
FBgn0010194	353.897	-0.673112	0.244315	-2.7551	0.00586742	0.0524501	Wnt5	32838	CG6407
FBgn0033374	1484.29	-0.770425	0.279698	-2.75449	0.00587835	0.0524964	CG13741	35919	CG13741
FBgn0260005	728.322	0.600819	0.218159	2.75405	0.00588634	0.0525163	wtrw	40931	CG31284
FBgn0038989	1881.96	-0.527984	0.191775	-2.75315	0.00590252	0.0525811	CG6937	42662	CG6937
FBgn0033354	532.729	-0.686194	0.249292	-2.75257	0.00591299	0.0525811	FANCI	35895	CG13745
FBgn0085364	1176.56	0.560625	0.203684	2.75243	0.00591547	0.0525811	NA	NA	NA
FBgn0031505	2718.26	0.575551	0.20912	2.75225	0.00591869	0.0525811	ND-B14.5B	33528	CG12400
FBgn0030731	5628.4	0.445692	0.16195	2.75205	0.00592244	0.0525811	Mfe2	32582	CG3415
FBgn0030813	789.771	-0.653627	0.237552	-2.75151	0.00593208	0.0526155	CG4949	32691	CG4949
FBgn0033751	1806.23	0.4654	0.169277	2.74934	0.00597156	0.0529141	CG8818	36375	CG8818
FBgn0035904	2747.61	0.520403	0.189418	2.74738	0.00600735	0.0531796	GstO3	38972	CG6776
FBgn0260771	757.908	-0.560081	0.204002	-2.74548	0.00604233	0.0534235	Larp7	44900	CG42569
FBgn0038545	302.042	-0.733017	0.267014	-2.74524	0.00604662	0.0534235	pasi1	42139	CG7713
FBgn0051365	1008.73	-0.56835	0.207057	-2.7449	0.00605293	0.0534275	CG31365	42736	CG31365
FBgn0028400	433.928	0.635081	0.231692	2.74106	0.0061242	0.0539456	Syt4	40876	CG10047
FBgn0030420	490.993	-0.652322	0.237993	-2.74093	0.0061266	0.0539456	CG12717	32229	CG12717
FBgn0026721	4142.22	0.543167	0.19818	2.74078	0.00612938	0.0539456	fat-spondin	36919	CG6953
FBgn0029970	434.958	-0.864646	0.315546	-2.74016	0.00614096	0.0539955	Nek2	31696	CG17256
FBgn0029837	337.863	0.677778	0.247418	2.7394	0.00615515	0.0540681	Tsp5D	31540	CG4690
FBgn0039914	1351.91	-0.467069	0.170558	-2.73848	0.00617241	0.0541425	mav	43804	CG1901
FBgn0040256	2031.4	0.5649	0.206295	2.73831	0.0061755	0.0541425	Ugt86Dd	53507	CG6633
FBgn0037547	15853.1	0.639347	0.233631	2.73657	0.0062083	0.0543778	CG7910	40956	CG7910
FBgn0031424	323.758	0.670078	0.245045	2.73451	0.00624725	0.0546182	VGlut	33427	CG9887
FBgn0004456	1335.87	0.492412	0.180074	2.73449	0.00624772	0.0546182	mew	32275	CG1771
FBgn0001120	2282.31	-0.686135	0.250956	-2.73409	0.00625538	0.0546271	gnu	39615	CG5272
FBgn0063499	143.847	0.910684	0.333164	2.73344	0.00626758	0.0546271	GstE10	37105	CG17522
FBgn0035544	844.525	0.584282	0.213775	2.73317	0.00627278	0.0546271	CG15021	38546	CG15021
FBgn0050280	170.346	0.803352	0.293938	2.73306	0.00627481	0.0546271	CG30280	37522	CG30280
FBgn0030309	2073.44	0.555945	0.20343	2.73286	0.0062787	0.0546271	CG1572	32098	CG1572
FBgn0014184	49303.7	0.482282	0.176546	2.73176	0.00629969	0.054714	Oda	36307	CG16747
FBgn0013678	255172	0.524632	0.192053	2.73171	0.0063007	0.054714	CYTB	19893556	CG34090
FBgn0026428	6787.7	0.406424	0.148858	2.73029	0.00632794	0.0548443	HDAC6	32461	CG6170
FBgn0261555	698.839	0.573647	0.210114	2.73017	0.00633026	0.0548443	CG42673	39111	CG42673
FBgn0032863	424.88	-0.57028	0.208961	-2.72912	0.00635034	0.0548443	Cdc23	35315	CG2508
FBgn0263218	213.719	0.717036	0.262737	2.7291	0.00635079	0.0548443	NA	NA	NA
FBgn0263378	896.724	-0.649165	0.237884	-2.72892	0.00635429	0.0548443	CR43430	12798345	CR43430
FBgn0034425	511.148	-0.598145	0.219214	-2.72859	0.00636061	0.0548443	CG11906	37209	CG11906
FBgn0045761	1398.84	0.493452	0.180852	2.72849	0.00636244	0.0548443	CHKov1	43067	CG10618
FBgn0005617	2499.54	-0.610424	0.223757	-2.72807	0.0063706	0.0548443	msl-1	35121	CG10385
FBgn0025885	6307.59	0.450621	0.16519	2.72789	0.00637399	0.0548443	Inos	35671	CG11143
FBgn0003867	1105.43	0.529144	0.193982	2.7278	0.00637585	0.0548443	tsl	42564	CG6705
FBgn0037341	1879.26	0.442636	0.16235	2.72644	0.00640222	0.0549948	CG12746	40672	CG12746
FBgn0050460	1074.6	0.488293	0.179126	2.72597	0.00641131	0.0549948	CG30460	36924	CG30460
FBgn0025808	382.669	-0.686733	0.251923	-2.72596	0.00641143	0.0549948	Rad17	41779	CG7825
FBgn0027657	7467.69	0.543847	0.199547	2.72541	0.00642218	0.0550352	glob1	41930	CG9734
FBgn0026756	46.1262	1.60564	0.589173	2.72525	0.0064253	NA	Ugt37a1	35307	CG11012
FBgn0013278	689.369	1.96121	0.719732	2.72492	0.0064317	0.055065	Hsp70Bb	48582	CG31359
FBgn0039355	248.212	-0.668196	0.245376	-2.72316	0.00646614	0.0553079	CG4730	43099	CG4730
FBgn0028704	346.706	0.597895	0.219604	2.7226	0.00647698	0.0553487	Nckx30C	45248	CG18660
FBgn0035091	4108.12	0.564456	0.207502	2.72025	0.00652335	0.0556016	CG3829	38000	CG3829
FBgn0052343	439.398	-0.55749	0.204946	-2.72018	0.00652459	0.0556016	Atac3	38055	CG32343
FBgn0052170	409.281	0.693192	0.254834	2.72017	0.00652486	0.0556016	CG32170	317894	CG32170
FBgn0036289	124.626	0.901899	0.331804	2.71817	0.00656442	0.0558865	CG10657	39423	CG10657
FBgn0261786	1740.91	-0.628628	0.231431	-2.71626	0.00660239	0.0560861	mi	37723	CG5360
FBgn0031538	3988.12	0.543897	0.200266	2.71587	0.00661015	0.0560861	CG3246	33564	CG3246
FBgn0263995	1207.68	0.49941	0.183915	2.71543	0.00661897	0.0560861	cpo	45840	CG43738
FBgn0039593	248.915	0.747021	0.275103	2.71542	0.00661911	0.0560861	Sid	43390	CG9989
FBgn0011211	63259.8	0.544076	0.200371	2.71535	0.00662057	0.0560861	blw	37617	CG3612
FBgn0263402	38.6561	1.46904	0.54102	2.71531	0.00662129	NA	CG43448	12798044	CG43448
FBgn0004629	3870.72	0.522014	0.192294	2.71466	0.00663435	0.0560861	Cys	41767	CG8050
FBgn0262728	618.913	0.531372	0.195745	2.71461	0.00663545	0.0560861	Pal2	37746	CG5472
FBgn0082582	7513.71	0.44736	0.164808	2.71443	0.00663892	0.0560861	tmod	43633	CG1539
FBgn0035411	1490.28	-0.592522	0.218351	-2.71362	0.00665516	0.0560861	NA	NA	NA
FBgn0032906	1008.71	-0.651714	0.240166	-2.7136	0.00665574	0.0560861	RPA2	35364	CG9273
FBgn0002940	104.052	1.83935	0.677855	2.71348	0.00665799	0.0560861	ninaE	42367	CG4550
FBgn0035812	994.186	-0.64491	0.237685	-2.7133	0.00666168	0.0560861	CG7457	38865	CG7457
FBgn0050115	1062.32	0.532901	0.196543	2.71137	0.00670054	0.0562684	GEFmeso	37134	CG30115
FBgn0015038	464.537	0.705987	0.26038	2.71137	0.00670056	0.0562684	Cyp9b1	35634	CG4485
FBgn0010473	541.893	0.592708	0.218606	2.71131	0.00670185	0.0562684	tutl	46015	CG15427
FBgn0036735	2105.84	-0.526547	0.194254	-2.71062	0.00671577	0.0563334	Edc3	39957	CG6311
FBgn0262167	790.028	-0.660743	0.243857	-2.70955	0.00673745	0.0564633	ana1	42927	CG6631
FBgn0017457	1176.5	-0.509704	0.188227	-2.70791	0.00677077	0.0566611	U2af38	33201	CG3582
FBgn0041605	3185.36	0.549653	0.203022	2.70735	0.00678221	0.0566611	cpx	64877	CG32490
FBgn0260397	813.274	-0.567714	0.209697	-2.70731	0.00678318	0.0566611	Su(var)3-3	40217	CG17149
FBgn0001974	620.627	-0.587089	0.216864	-2.70717	0.00678591	0.0566611	l(2)35Bd	34877	CG3688
FBgn0086711	1207.04	-0.669062	0.247199	-2.70657	0.00679822	0.0567119	mol	34872	CG4482
FBgn0041711	1133.95	0.557875	0.206227	2.70516	0.0068272	0.0568357	yellow-e	41653	CG9792
FBgn0260943	835.092	0.592478	0.219025	2.70507	0.00682892	0.0568357	Rbp6	39919	CG32169
FBgn0040496	70.4058	1.74286	0.644326	2.70494	0.00683176	0.0568357	CG17104	34465	CG17104
FBgn0038680	1173.39	0.474986	0.175689	2.70356	0.00686001	0.0570073	Cyp12a5	42293	CG11821
FBgn0032763	294.587	-0.649367	0.24021	-2.70333	0.00686488	0.0570073	CG17568	35198	CG17568
FBgn0259978	2804.01	-0.527201	0.195089	-2.70236	0.00688499	0.0571222	vlc	46078	CG8390
FBgn0036483	1343.38	-0.589133	0.218087	-2.70137	0.0069055	0.057129	CG12316	39650	CG12316
FBgn0032748	2455.34	-0.554113	0.205137	-2.70118	0.00690939	0.057129	CG10492	35177	CG10492
FBgn0037225	60.7683	1.23208	0.456129	2.70117	0.0069097	NA	TwdlG	40535	CG14643
FBgn0026238	3885.89	-0.519082	0.192173	-2.70112	0.00691063	0.057129	gus	35478	CG2944
FBgn0038236	1152.99	0.491746	0.182053	2.70111	0.00691086	0.057129	Cyp313a1	41759	CG3360
FBgn0030805	633.26	-0.650562	0.240895	-2.70061	0.00692126	0.0571631	wus	32683	CG9089
FBgn0025633	4053.15	-0.605006	0.22419	-2.69863	0.00696263	0.0574527	CG13366	31004	CG13366
FBgn0050493	1021.68	0.518018	0.192021	2.69771	0.00698183	0.0575028	CG30493	246650	CG30493
FBgn0026144	1854.82	-0.674561	0.250058	-2.69762	0.00698375	0.0575028	CBP	31669	CG1435
FBgn0033593	686.381	-0.833369	0.308949	-2.69743	0.00698762	0.0575028	Listericin	36183	CG9080
FBgn0033880	206.69	-0.991641	0.367746	-2.69654	0.00700642	0.0575949	CG6553	36537	CG6553
FBgn0086253	480.038	-0.579563	0.214948	-2.6963	0.00701145	0.0575949	rumi	326122	CG31152
FBgn0051999	987.469	0.511074	0.18959	2.69568	0.00702446	0.0576499	CG31999	43777	CG31999
FBgn0000489	2069.63	0.478004	0.17735	2.69526	0.00703341	0.0576714	Pka-C3	39733	CG6117
FBgn0016691	13854.9	0.598476	0.222185	2.69359	0.00706877	0.057759	ATPsynO	41845	CG4307
FBgn0259745	3819.96	-0.698919	0.259486	-2.69347	0.00707118	0.057759	wech	44653	CG42396
FBgn0039807	563.315	0.61757	0.229285	2.69346	0.00707144	0.057759	CG15546	43659	CG15546
FBgn0261573	2366.73	-0.537412	0.199525	-2.69346	0.00707148	0.057759	CoRest	32941	CG42687
FBgn0033426	2196.79	0.541903	0.201235	2.69289	0.00708356	0.057759	CG1814	35984	CG1814
FBgn0043575	2082.24	-0.889677	0.330387	-2.69283	0.00708478	0.057759	PGRP-SC2	35862	CG14745
FBgn0035025	905.87	-0.623762	0.231652	-2.69266	0.00708843	0.057759	uri	37924	CG11416
FBgn0033019	607.909	-0.583283	0.216702	-2.69163	0.0071104	0.0578863	CG10395	35490	CG10395
FBgn0004919	299.497	0.746825	0.277505	2.69121	0.00711933	0.0579038	gol	38006	CG2679
FBgn0086687	80506.3	0.498361	0.185243	2.6903	0.00713875	0.0579038	Desat1	117369	CG5887
FBgn0250837	1794.7	-0.565546	0.210248	-2.6899	0.00714729	0.0579038	dUTPase	34529	CG4584
FBgn0053978	656.97	0.599554	0.222913	2.68964	0.00715301	0.0579038	CG33978	3885646	CG33978
FBgn0027560	49603.9	0.42418	0.157711	2.6896	0.00715372	0.0579038	Tps1	33642	CG4104
FBgn0259163	1466.41	0.48829	0.181591	2.68896	0.00716757	0.0579038	CG42268	39145	CG42268
FBgn0035642	510.775	-0.975018	0.36261	-2.68889	0.00716902	0.0579038	CG18586	38659	CG18586
FBgn0085256	208.666	-1.08908	0.405031	-2.68887	0.00716936	0.0579038	CG34227	36186	CG34227
FBgn0040066	1638.07	-0.495746	0.184371	-2.68886	0.00716971	0.0579038	wds	53428	CG17437
FBgn0085246	48.2923	1.50549	0.559906	2.68882	0.0071705	NA	CG34217	5740254	CG34217
FBgn0030679	4109.13	0.51782	0.192603	2.68854	0.00717662	0.0579083	CG8206	32516	CG8206
FBgn0259101	1950.63	0.54457	0.202663	2.68706	0.0072083	0.0580957	CG42249	32043	CG42249
FBgn0032782	889.665	0.602847	0.224368	2.68687	0.00721258	0.0580957	Rab9	35221	CG9994
FBgn0035755	736.629	0.575425	0.21437	2.68427	0.00726891	0.0584026	CG14830	38800	CG14830
FBgn0038772	712.37	-0.749842	0.279357	-2.68417	0.00727105	0.0584026	mdlc	42397	CG4973
FBgn0086690	4208.85	0.47834	0.17821	2.68414	0.00727163	0.0584026	Plp	3772382	CG33957
FBgn0262895	93.7849	-1.4143	0.526954	-2.68393	0.0072763	0.0584026	CR43250	19835793	CR43250
FBgn0085807	135.866	0.945429	0.352389	2.68291	0.00729845	0.0585288	NA	NA	NA
FBgn0051849	240.392	-0.677354	0.252588	-2.68166	0.0073259	0.0586697	CG31849	318981	CG31849
FBgn0037141	886.377	-0.669483	0.249666	-2.68152	0.00732889	0.0586697	DNApol-eta	40438	CG7143
FBgn0034723	3572.47	0.506389	0.188913	2.68055	0.00735012	0.0587881	CG13506	37556	CG13506
FBgn0031654	11902.2	0.631354	0.23561	2.67966	0.00736975	0.0588934	Jon25Bii	33707	CG8869
FBgn0038296	285.051	-0.737769	0.275381	-2.67909	0.00738236	0.0589187	CG6752	41826	CG6752
FBgn0032907	291.434	-0.638844	0.23847	-2.67893	0.00738584	0.0589187	CG9272	35365	CG9272
FBgn0035625	576.436	0.569863	0.212744	2.67863	0.00739234	0.058919	Blimp-1	38638	CG5249
FBgn0023197	13905.6	0.552606	0.206423	2.67706	0.00742707	0.0591441	Jon74E	39959	CG6298
FBgn0033760	796.789	0.592457	0.22157	2.67391	0.00749726	0.0596466	CG8785	36391	CG8785
FBgn0039321	3826.92	0.541726	0.202651	2.6732	0.00751317	0.0596466	CG10550	43061	CG10550
FBgn0003044	2670.83	-0.607936	0.227437	-2.67299	0.00751787	0.0596466	Pcl	37069	CG5109
FBgn0004045	662889	0.621318	0.232488	2.67247	0.00752948	0.0596466	Yp1	31939	CG2985
FBgn0037811	314.688	-0.685282	0.256439	-2.6723	0.00753322	0.0596466	CG12592	41263	CG12592
FBgn0000497	176.61	0.815506	0.305171	2.67229	0.00753349	0.0596466	NA	NA	NA
FBgn0036833	4646.27	0.74636	0.279307	2.67218	0.00753596	0.0596466	CG3819	40069	CG3819
FBgn0025463	2233.72	-0.515041	0.192847	-2.67072	0.00756889	0.0598553	Bap60	32268	CG4303
FBgn0041164	1971.16	-0.659261	0.246978	-2.66931	0.00760076	0.0600035	armi	38427	CG11513
FBgn0030300	449.856	0.624205	0.233852	2.66923	0.00760251	0.0600035	Sk1	32089	CG1747
FBgn0000404	11799.5	-0.690283	0.258666	-2.66863	0.00761623	0.0600035	CycA	39340	CG5940
FBgn0033130	1041.69	0.566669	0.212351	2.66855	0.00761796	0.0600035	Tsp42Ei	35618	CG12843
FBgn0000927	2651.2	-0.619579	0.232188	-2.66844	0.00762054	0.0600035	fs(1)Ya	31263	CG2707
FBgn0039972	8560.29	-0.684019	0.256402	-2.66775	0.007636	0.0600418	CG17018	49895	CG17018
FBgn0002901	468.558	-0.701401	0.262929	-2.66764	0.00763857	0.0600418	mus304	40003	CG7347
FBgn0024956	637.553	-0.508041	0.19049	-2.66702	0.00765268	0.0600756	Mat1	36130	CG7614
FBgn0029971	3642.52	0.420609	0.157716	2.66687	0.00765605	0.0600756	ND-MNLL	31697	CG18624
FBgn0000826	599.253	-0.703436	0.263939	-2.66515	0.00769542	0.0603043	png	31084	CG11420
FBgn0037338	815.844	-0.616248	0.231236	-2.66502	0.00769842	0.0603043	Snm1	40669	CG10018
FBgn0000277	46.2905	-2.55269	0.957893	-2.6649	0.0077011	NA	CecA2	43597	CG1367
FBgn0001186	10268.7	0.433531	0.1627	2.66461	0.00770776	0.0603256	Hex-A	45875	CG3001
FBgn0086906	19883.7	0.45192	0.169634	2.66409	0.00771966	0.060367	sls	44013	CG1915
FBgn0053867	181.309	-1.13754	0.427304	-2.66214	0.00776456	0.060666	His-Psi:CR33867	3771859	CR33867
FBgn0259244	246.658	0.661462	0.248587	2.66089	0.00779353	0.0608402	CG42342	7354466	CG42342
FBgn0260634	1339.08	-0.525831	0.197678	-2.66004	0.00781324	0.0609419	eIF4G2	42819	CG10192
FBgn0035355	644.06	0.503259	0.189231	2.65949	0.00782586	0.0609882	CG16985	38323	CG16985
FBgn0039564	536.308	0.589918	0.221949	2.6579	0.00786295	0.0612249	CG5527	43356	CG5527
FBgn0030833	690.793	-0.73803	0.277769	-2.65699	0.0078842	0.0613037	CG8915	32715	CG8915
FBgn0001989	2964.02	0.466303	0.175507	2.65689	0.00788652	0.0613037	ND-B17	34925	CG13240
FBgn0039239	314.201	1.05097	0.395729	2.65579	0.00791229	0.0614396	CG13641	42969	CG13641
FBgn0033215	219.596	1.42465	0.536476	2.65557	0.00791748	0.0614396	CG1942	35719	CG1942
FBgn0001297	6754.74	0.458588	0.172778	2.6542	0.0079496	0.0616	kay	3772082	CG33956
FBgn0036710	879.563	-0.669862	0.252386	-2.65412	0.00795166	0.0616	CG6479	39930	CG6479
FBgn0034657	670.867	-0.803968	0.303277	-2.65094	0.00802686	0.0621298	LBR	37482	CG17952
FBgn0036232	10928.7	0.623855	0.23541	2.65008	0.00804735	0.0621911	CG14125	39359	CG14125
FBgn0001978	3557.88	-0.484321	0.18276	-2.65003	0.00804842	0.0621911	stc	34888	CG3647
FBgn0016054	612.001	-0.814512	0.307414	-2.64956	0.00805972	0.0622257	phr6-4	35322	CG2488
FBgn0029866	958.217	0.614227	0.23187	2.64902	0.00807255	0.062272	CG3842	31576	CG3842
FBgn0028980	597.985	-0.628705	0.237464	-2.64758	0.00810694	0.0624844	tant	44785	CG6586
FBgn0030743	1416.5	0.518417	0.195916	2.64611	0.00814223	0.0627034	CG9921	32599	CG9921
FBgn0031694	147.924	0.862414	0.326085	2.64475	0.00817501	0.0629027	Cyp4ac2	33755	CG17970
FBgn0030884	321.244	0.63617	0.240662	2.64341	0.00820748	0.0630993	CG6847	32778	CG6847
FBgn0038300	590.843	-0.566166	0.214222	-2.6429	0.00822001	0.0631224	Mau2	41830	CG4203
FBgn0002036	1035.62	0.552186	0.208946	2.64272	0.00822433	0.0631224	CG10561	35189	CG10561
FBgn0023513	763.707	-0.568598	0.215197	-2.64222	0.00823653	0.0631629	CG14803	31142	CG14803
FBgn0020633	1737.69	-0.708184	0.268069	-2.6418	0.00824674	0.063188	Mcm7	39014	CG4978
FBgn0024491	564.938	-0.592281	0.224229	-2.64141	0.00825624	0.0632077	Bin1	41965	CG6046
FBgn0040290	1189.82	-0.70943	0.268627	-2.64095	0.00826748	0.0632407	RecQ4	53438	CG7487
FBgn0040388	941.725	-0.654549	0.247955	-2.63978	0.00829591	0.0633695	boi	31229	CG32796
FBgn0001145	18824.7	0.477092	0.180738	2.63969	0.00829823	0.0633695	Gs2	32087	CG1743
FBgn0039403	184.051	-0.749871	0.284133	-2.63916	0.00831125	0.0634159	Sld5	43166	CG14549
FBgn0261041	214.997	0.737583	0.27957	2.63827	0.00833292	0.0635281	stj	36526	CG12295
FBgn0263979	2172.67	-0.48726	0.184713	-2.63793	0.00834149	0.0635403	Caf1-55	41836	CG4236
FBgn0024989	738.01	0.625943	0.23736	2.63711	0.00836163	0.0636405	CG3777	30979	CG3777
FBgn0036952	50.1242	1.35884	0.515371	2.63663	0.0083735	NA	CG6933	40214	CG6933
FBgn0040636	841.424	0.52415	0.1988	2.63657	0.00837498	0.0636519	CG13255	50109	CG13255
FBgn0050169	755.152	-0.543997	0.206334	-2.63648	0.00837709	0.0636519	Brca2	37916	CG30169
FBgn0031703	1336.27	0.470613	0.178596	2.63506	0.00841214	0.0638275	CG12512	33766	CG12512
FBgn0031646	227.888	0.720937	0.27364	2.63462	0.00842323	0.0638275	CG2837	33696	CG2837
FBgn0038201	281.863	0.640135	0.243005	2.63425	0.00843237	0.0638275	PK1-R	41713	CG9918
FBgn0034422	328.439	-0.619253	0.235081	-2.63421	0.00843332	0.0638275	CG7137	37204	CG7137
FBgn0027550	386.499	0.589824	0.223916	2.63413	0.0084352	0.0638275	CG6495	34486	CG6495
FBgn0039821	555.823	0.533599	0.202632	2.63334	0.00845485	0.0639232	CG15556	43681	CG15556
FBgn0003114	307.424	-0.791445	0.300672	-2.63226	0.00848197	0.0640614	plu	44848	CG9183
FBgn0019960	6147.81	0.427051	0.162251	2.63205	0.00848719	0.0640614	Mitofilin	42587	CG6455
FBgn0261552	3417.3	0.466025	0.177154	2.63062	0.00852294	0.064278	ps	44258	CG42670
FBgn0015919	255.219	0.828358	0.314933	2.63027	0.00853166	0.0642906	caup	39440	CG10605
FBgn0000063	440.41	-0.781079	0.297031	-2.62962	0.00854811	0.0643614	Mps1	42126	CG7643
FBgn0039827	1331.38	0.55177	0.209899	2.62874	0.00857009	0.0644615	CG1544	43689	CG1544
FBgn0025815	1832.57	-0.628286	0.239049	-2.62827	0.00858196	0.0644615	Mcm6	31603	CG4039
FBgn0262952	47751.6	0.588163	0.223785	2.62825	0.00858262	0.0644615	ND4	19893551	CG34085
FBgn0037958	414.603	-0.591594	0.225154	-2.62751	0.00860125	0.0645369	CG6962	41436	CG6962
FBgn0261112	718.483	-0.572118	0.21779	-2.62693	0.00861593	0.0645369	APP-BP1	39244	CG7828
FBgn0011474	2233.58	-0.668642	0.254538	-2.62688	0.00861706	0.0645369	PR-Set7	41743	CG3307
FBgn0031998	2022.84	0.430776	0.163997	2.62673	0.00862096	0.0645369	SLC5A11	34117	CG8451
FBgn0047133	822.356	0.591551	0.225229	2.62644	0.00862829	0.0645388	NA	NA	NA
FBgn0050371	1496.84	0.554485	0.21116	2.6259	0.00864206	0.0645888	CG30371	35806	CG30371
FBgn0031645	9406.42	0.573183	0.218373	2.62479	0.0086702	0.0646935	CG3036	33695	CG3036
FBgn0260753	777.847	0.520492	0.198299	2.62479	0.00867026	0.0646935	Pdfr	31234	CG13758
FBgn0260745	4217.04	0.492749	0.187811	2.62365	0.00869937	0.0648576	mfas	41455	CG3359
FBgn0040268	1030.58	-0.552491	0.210634	-2.623	0.00871605	0.0649289	Top3alpha	35236	CG10123
FBgn0030716	337.176	0.57884	0.220713	2.62259	0.00872634	0.0649525	CG9170	32563	CG9170
FBgn0027356	5642.99	0.396862	0.15136	2.62198	0.00874206	0.0650164	Amph	36383	CG8604
FBgn0262867	156.143	1.00372	0.382861	2.62162	0.00875121	0.0650314	Ptr	35546	CG11212
FBgn0029173	544.857	-0.591012	0.225531	-2.62054	0.00877914	0.0651858	NA	NA	NA
FBgn0035842	889.329	-0.637938	0.243532	-2.61953	0.00880518	0.065326	CG7504	38904	CG7504
FBgn0002906	1070.95	-0.550552	0.210199	-2.61919	0.00881385	0.0653371	Blm	41366	CG6920
FBgn0037698	429.721	0.57519	0.219677	2.61834	0.00883582	0.0654079	CG16779	41134	CG16779
FBgn0039227	2664.5	-0.582345	0.222438	-2.61801	0.00884452	0.0654079	polybromo	42954	CG11375
FBgn0051451	341.316	0.653316	0.249548	2.61799	0.00884491	0.0654079	CR31451	12798523	CR31451
FBgn0037106	673.154	-0.624714	0.238691	-2.61725	0.00886407	0.0654965	CG11307	40400	CG11307
FBgn0051898	189.527	-0.821098	0.313821	-2.61645	0.00888481	0.0655965	CG31898	319012	CG31898
FBgn0038482	30.1135	-2.31889	0.886588	-2.61552	0.00890911	NA	CG4053	42070	CG4053
FBgn0033607	1482.62	-0.512	0.195761	-2.61544	0.00891121	0.0657193	CG9062	36199	CG9062
FBgn0037734	3337.65	0.484984	0.185444	2.61526	0.00891585	0.0657193	trbd	41179	CG9448
FBgn0050046	979.216	0.541397	0.207271	2.61203	0.00900059	0.0662638	CG30046	36334	CG30046
FBgn0026263	863.414	-0.609024	0.233174	-2.61189	0.00900426	0.0662638	bip1	38891	CG7574
FBgn0003567	1501.41	-0.592981	0.227097	-2.61114	0.00902412	0.0663386	su(Hw)	41740	CG8573
FBgn0051821	208.724	0.715462	0.274023	2.61096	0.00902897	0.0663386	CG31821	34938	CG31821
FBgn0038007	19.3159	2.11446	0.810162	2.60993	0.00905615	NA	Cyp313a3	41488	CG10093
FBgn0051207	573.08	0.580363	0.222437	2.60911	0.00907785	0.066644	CG31207	326125	CG31207
FBgn0042102	409.812	0.627365	0.24082	2.60511	0.00918435	0.0673716	CG18745	59141	CG18745
FBgn0035679	1214.52	0.455969	0.175111	2.60388	0.00921759	0.0675611	CG10467	38697	CG10467
FBgn0030789	571.699	-0.507027	0.194784	-2.60301	0.0092408	0.0676768	Rrp45	32665	CG9606
FBgn0086695	604.365	-0.724562	0.278416	-2.60244	0.00925617	0.0676845	hd	40642	CG2669
FBgn0026433	1158.66	-0.560614	0.21542	-2.60243	0.0092567	0.0676845	Grip128	32478	CG9201
FBgn0036935	547.463	0.508719	0.19551	2.60201	0.00926791	0.0677122	CG14186	40196	CG14186
FBgn0028387	847.054	-0.633718	0.243657	-2.60086	0.00929895	0.0678845	chm	43928	CG5229
FBgn0040382	3418.45	0.439232	0.168956	2.59968	0.00933113	0.068065	CG5273	31021	CG5273
FBgn0033740	344.688	-0.62743	0.241455	-2.59854	0.00936211	0.0682152	dgt5	36364	CG8828
FBgn0062412	386.702	0.552129	0.21249	2.59837	0.00936669	0.0682152	Ctr1B	40989	CG7459
FBgn0020235	16331.3	0.547529	0.210744	2.59808	0.00937461	0.0682184	ATPsyngamma	43507	CG7610
FBgn0039631	399.638	-0.597288	0.230135	-2.59538	0.00944858	0.0686887	Sirt7	43433	CG11305
FBgn0039481	576.706	0.761275	0.293343	2.59517	0.0094543	0.0686887	Cpr97Eb	43259	CG15884
FBgn0031739	553.038	-0.637899	0.245888	-2.59427	0.00947921	0.0687629	CG14005	33808	CG14005
FBgn0051719	1105.69	0.489167	0.188605	2.59361	0.00949752	0.0687629	RluA-1	34438	CG31719
FBgn0022709	2408.64	0.449293	0.173238	2.5935	0.00950046	0.0687629	Adk1	39396	CG17146
FBgn0033981	971.364	0.515192	0.198681	2.59305	0.00951281	0.0687629	Cyp6a21	36665	CG10247
FBgn0013688	8174.63	0.718074	0.276924	2.59304	0.00951329	0.0687629	srRNA	19893562	CR34096
FBgn0000046	8439.57	0.52583	0.202787	2.59302	0.00951368	0.0687629	Act87E	48632	CG18290
FBgn0037770	2084.24	-0.571749	0.220507	-2.59289	0.0095173	0.0687629	Art4	41219	CG5358
FBgn0011604	2148.88	-0.558135	0.215293	-2.59244	0.00952972	0.068774	Iswi	36390	CG8625
FBgn0005771	1146.66	0.49979	0.192799	2.59229	0.00953392	0.068774	noc	34847	CG4491
FBgn0051523	23320.7	0.48661	0.187811	2.59095	0.00957112	0.0689877	CG31523	326148	CG31523
FBgn0024366	308.22	0.592577	0.228748	2.59052	0.00958304	0.0690191	CG11409	31078	CG11409
FBgn0038341	943.512	0.483463	0.186678	2.58983	0.00960234	0.0690909	AdamTS-A	41887	CG14869
FBgn0031549	527.967	-0.621617	0.240042	-2.58962	0.00960817	0.0690909	Spindly	33578	CG15415
FBgn0034638	8655.94	0.589313	0.227623	2.58898	0.00962604	0.0691649	CG10433	37458	CG10433
FBgn0051809	56.4248	1.32544	0.512045	2.58853	0.00963871	NA	CG31809	318954	CG31809
FBgn0011224	3210.97	-0.499043	0.192808	-2.5883	0.0096452	0.069248	heph	48571	CG31000
FBgn0021967	3268.42	0.434513	0.16791	2.58777	0.0096599	0.069299	ND-PDSW	44228	CG8844
FBgn0086708	4779.68	0.504735	0.195092	2.58717	0.00967691	0.0693664	stv	39518	CG32130
FBgn0031517	1045.67	0.855389	0.330862	2.58534	0.00972843	0.0696809	CG15406	33542	CG15406
FBgn0263456	588.419	0.541032	0.209334	2.58454	0.00975103	0.069788	nwk	39052	CG43479
FBgn0052672	13929.2	0.427856	0.165638	2.58307	0.0097925	0.0700298	Atg8a	32001	CG32672
FBgn0039663	142.061	-0.83027	0.321648	-2.5813	0.00984289	0.0702382	CG2321	43471	CG2321
FBgn0031062	907.12	-0.522348	0.202365	-2.58121	0.0098454	0.0702382	CG14230	32984	CG14230
FBgn0022800	335.934	0.580666	0.224961	2.58119	0.00984618	0.0702382	Cad96Ca	43026	CG10244
FBgn0031010	174.514	1.01774	0.394325	2.58097	0.00985245	0.0702382	CG8028	32923	CG8028
FBgn0052626	5473.92	0.432439	0.167654	2.57935	0.00989868	0.0705126	AMPdeam	32352	CG32626
FBgn0039459	297.104	-0.703843	0.272982	-2.57835	0.0099274	0.070662	IntS12	43227	CG5491
FBgn0035246	407.782	0.612194	0.237482	2.57786	0.00994153	0.070695	CG13928	38195	CG13928
FBgn0053120	3182.48	0.430404	0.166976	2.57765	0.00994755	0.070695	CG33120	326260	CG33120
FBgn0033737	1266.42	-0.599053	0.232447	-2.57716	0.00996161	0.0707106	Nup54	36360	CG8831
FBgn0038652	3965.41	0.599485	0.232638	2.5769	0.00996896	0.0707106	CG7720	42257	CG7720
FBgn0043900	2003.74	-0.56726	0.220159	-2.5766	0.00997783	0.0707106	pygo	43718	CG11518
FBgn0263258	1258.17	0.48743	0.189183	2.5765	0.00998076	0.0707106	chas	32748	CG32556
FBgn0263873	1039.53	0.445121	0.172796	2.576	0.00999514	0.0707575	sick	35277	CG43720
FBgn0261703	1837.42	0.486573	0.18893	2.57541	0.0100121	0.0707706	gce	32457	CG42739
FBgn0028699	999.164	0.53689	0.208474	2.57533	0.0100144	0.0707706	Rh50	38589	CG7499
FBgn0032264	894.814	1.05417	0.409365	2.57513	0.0100203	0.0707706	Lip4	34450	CG6113
FBgn0035438	7262.57	0.431346	0.167625	2.57328	0.0100739	0.071094	PHGPx	38413	CG12013
FBgn0040837	66.8151	1.20401	0.468519	2.56982	0.010175	0.0717525	CG8620	50310	CG8620
FBgn0015034	862.192	0.481852	0.18757	2.56892	0.0102015	0.0718521	Cyp4e1	44632	CG2062
FBgn0000667	12391	0.589274	0.229396	2.56881	0.0102049	0.0718521	Actn	31166	CG4376
FBgn0028936	509.775	0.622826	0.242497	2.56839	0.0102172	0.0718828	NimB5	34815	CG16873
FBgn0052280	1337.18	0.435254	0.169505	2.56779	0.0102348	0.0718828	CG32280	317952	CG32280
FBgn0263354	304.143	0.5857	0.228108	2.56764	0.0102393	0.0718828	CG42784	326165	CG42784
FBgn0039525	880.417	0.755394	0.294203	2.56759	0.0102408	0.0718828	CG5646	43311	CG5646
FBgn0028988	1305.49	0.566418	0.220637	2.56719	0.0102527	0.0719105	Spn42Dd	49808	CG9456
FBgn0016034	1013.82	-0.700505	0.272995	-2.566	0.0102878	0.0720471	mael	40489	CG11254
FBgn0035049	1435.51	0.489357	0.190723	2.56581	0.0102936	0.0720471	Mmp1	37949	CG4859
FBgn0026371	609.778	-0.536648	0.20916	-2.56573	0.0102958	0.0720471	SAK	40384	CG7186
FBgn0016119	7274.32	0.560154	0.218355	2.56533	0.0103077	0.0720747	ATPsynCF6	42759	CG4412
FBgn0036395	188.801	-0.754226	0.294147	-2.56412	0.0103438	0.072272	CG17361	39548	CG17361
FBgn0031327	1758.06	0.438189	0.170912	2.56384	0.0103522	0.0722754	CG5397	33313	CG5397
FBgn0004400	294.042	-0.874871	0.341422	-2.56243	0.0103941	0.0725125	rhi	44879	CG10683
FBgn0031734	4279.56	0.489607	0.191246	2.56008	0.0104647	0.0728763	CG11147	33803	CG11147
FBgn0263232	206.363	-0.91988	0.359339	-2.55992	0.0104695	0.0728763	Nxf3	317878	CG32135
FBgn0000384	1176.8	-0.481295	0.188013	-2.5599	0.0104703	0.0728763	cta	3355131	CG17678
FBgn0031264	532.098	0.667199	0.260679	2.55947	0.0104833	0.0728976	CG11835	33232	CG11835
FBgn0004575	902.477	0.497797	0.194517	2.55915	0.010493	0.0728976	Syn	41247	CG3985
FBgn0262160	4446.79	0.424023	0.165699	2.559	0.0104973	0.0728976	CG9932	34701	CG9932
FBgn0019928	75.5366	-1.8426	0.720757	-2.55648	0.0105738	0.0733728	Ser8	36489	CG4812
FBgn0035791	553.07	0.840782	0.328967	2.55583	0.0105936	0.0733879	CG8539	38842	CG8539
FBgn0024177	2104.35	-0.6538	0.255821	-2.5557	0.0105976	0.0733879	zpg	251414	CG10125
FBgn0035046	2529.6	0.457353	0.178977	2.55538	0.0106073	0.0733879	ND-19	37946	CG3683
FBgn0030164	718.463	0.612148	0.239556	2.55535	0.0106082	0.0733879	CG1889	31928	CG1889
FBgn0039189	312.921	-0.708118	0.277215	-2.5544	0.0106372	0.0735	CG18528	42906	CG18528
FBgn0038113	95.2692	1.02855	0.402674	2.55429	0.0106405	0.0735	CG11668	41606	CG11668
FBgn0033402	2940.2	0.421824	0.165195	2.55349	0.0106648	0.0735668	Myd88	35956	CG2078
FBgn0015838	1196.13	-0.528178	0.206849	-2.55345	0.0106663	0.0735668	Vang	35922	CG8075
FBgn0028490	10890.1	0.505274	0.197912	2.55302	0.0106793	0.0735904	CG31705	34577	CG31705
FBgn0037773	196.447	-0.700401	0.274365	-2.55281	0.0106859	0.0735904	CG5359	41222	CG5359
FBgn0039776	1462.2	0.491265	0.192482	2.55226	0.0107027	0.073651	PH4alphaEFB	43620	CG31022
FBgn0003961	1689.95	0.793593	0.311027	2.55152	0.0107253	0.0737002	Uro	34060	CG7171
FBgn0038603	1959.38	0.515211	0.201925	2.5515	0.0107261	0.0737002	PKD	42203	CG7125
FBgn0033205	1135.87	0.471801	0.184944	2.55105	0.01074	0.0737403	CG2064	35708	CG2064
FBgn0262572	36.4162	5.78482	2.26791	2.55072	0.0107499	NA	CG43112	12798405	CG43112
FBgn0035002	511.779	-0.551931	0.216432	-2.55014	0.0107681	0.0738752	NA	NA	NA
FBgn0030156	601.516	0.555387	0.217809	2.54989	0.0107758	0.0738752	CG15247	31919	CG15247
FBgn0032001	1486.27	0.536767	0.210605	2.54869	0.0108127	0.0740224	CG8360	34122	CG8360
FBgn0038815	319.085	-0.696817	0.273404	-2.54867	0.0108135	0.0740224	CG5466	42444	CG5466
FBgn0051646	49.3472	1.21383	0.476397	2.54794	0.010836	NA	DIP-theta	33795	CG31646
FBgn0003346	1870.63	-0.551415	0.216421	-2.54788	0.0108379	0.0741332	RanGAP	35223	CG9999
FBgn0036762	12995.6	0.544695	0.2139	2.5465	0.010881	0.0743522	CG7430	39988	CG7430
FBgn0013679	52081.2	0.537839	0.211221	2.54633	0.0108862	0.0743522	ND1	19893558	CG34092
FBgn0029708	287.646	0.684329	0.268954	2.54441	0.0109462	0.074695	CG3556	31380	CG3556
FBgn0000477	1980.43	0.51814	0.203655	2.5442	0.0109527	0.074695	DNaseII	48228	CG7780
FBgn0035356	1126.64	0.511091	0.200931	2.54361	0.0109713	0.0747654	CG16986	38325	CG16986
FBgn0050345	1070.19	0.447744	0.176151	2.54182	0.0110278	0.0749533	CG30345	246553	CG30345
FBgn0085773	15.9085	2.13058	0.838305	2.54154	0.0110366	NA	NA	NA	NA
FBgn0036141	1260.11	-0.518923	0.204198	-2.54128	0.0110448	0.0749533	wls	39259	CG6210
FBgn0036094	172.983	0.796006	0.313231	2.54127	0.011045	0.0749533	CG14153	39208	CG14153
FBgn0001128	34279.6	0.560423	0.220535	2.5412	0.0110474	0.0749533	Gpdh	33824	CG9042
FBgn0053554	1958.29	-0.41463	0.16317	-2.5411	0.0110505	0.0749533	Nipped-A	35483	CG33554
FBgn0003733	1351.98	-0.580046	0.228323	-2.54046	0.0110707	0.0749533	tor	35717	CG1389
FBgn0051681	408.809	1.99499	0.785329	2.54032	0.0110751	0.0749533	CG31681	318882	CG31681
FBgn0038752	506.796	0.541503	0.21321	2.53976	0.0110928	0.0749533	CG4462	42376	CG4462
FBgn0035997	1929.39	-0.568179	0.223715	-2.53974	0.0110934	0.0749533	phol	39095	CG3445
FBgn0036665	151.057	0.932507	0.367187	2.5396	0.0110979	0.0749533	CG13024	39880	CG13024
FBgn0036641	689.292	-0.52578	0.207061	-2.53925	0.0111091	0.0749533	Smn	39844	CG16725
FBgn0030511	338.029	0.55488	0.218525	2.5392	0.0111105	0.0749533	CG11158	32327	CG11158
FBgn0040377	487.096	0.673808	0.265377	2.53906	0.0111151	0.0749533	Vha36-3	31235	CG8310
FBgn0036975	2307.18	0.477085	0.187913	2.53886	0.0111214	0.0749533	CG5618	40241	CG5618
FBgn0024986	2059.25	0.415059	0.163491	2.53873	0.0111256	0.0749533	CG3719	44736	CG3719
FBgn0014931	423.978	-0.55056	0.216877	-2.53858	0.0111304	0.0749533	CG2678	40937	CG2678
FBgn0039290	299.37	0.603086	0.237614	2.53809	0.011146	0.0749572	CG13654	43028	CG13654
FBgn0262536	440.17	2.11986	0.835234	2.53804	0.0111474	0.0749572	CG43090	12798122	CG43090
FBgn0051221	477.321	0.574991	0.226751	2.53578	0.0112197	0.0753542	CG31221	42325	CG31221
FBgn0032779	1709.14	0.469943	0.185354	2.53539	0.0112324	0.0753542	CG16771	35218	CG16771
FBgn0000017	2046.01	-0.520675	0.205372	-2.53527	0.011236	0.0753542	Abl	45821	CG4032
FBgn0029666	1160.57	-0.461651	0.182099	-2.53516	0.0112395	0.0753542	CG10803	31320	CG10803
FBgn0259140	977.563	0.555332	0.219149	2.53404	0.0112754	0.0755397	CG42255	39334	CG42255
FBgn0032197	1796.48	-0.503532	0.198811	-2.53272	0.0113182	0.0757704	CG5694	34362	CG5694
FBgn0259150	98.5238	0.8837	0.349031	2.53187	0.0113457	0.0758986	CG42265	7354434	CG42265
FBgn0026084	6902.75	-0.412635	0.163015	-2.53127	0.011365	0.075972	cib	31359	CG4944
FBgn0031836	5315.1	0.382681	0.1512	2.53096	0.011375	0.075983	CG11050	33924	CG11050
FBgn0038079	253.052	0.667326	0.263768	2.52997	0.0114071	0.0761418	NijC	41568	CG14394
FBgn0032218	2489.13	0.473505	0.187191	2.52952	0.0114218	0.0761807	CG5381	34389	CG5381
FBgn0035090	5288.37	0.473712	0.187304	2.5291	0.0114354	0.0761807	CG2736	37998	CG2736
FBgn0036396	266.874	-0.698086	0.276029	-2.52903	0.011438	0.0761807	CG17359	39549	CG17359
FBgn0050098	26.8239	1.72383	0.68192	2.52791	0.0114743	NA	CG30098	246456	CG30098
FBgn0001084	186.074	-0.691815	0.273711	-2.52753	0.0114867	0.0764492	fy	34166	CG13396
FBgn0037555	2328.87	-0.523731	0.207307	-2.52635	0.0115254	0.0766408	Ada2b	40966	CG9638
FBgn0030530	1055.91	-0.512875	0.203027	-2.52614	0.0115323	0.0766408	jub	32351	CG11063
FBgn0030959	749.757	-0.480125	0.190203	-2.52428	0.0115936	0.07694	CG6961	32869	CG6961
FBgn0034871	9176.47	0.792703	0.314033	2.52426	0.0115942	0.07694	CG3906	37721	CG3906
FBgn0259876	1772.45	-0.596488	0.236378	-2.52345	0.0116211	0.0770455	Cap-G	36440	CG34438
FBgn0004367	326.746	-0.612937	0.242914	-2.52327	0.011627	0.0770455	mei-41	32608	CG4252
FBgn0027499	1483.07	-0.488464	0.193698	-2.52178	0.0116764	0.0772776	wde	36133	CG12340
FBgn0263413	217.373	0.659818	0.261656	2.5217	0.0116789	0.0772776	CR43459	12798085	CR43459
FBgn0029891	7712.51	0.42148	0.167174	2.5212	0.0116954	0.0772827	Pink1	31607	CG4523
FBgn0031894	108.591	-0.903334	0.358339	-2.52089	0.0117057	0.0772827	CG4496	34000	CG4496
FBgn0261862	9353.56	0.364714	0.14468	2.52084	0.0117077	0.0772827	whd	36109	CG12891
FBgn0034540	283.463	0.655611	0.260095	2.52066	0.0117136	0.0772827	Lrt	37342	CG11136
FBgn0031713	1365.18	0.436942	0.173391	2.51998	0.0117361	0.0773749	CG7277	33777	CG7277
FBgn0085390	362.35	0.598349	0.237491	2.51946	0.0117536	0.0774348	Dgk	35738	CG34361
FBgn0050424	241.232	0.688287	0.27325	2.5189	0.0117724	0.0775022	CG30424	246606	CG30424
FBgn0030778	252.119	0.637732	0.253249	2.5182	0.0117956	0.0775605	CG4678	32652	CG4678
FBgn0005630	13356.5	-0.521053	0.206921	-2.51812	0.0117982	0.0775605	NA	NA	NA
FBgn0025832	544.986	-0.640761	0.254534	-2.51739	0.0118228	0.0776661	Fen1	36887	CG8648
FBgn0039747	180.117	0.738412	0.293379	2.51692	0.0118385	0.0777129	AdoR	43583	CG9753
FBgn0025388	309.234	-0.714984	0.284155	-2.51617	0.0118637	0.0777858	CG12179	31393	CG12179
FBgn0010424	863.897	0.565394	0.224728	2.51591	0.0118726	0.0777858	TpnC73F	39916	CG7930
FBgn0037544	581.288	0.616635	0.245102	2.51583	0.0118752	0.0777858	CG11035	40953	CG11035
FBgn0002781	8117.05	-0.495119	0.196872	-2.51493	0.0119056	0.0778622	mod(mdg4)	49228	CG32491
FBgn0014340	363.631	-0.560983	0.223093	-2.51457	0.0119177	0.0778622	mof	31518	CG3025
FBgn0016122	6033.28	0.423444	0.168405	2.51444	0.0119221	0.0778622	Acer	34189	CG10593
FBgn0085426	868.979	0.469175	0.186628	2.51395	0.0119386	0.0778622	Rgk3	5740446	CG34397
FBgn0035370	2613.96	-0.495964	0.197289	-2.51389	0.0119406	0.0778622	Non2	38341	CG1240
FBgn0263392	622.898	0.491608	0.195569	2.51373	0.0119461	0.0778622	Tet	38347	CG43444
FBgn0024963	409.697	0.539017	0.21443	2.51372	0.0119466	0.0778622	GluClalpha	42350	CG7535
FBgn0037556	1065.78	-0.468929	0.186671	-2.51206	0.0120029	0.078173	CG9636	40967	CG9636
FBgn0000055	302.708	-0.622623	0.248035	-2.51023	0.0120654	0.0785239	Adh	3771877	CG3481
FBgn0038194	10033.4	0.635214	0.253194	2.5088	0.0121141	0.0787264	Cyp6d5	41706	CG3050
FBgn0004859	825.084	0.526462	0.20985	2.50876	0.0121157	0.0787264	ci	43767	CG2125
FBgn0014879	2910.65	-0.554006	0.22086	-2.5084	0.0121279	0.0787264	Set	41844	CG4299
FBgn0031540	502.019	-0.710479	0.28325	-2.50831	0.012131	0.0787264	Pif1	33567	CG3238
FBgn0086694	2017.56	-0.470989	0.187812	-2.50777	0.0121495	0.0787569	Bre1	38652	CG10542
FBgn0005612	1554.16	0.429072	0.171104	2.50767	0.012153	0.0787569	Sox14	37822	CG3090
FBgn0038211	1441.92	0.50398	0.201027	2.50703	0.012175	0.0788433	CG9649	41727	CG9649
FBgn0259984	1539.49	-0.60299	0.240578	-2.50642	0.0121959	0.0789228	kuz	34772	CG7147
FBgn0032167	2329.18	0.406254	0.162102	2.50616	0.0122049	0.0789251	CG5853	34322	CG5853
FBgn0051793	1621.14	0.493446	0.196959	2.50532	0.0122339	0.0790567	CG31793	326161	CG31793
FBgn0051038	1520.16	0.426987	0.170461	2.50489	0.012249	0.079098	CG31038	43535	CG31038
FBgn0031660	1879.49	0.44428	0.177402	2.50437	0.0122669	0.0791574	mRpL28	33715	CG3782
FBgn0001091	48441.8	0.545373	0.217863	2.50329	0.0123046	0.0793449	Gapdh1	35728	CG12055
FBgn0015037	3439.29	0.517206	0.206734	2.5018	0.0123564	0.0795796	Cyp4p1	45524	CG10842
FBgn0000108	742.522	0.519949	0.207835	2.50174	0.0123585	0.0795796	Appl	31002	CG7727
FBgn0035902	170.383	-0.728891	0.29151	-2.5004	0.0124054	0.0798043	CG6683	38970	CG6683
FBgn0086613	915.175	-0.580528	0.232189	-2.50024	0.0124109	0.0798043	Ino80	42314	CG31212
FBgn0003053	1028.42	0.529583	0.211924	2.49893	0.012457	0.0800442	peb	31391	CG12212
FBgn0263933	2794.38	-0.49335	0.197495	-2.49804	0.0124881	0.0801131	ebi	33212	CG4063
FBgn0012058	2042.91	-0.442468	0.177126	-2.49804	0.0124882	0.0801131	Cdc27	38798	CG8610
FBgn0052698	410.2	0.59298	0.237395	2.49787	0.0124943	0.0801131	CG32698	31915	CG32698
FBgn0000504	1913.29	0.4779	0.191359	2.4974	0.0125109	0.0801131	dsx	40940	CG11094
FBgn0035490	429.968	0.607277	0.243166	2.49738	0.0125116	0.0801131	CG1136	38479	CG1136
FBgn0015766	20242.7	0.483278	0.193592	2.49638	0.0125469	0.0802827	Msr-110	38629	CG10596
FBgn0033382	2276.08	0.433543	0.173694	2.49602	0.0125595	0.0803069	Hydr1	35930	CG8058
FBgn0027929	434.343	0.732458	0.293513	2.49549	0.0125785	0.0803719	NimB1	34813	CG33119
FBgn0033194	3057.72	0.396465	0.158991	2.49364	0.0126441	0.0807348	Vps13	35693	CG2093
FBgn0016081	2053.34	0.538507	0.215997	2.49312	0.0126625	0.0807952	fry	39122	CG32045
FBgn0038149	3638.72	-0.477024	0.191387	-2.49246	0.0126863	0.0808908	GILT1	41650	CG9796
FBgn0031111	713.221	-0.742097	0.297931	-2.49084	0.0127442	0.0811223	Obp19c	33039	CG15457
FBgn0029768	544.122	0.762411	0.306102	2.49071	0.0127488	0.0811223	SPR	31463	CG16752
FBgn0003732	6525.13	-0.575566	0.231093	-2.49063	0.0127518	0.0811223	NA	NA	NA
FBgn0025693	1191.35	0.488604	0.196191	2.49045	0.0127582	0.0811223	ZnT41F	35513	CG11163
FBgn0002921	30116.5	0.364955	0.146561	2.49013	0.0127696	0.0811383	Atpalpha	48971	CG5670
FBgn0036391	320.251	0.551933	0.221735	2.48915	0.0128048	0.081305	CG17364	39543	CG17364
FBgn0033320	2886.05	0.494221	0.198609	2.48842	0.0128313	0.081392	CG8586	35854	CG8586
FBgn0037227	9.63017	3.98644	1.60207	2.4883	0.0128356	NA	TwdlV	40537	CG14640
FBgn0033392	543.512	-0.546777	0.219741	-2.48828	0.0128363	0.081392	CG8027	35943	CG8027
FBgn0040294	1240.98	-0.541789	0.217778	-2.4878	0.0128534	0.0814438	POSH	36990	CG4909
FBgn0026059	3600.22	0.409423	0.164603	2.48733	0.0128705	0.081495	Mhcl	41955	CG31045
FBgn0001253	48.7664	1.1971	0.481393	2.48674	0.012892	NA	ImpE1	45879	CG32356
FBgn0029696	155.457	0.835369	0.335972	2.48643	0.0129033	0.0816466	CG15571	31365	CG15571
FBgn0051536	2142.12	0.441836	0.177774	2.48539	0.0129411	0.081745	NA	NA	NA
FBgn0029791	137.859	0.739977	0.297737	2.48534	0.0129427	0.081745	CG4096	31490	CG4096
FBgn0033961	2005.7	0.510382	0.205376	2.48511	0.0129513	0.081745	ND-B15	36640	CG12859
FBgn0027617	545.016	-0.615141	0.247541	-2.48501	0.0129548	0.081745	CG5808	42957	CG5808
FBgn0051251	181.523	-0.684635	0.275582	-2.48433	0.0129797	0.0818265	CG31251	318645	CG31251
FBgn0033820	19898.4	0.470509	0.189403	2.48416	0.0129856	0.0818265	CG4716	36471	CG4716
FBgn0026085	188.568	-0.730549	0.294304	-2.48229	0.013054	0.0820935	dgt4	31361	CG4865
FBgn0034918	500.594	-0.656913	0.264659	-2.48211	0.0130607	0.0820935	Pym	37780	CG30176
FBgn0011725	3603	-0.486004	0.195806	-2.48207	0.0130621	0.0820935	twin	42880	CG31137
FBgn0038476	3464.96	-0.545912	0.219947	-2.48202	0.013064	0.0820935	kuk	42063	CG5175
FBgn0005586	396.966	0.617463	0.248855	2.48122	0.0130934	0.0822216	Rab3	36127	CG7576
FBgn0023023	1238.77	0.488096	0.196805	2.4801	0.0131345	0.0824231	CRMP	40675	CG1411
FBgn0043854	560.29	-0.747621	0.301503	-2.47965	0.0131512	0.0824706	slam	33890	CG9506
FBgn0038693	349.515	0.599305	0.241771	2.47881	0.0131821	0.0825173	unc79	42310	CG5237
FBgn0010051	2164.28	0.410395	0.165565	2.47875	0.0131842	0.0825173	Itp-r83A	40664	CG1063
FBgn0032082	173.834	0.705325	0.284594	2.47836	0.0131989	0.0825173	CG18088	34219	CG18088
FBgn0036518	2237.68	-0.457601	0.184646	-2.47826	0.0132026	0.0825173	RhoGAP71E	39693	CG32149
FBgn0034137	818.682	0.517447	0.208798	2.47822	0.0132039	0.0825173	CG4945	36850	CG4945
FBgn0028433	74.229	-1.23595	0.498876	-2.47746	0.013232	0.082581	NA	NA	NA
FBgn0263220	283.781	0.658834	0.265931	2.47746	0.0132322	0.082581	Hk	31955	CG43388
FBgn0261989	2076.69	0.844364	0.340971	2.47635	0.0132733	0.0827453	CG42807	36511	CG42807
FBgn0038190	244.183	-0.798869	0.322611	-2.47626	0.0132766	0.0827453	CG9926	41700	CG9926
FBgn0030008	343.091	-0.587405	0.237308	-2.47528	0.0133131	0.0829157	CG2129	31741	CG2129
FBgn0039210	889.754	-0.516871	0.208834	-2.47503	0.0133226	0.0829182	CG13625	42931	CG13625
FBgn0012034	27900.1	0.541764	0.218966	2.47419	0.0133539	0.0830563	AcCoAS	40348	CG9390
FBgn0035194	254.56	-0.750686	0.303444	-2.47388	0.0133654	0.0830713	Psf1	38136	CG9187
FBgn0037664	387.319	-0.713553	0.288554	-2.47286	0.0134038	0.0831766	CG8420	41097	CG8420
FBgn0003731	3038.93	0.425333	0.172007	2.47277	0.0134071	0.0831766	Egfr	37455	CG10079
FBgn0087040	5470.29	-0.610915	0.247064	-2.4727	0.0134097	0.0831766	alphaTub67C	39130	CG8308
FBgn0067629	371.657	-0.619627	0.250674	-2.47184	0.0134419	0.0833195	CG33332	2768669	CG33332
FBgn0034391	343.52	0.785267	0.317761	2.47125	0.0134642	0.0834013	CG15080	37167	CG15080
FBgn0028342	9468.01	0.494342	0.200075	2.47079	0.0134815	0.0834518	ATPsyndelta	31950	CG2968
FBgn0034089	896.822	0.473574	0.191786	2.46928	0.0135384	0.0837467	NA	NA	NA
FBgn0027579	8301.01	0.428511	0.173597	2.46843	0.0135709	0.0838434	mino	43350	CG5508
FBgn0051658	206.573	-0.769868	0.311891	-2.46839	0.0135724	0.0838434	Nnf1b	318874	CG31658
FBgn0038400	4380.74	0.44514	0.180368	2.46795	0.013589	0.083889	CG5903	41959	CG5903
FBgn0036814	1566.65	-0.459097	0.186071	-2.46732	0.0136127	0.0839063	CG14073	40046	CG14073
FBgn0031575	637.609	-0.562139	0.227834	-2.46732	0.0136129	0.0839063	Cep97	33610	CG3980
FBgn0039008	1017.98	0.536831	0.217608	2.46696	0.0136265	0.0839063	CG6972	42684	CG6972
FBgn0040658	323.428	0.547884	0.222104	2.46679	0.0136332	0.0839063	CG13516	3885599	CG13516
FBgn0052372	1858.46	0.483196	0.19589	2.46667	0.0136378	0.0839063	NA	NA	NA
FBgn0013673	143.224	0.796797	0.323099	2.46611	0.0136591	0.0839165	ATP8	19893538	CG34072
FBgn0011774	730.258	-0.538319	0.218293	-2.46604	0.0136617	0.0839165	Irbp	117419	CG5247
FBgn0038401	649.27	-0.53743	0.21796	-2.46572	0.0136737	0.0839165	CG5916	41960	CG5916
FBgn0039483	1067.47	0.532321	0.21591	2.46548	0.013683	0.0839165	CG14259	43261	CG14259
FBgn0041789	5871.67	0.432448	0.175406	2.46542	0.0136854	0.0839165	Pax	35215	CG31794
FBgn0022720	1915.58	-0.398185	0.161569	-2.46449	0.0137208	0.0840675	NA	NA	NA
FBgn0040805	191.991	0.721333	0.292714	2.46429	0.0137285	0.0840675	CG12355	2768954	CG12355
FBgn0261612	67.7317	0.995914	0.404229	2.46374	0.0137497	0.0841406	CngA	36806	CG42701
FBgn0029835	464.973	0.556218	0.225831	2.46299	0.0137785	0.0842604	CG5921	31538	CG5921
FBgn0033890	762.753	-0.607605	0.246892	-2.46102	0.0138543	0.0846335	Ctf4	36551	CG13350
FBgn0037070	2748.22	0.386873	0.157207	2.46092	0.0138581	0.0846335	CG11309	40356	CG11309
FBgn0032698	498.313	-0.731699	0.297384	-2.46045	0.0138761	0.0846872	CG10336	35122	CG10336
FBgn0036715	586.492	-0.553906	0.22527	-2.45885	0.0139381	0.0850085	Cad74A	39936	CG6445
FBgn0015229	2482.05	-0.391793	0.159476	-2.45675	0.01402	0.0853954	glec	42571	CG6575
FBgn0085432	1651.57	0.4896	0.199294	2.45668	0.0140229	0.0853954	pan	43769	CG34403
FBgn0032260	515.679	0.520771	0.211997	2.4565	0.0140296	0.0853954	CG13144	34444	CG13144
FBgn0024732	1813.1	-0.51024	0.207762	-2.45589	0.0140537	0.0854849	Drep1	36290	CG8357
FBgn0003447	1841.96	-0.554102	0.225677	-2.45529	0.0140771	0.08557	sn	31717	CG32858
FBgn0039756	2642.78	0.615159	0.250599	2.45475	0.0140981	0.0856404	CG9743	43593	CG9743
FBgn0013756	4286.51	-0.483806	0.197146	-2.45404	0.0141261	0.0857532	Mtor	36264	CG8274
FBgn0024248	1592.13	0.407236	0.165975	2.45359	0.0141437	0.0858034	chico	64880	CG5686
FBgn0000158	427.223	-0.731002	0.297998	-2.45305	0.0141652	0.0858764	bam	43038	CG10422
FBgn0034086	494.792	-0.506402	0.206513	-2.45215	0.0142004	0.0860258	CG8441	36792	CG8441
FBgn0010300	3968.25	-0.583324	0.237927	-2.45169	0.0142185	0.0860258	brat	35197	CG10719
FBgn0030501	528.571	-0.717282	0.292606	-2.45136	0.0142318	0.0860258	BthD	32317	CG11177
FBgn0039738	1001.36	0.531787	0.216944	2.45126	0.0142357	0.0860258	Mgat2	43563	CG7921
FBgn0032116	1350	0.501532	0.20462	2.45104	0.0142443	0.0860258	Mco1	34258	CG3759
FBgn0015570	2068.08	0.471865	0.192534	2.45082	0.0142533	0.0860258	alpha-Est2	40908	CG2505
FBgn0036364	1657.18	0.45829	0.187006	2.45067	0.0142589	0.0860258	CG14109	39512	CG14109
FBgn0005391	415334	0.632764	0.258217	2.45051	0.0142653	0.0860258	Yp2	31938	CG2979
FBgn0003138	2955.6	-0.449485	0.183445	-2.45024	0.014276	0.0860332	NA	NA	NA
FBgn0031037	7447.78	0.439793	0.179538	2.44959	0.0143019	0.0861033	CG14207	32955	CG14207
FBgn0052024	110.97	1.17321	0.478963	2.44947	0.0143065	0.0861033	CG32024	317828	CG32024
FBgn0031820	1906.87	-0.470383	0.19207	-2.44901	0.0143249	0.0861177	Daxx	33906	CG9537
FBgn0014863	19592.5	0.507175	0.2071	2.44894	0.0143278	0.0861177	Mlp84B	40849	CG1019
FBgn0030931	30.9723	-1.54265	0.630103	-2.44826	0.014355	NA	Xrcc2	32837	CG6318
FBgn0263980	5564.97	0.465222	0.190051	2.44788	0.0143701	0.0862887	CG43729	5740318	CG43729
FBgn0087007	2731.26	0.392421	0.160319	2.44775	0.0143751	0.0862887	bbg	39583	CG42230
FBgn0035210	153.418	-0.757259	0.309515	-2.4466	0.0144211	0.0864736	msd5	38156	CG2213
FBgn0040322	1176.93	0.500367	0.204532	2.4464	0.014429	0.0864736	GNBP2	40033	CG4144
FBgn0030787	776.092	-0.571356	0.233562	-2.44627	0.0144344	0.0864736	CG9609	32663	CG9609
FBgn0034576	3604.31	0.480492	0.196561	2.44449	0.0145057	0.0868435	ND-B14.7	37385	CG9350
FBgn0004513	277.183	0.683644	0.279898	2.44248	0.0145868	0.0872721	Mdr65	38726	CG10181
FBgn0030610	1253.2	0.520945	0.213421	2.44093	0.0146496	0.0875899	CG9065	32439	CG9065
FBgn0052627	1272.3	0.455703	0.186733	2.4404	0.0146711	0.0876157	NA	NA	NA
FBgn0052707	558.848	-0.527333	0.216089	-2.44035	0.0146731	0.0876157	APC4	31835	CG32707
FBgn0260499	1187.3	0.485769	0.199099	2.43983	0.0146941	0.0876836	qvr	2768718	CG33472
FBgn0035711	269.145	0.609651	0.250027	2.43834	0.0147549	0.0879888	CG8519	38745	CG8519
FBgn0022936	539.6	-0.55717	0.228545	-2.4379	0.0147727	0.0880375	CycH	40429	CG7405
FBgn0250821	9.98516	3.16107	1.29682	2.43755	0.0147871	NA	CG14644	40536	CG14644
FBgn0033710	1605.8	0.603472	0.247674	2.43656	0.0148277	0.0883077	CG17739	36333	CG17739
FBgn0087002	186920	0.446525	0.183402	2.43467	0.0149053	0.0887116	apolpp	43827	CG11064
FBgn0039613	87.3943	0.894898	0.367643	2.43415	0.0149267	0.0887605	CG14527	43412	CG14527
FBgn0032877	176.338	-0.773997	0.317999	-2.43396	0.0149346	0.0887605	CG2617	35331	CG2617
FBgn0030828	1213.75	0.665053	0.273261	2.43377	0.0149427	0.0887605	CG5162	32709	CG5162
FBgn0263234	587.34	0.558043	0.229338	2.43328	0.0149627	0.0888089	Phae1	34637	CG16996
FBgn0086909	1035.74	0.445615	0.18316	2.43292	0.0149775	0.0888089	CG31751	35118	CG31751
FBgn0052702	1804.48	0.519221	0.21342	2.43286	0.0149801	0.0888089	Cubn	326235	CG32702
FBgn0030158	408.758	0.563996	0.231903	2.43204	0.0150142	0.0888705	CG9686	31921	CG9686
FBgn0030997	195.995	0.671034	0.275938	2.43183	0.0150228	0.0888705	CG7990	32909	CG7990
FBgn0013686	1.53152e+06	0.490567	0.201731	2.43178	0.0150246	0.0888705	lrRNA	19893560	CR34094
FBgn0052767	2142.55	-0.459216	0.188865	-2.43144	0.0150387	0.0888705	CG32767	31430	CG32767
FBgn0035186	1407.81	0.520922	0.214245	2.43143	0.0150392	0.0888705	CG13912	38120	CG13912
FBgn0050277	463.196	0.602407	0.247869	2.43034	0.0150848	0.0890101	Oatp58Da	37543	CG30277
FBgn0037230	2699.96	0.514937	0.211885	2.43027	0.0150877	0.0890101	CG9780	40540	CG9780
FBgn0085405	2350.08	0.41184	0.16947	2.43016	0.0150921	0.0890101	CG34376	42638	CG34376
FBgn0028945	202.965	0.763681	0.314403	2.42899	0.015141	0.0892409	CG7631	34919	CG7631
FBgn0035146	950.402	0.482606	0.198707	2.42872	0.015152	0.0892482	CG13893	38074	CG13893
FBgn0027342	978.609	-0.524262	0.215986	-2.42729	0.015212	0.0895105	fz4	31659	CG4626
FBgn0023216	578.472	-0.538758	0.221985	-2.427	0.0152243	0.0895105	Parg	31329	CG2864
FBgn0040069	468.82	0.490595	0.202144	2.42696	0.015226	0.0895105	vanin-like	31551	CG32754
FBgn0035298	2401.93	0.522621	0.215416	2.42611	0.0152618	0.0896314	SCOT	38261	CG1140
FBgn0013726	3451.16	-0.510719	0.210519	-2.426	0.0152662	0.0896314	pnut	35801	CG8705
FBgn0026438	647.763	0.610599	0.251807	2.42487	0.015314	0.0898222	Eaat2	33247	CG3159
FBgn0014031	4629.89	0.485867	0.200384	2.42468	0.0153221	0.0898222	Spat	31587	CG3926
FBgn0037076	267.059	-0.697016	0.287497	-2.42442	0.0153327	0.0898222	ebd2	40363	CG12972
FBgn0028533	7224.74	0.709184	0.292556	2.4241	0.0153465	0.0898222	CG7953	34801	CG7953
FBgn0010053	5977.12	0.581685	0.239963	2.42406	0.015348	0.0898222	Jheh1	251984	CG15101
FBgn0039379	1036.37	-0.542688	0.223939	-2.42337	0.0153771	0.089857	CG5886	43125	CG5886
FBgn0024194	501.964	-0.497829	0.205433	-2.42331	0.0153798	0.089857	rasp	44098	CG11495
FBgn0024150	245.906	0.584924	0.241383	2.42322	0.0153835	0.089857	Ac78C	40333	CG10564
FBgn0039844	1259	0.655171	0.270427	2.42273	0.0154046	0.0899225	CG1607	43707	CG1607
FBgn0020647	4052.37	0.435755	0.179892	2.42231	0.0154221	0.0899529	KrT95D	42843	CG5405
FBgn0013548	980.83	-0.743418	0.306927	-2.42214	0.0154295	0.0899529	l(2)dtl	46326	CG11295
FBgn0031306	899.86	0.43016	0.177635	2.4216	0.0154525	0.0900291	CG4577	33291	CG4577
FBgn0032511	3117.69	0.477946	0.197434	2.42078	0.0154871	0.0901731	ND-B22	34747	CG9306
FBgn0250871	1510.04	0.512059	0.211583	2.42013	0.015515	0.090245	pot	32154	CG2467
FBgn0035985	1465.78	0.549371	0.22701	2.42003	0.0155192	0.090245	Cpr67B	39081	CG3672
FBgn0261987	8999.72	-0.587152	0.242712	-2.41912	0.0155579	0.0903665	Pxt	42131	CG7660
FBgn0029822	1210.2	-0.515972	0.213305	-2.41894	0.0155659	0.0903665	CG12236	31523	CG12236
FBgn0263257	201.901	0.62836	0.259777	2.41885	0.0155698	0.0903665	Cngl	32468	CG43395
FBgn0003527	248.895	-0.728457	0.301243	-2.41817	0.0155986	0.0904761	stil	36380	CG8592
FBgn0051612	103.364	-0.912857	0.377561	-2.41778	0.0156157	0.0905174	CG31612	35427	CG31612
FBgn0025628	3383.93	0.388191	0.160654	2.41632	0.0156781	0.0907444	CG4199	31174	CG4199
FBgn0030969	697.878	-0.535002	0.221422	-2.41621	0.0156829	0.0907444	Usp39	32881	CG7288
FBgn0031752	2728.54	0.373386	0.154536	2.41617	0.0156847	0.0907444	CG9044	33825	CG9044
FBgn0036702	4594.28	0.370378	0.153317	2.41577	0.0157019	0.0907861	CG6512	39922	CG6512
FBgn0030617	171.279	0.678696	0.281106	2.41438	0.0157621	0.0910466	CG9095	32447	CG9095
FBgn0033715	431.246	-0.599572	0.248358	-2.41415	0.0157722	0.0910466	CG8490	36338	CG8490
FBgn0030482	7012.06	0.401893	0.166482	2.41404	0.0157769	0.0910466	CG1673	32297	CG1673
FBgn0039293	1077.01	-0.481846	0.199661	-2.41332	0.0158078	0.0910867	CG11851	43031	CG11851
FBgn0053095	1519.76	-0.435451	0.180444	-2.41322	0.0158122	0.0910867	CG33095	43012	CG33095
FBgn0003435	1386.85	0.410062	0.169926	2.41318	0.0158138	0.0910867	sm	37254	CG9218
FBgn0016013	1010.72	0.520518	0.215748	2.41262	0.0158383	0.09117	Faa	45577	CG14993
FBgn0004795	2513.6	-0.588574	0.243983	-2.41235	0.0158499	0.0911794	retn	45976	CG5403
FBgn0024364	1639.04	-0.488492	0.202599	-2.41113	0.0159031	0.0913509	CG11417	31083	CG11417
FBgn0025781	802.751	-0.501454	0.207976	-2.41112	0.0159037	0.0913509	Cdc16	42753	CG6759
FBgn0260008	3024.49	0.549345	0.227851	2.41098	0.0159098	0.0913509	UQCR-11	5740185	CG41623
FBgn0002638	4183.57	-0.553231	0.229507	-2.41052	0.0159299	0.0914091	Rcc1	38669	CG10480
FBgn0012036	20835.5	0.441535	0.183275	2.40914	0.0159902	0.0916483	Aldh	34256	CG3752
FBgn0037643	14921.4	0.420185	0.174415	2.4091	0.0159917	0.0916483	skap	41067	CG11963
FBgn0052040	1197.29	0.522575	0.21694	2.40884	0.0160033	0.0916568	CG32040	317835	CG32040
FBgn0036765	496.542	0.51989	0.215921	2.40778	0.0160499	0.0918126	CG7408	39991	CG7408
FBgn0261451	5493.74	0.398948	0.165693	2.40776	0.0160506	0.0918126	NA	NA	NA
FBgn0031261	789.784	0.515392	0.214091	2.40736	0.0160685	0.0918575	nAChRbeta3	33228	CG11822
FBgn0010651	2446.86	0.488319	0.202916	2.40651	0.0161058	0.091981	MFS14	46085	CG15095
FBgn0034247	3623.36	0.433286	0.180074	2.40615	0.0161217	0.091981	CG6484	36994	CG6484
FBgn0026061	2356.5	0.395083	0.164209	2.40597	0.0161295	0.091981	Mipp1	39841	CG4123
FBgn0013272	19311.1	0.381371	0.158512	2.40595	0.0161305	0.091981	Gp150	37549	CG5820
FBgn0032480	1983.5	0.419075	0.174238	2.40519	0.0161642	0.092116	Edem2	34714	CG5682
FBgn0004242	1213.23	0.44597	0.185464	2.40461	0.0161898	0.0922038	Syt1	33473	CG3139
FBgn0261270	2028.55	-0.442081	0.183873	-2.40428	0.0162045	0.09223	SelD	36587	CG8553
FBgn0085481	106.942	0.861215	0.358275	2.40378	0.0162264	0.0922373	CG34452	5740876	CG34452
FBgn0034605	867.528	0.575673	0.239488	2.40376	0.0162272	0.0922373	CG15661	37421	CG15661
FBgn0001090	1149.85	0.433356	0.180297	2.40356	0.0162361	0.0922373	bnb	32872	CG7088
FBgn0026197	310.566	0.725666	0.301974	2.40307	0.0162579	0.0923035	noe	43918	CR32172
FBgn0033372	249.723	-0.573061	0.238528	-2.40249	0.0162839	0.0923136	CG13742	35916	CG13742
FBgn0011481	3500.91	-0.488898	0.203506	-2.40238	0.016289	0.0923136	Ssdp	42177	CG7187
FBgn0000352	1134.01	-0.590875	0.245957	-2.40235	0.01629	0.0923136	cos	35653	CG1708
FBgn0035151	297.687	-0.5743	0.239123	-2.40169	0.0163196	0.0923579	CG17129	38080	CG17129
FBgn0024187	1807.06	0.403182	0.167886	2.40152	0.0163271	0.0923579	syd	43905	CG8110
FBgn0037802	211.343	-0.66692	0.277711	-2.40149	0.0163282	0.0923579	Sirt6	41254	CG6284
FBgn0039817	287.634	0.667562	0.278007	2.40124	0.0163396	0.0923649	CG15553	43677	CG15553
FBgn0035741	52.9999	-1.8696	0.779044	-2.39986	0.0164013	NA	BBS1	38780	CG14825
FBgn0039013	333.613	-0.551169	0.229817	-2.39829	0.0164717	0.0930157	CG4813	42690	CG4813
FBgn0034569	265.45	-0.731833	0.305157	-2.39822	0.0164751	0.0930157	dgt3	37377	CG3221
FBgn0032252	209.62	0.604602	0.252274	2.39661	0.0165475	0.0933666	loh	34435	CG6232
FBgn0038472	355.303	-0.513416	0.214294	-2.39585	0.0165821	0.0935037	CG3995	42057	CG3995
FBgn0036480	454.512	-0.517202	0.215934	-2.39518	0.0166123	0.0935726	Cep135	39647	CG17081
FBgn0027611	10341.2	0.405189	0.169177	2.39507	0.0166174	0.0935726	LManII	34437	CG6206
FBgn0031589	2041.48	0.468297	0.195548	2.39479	0.0166297	0.0935726	CG3714	33626	CG3714
FBgn0029769	2749.8	0.466444	0.194784	2.39467	0.0166354	0.0935726	frma	31464	CG3239
FBgn0034180	3931.56	0.406135	0.169678	2.39357	0.0166854	0.0937965	Ehbp1	36912	CG15609
FBgn0033093	750.338	0.678979	0.283759	2.3928	0.0167203	0.0938905	CG3270	35575	CG3270
FBgn0026404	898.555	-0.477695	0.199659	-2.39255	0.0167316	0.0938905	Dronc	39173	CG8091
FBgn0033265	514.662	-0.487037	0.203588	-2.39227	0.0167445	0.0938905	coil	35785	CG8710
FBgn0052095	378.992	-0.529798	0.221466	-2.39224	0.0167461	0.0938905	CG32095	317849	CG32095
FBgn0040532	1246.2	0.525774	0.2198	2.39206	0.0167541	0.0938905	CG8369	50005	CG8369
FBgn0038746	1533.52	-0.545252	0.227963	-2.39184	0.016764	0.0938905	Surf6	42370	CG4510
FBgn0034114	673.026	-0.510019	0.213373	-2.39027	0.016836	0.0941493	CG4282	36825	CG4282
FBgn0011586	1956.58	-0.427992	0.179064	-2.39017	0.0168408	0.0941493	e(r)	43951	CG1871
FBgn0026573	1506.92	-0.467327	0.195527	-2.39009	0.0168443	0.0941493	ADD1	36278	CG8290
FBgn0043535	776.05	0.60454	0.252955	2.38991	0.0168524	0.0941493	Obp57a	246670	CG30141
FBgn0052137	1195.2	0.404467	0.169254	2.38971	0.0168618	0.0941493	CG32137	39537	CG32137
FBgn0036761	1652.87	-0.443455	0.185588	-2.38946	0.016873	0.0941541	MED19	39987	CG5546
FBgn0039294	385.1	0.551277	0.23093	2.38721	0.0169769	0.0946761	Cad96Cb	43033	CG13664
FBgn0052808	109.607	0.804861	0.337271	2.38639	0.0170146	0.0948283	CG32808	318221	CG32808
FBgn0033935	546.361	-0.52089	0.218325	-2.38584	0.01704	0.0948928	Sin1	36604	CG10105
FBgn0010607	763.951	-0.445249	0.186648	-2.3855	0.0170559	0.0948928	l(2)05714	46066	CG8886
FBgn0036732	1097.96	0.42931	0.179969	2.38547	0.0170574	0.0948928	Oatp74D	39954	CG7571
FBgn0033769	1105.16	0.541645	0.227091	2.38514	0.0170726	0.0949196	CG8768	36400	CG8768
FBgn0004646	2600.36	0.441426	0.185169	2.38391	0.0171299	0.0951801	ogre	45382	CG3039
FBgn0015805	2685.61	-0.459355	0.192787	-2.38271	0.0171858	0.0953872	HDAC1	38565	CG7471
FBgn0263745	201.923	-0.698696	0.293242	-2.38266	0.0171881	0.0953872	CR43670	14462788	CR43670
FBgn0030625	457.435	-0.499407	0.209654	-2.38205	0.0172167	0.0954875	CG5877	32455	CG5877
FBgn0025716	970.801	-0.477945	0.200717	-2.38119	0.0172566	0.0955448	Bap55	36956	CG6546
FBgn0037153	96.326	0.842064	0.353632	2.38119	0.017257	0.0955448	olf413	40453	CG12673
FBgn0032482	6520	0.413049	0.173466	2.38116	0.0172584	0.0955448	Pect	34716	CG5547
FBgn0042180	767.073	-0.598865	0.25162	-2.38004	0.0173108	0.0957767	CG18870	59218	CG18870
FBgn0034707	250.247	-0.609427	0.256097	-2.37967	0.0173282	0.095815	MED16	37535	CG5465
FBgn0000451	110.851	0.895448	0.376391	2.37904	0.017358	0.095911	ect	44135	CG6611
FBgn0028974	802.749	-0.578831	0.243334	-2.37875	0.0173713	0.095911	xmas-2	44271	CG32562
FBgn0035617	1026.31	-0.499628	0.210059	-2.37851	0.0173829	0.095911	l(3)psg2	38630	CG5146
FBgn0050373	764.875	0.514814	0.216464	2.37828	0.0173934	0.095911	CG30373	246573	CG30373
FBgn0035982	6695.55	0.430851	0.181168	2.37818	0.0173982	0.095911	CG4461	39074	CG4461
FBgn0043362	597.571	0.502949	0.211511	2.37789	0.0174121	0.0959263	bchs	33819	CG14001
FBgn0037329	1746.2	0.412392	0.173443	2.37768	0.017422	0.0959263	POLDIP2	40655	CG12162
FBgn0032139	441.387	0.557555	0.234525	2.37738	0.0174359	0.0959447	CG13116	34288	CG13116
FBgn0259216	481.998	0.562919	0.236833	2.37686	0.0174608	0.0959985	RhoGAP102A	43781	CG42316
FBgn0035877	1435.46	0.41952	0.176511	2.37673	0.0174667	0.0959985	CG7083	38943	CG7083
FBgn0003076	15215.1	0.514718	0.216621	2.37612	0.0174958	0.0960391	Pgm	44010	CG5165
FBgn0264699	38.997	1.31747	0.55447	2.37608	0.0174976	NA	CG43968	14462915	CG43968
FBgn0031597	336.745	-0.573634	0.241428	-2.376	0.0175016	0.0960391	CG17612	33639	CG17612
FBgn0003401	634.543	-0.764283	0.32168	-2.37591	0.0175057	0.0960391	shu	45360	CG4735
FBgn0003651	1954.55	0.53063	0.22338	2.37546	0.0175273	0.0960644	svp	41491	CG11502
FBgn0033321	617.317	0.500034	0.210523	2.3752	0.0175395	0.0960644	CG8738	35855	CG8738
FBgn0004419	28214.1	-0.581676	0.244931	-2.37486	0.0175557	0.0960644	me31B	34364	CG4916
FBgn0051145	3292.32	0.424824	0.178896	2.3747	0.0175631	0.0960644	CG31145	42784	CG31145
FBgn0038593	709.562	-0.501173	0.211067	-2.37448	0.0175738	0.0960644	Vps39	42192	CG7146
FBgn0039755	4999.38	0.5308	0.22355	2.37441	0.017577	0.0960644	CG15531	43592	CG15531
FBgn0028554	1822.73	-0.56441	0.237726	-2.3742	0.0175869	0.0960644	x16	33967	CG10203
FBgn0024293	8909.06	0.446535	0.188106	2.37385	0.0176036	0.0960644	Spn43Ab	45040	CG1865
FBgn0259246	352.725	0.615028	0.259088	2.37382	0.0176051	0.0960644	brp	35977	CG42344
FBgn0010288	2938.97	-0.436607	0.184046	-2.37227	0.0176789	0.0964094	Uch	33397	CG4265
FBgn0002783	4294.89	-0.47496	0.200336	-2.37081	0.0177489	0.0967333	mor	41942	CG18740
FBgn0039178	267.013	0.640656	0.270343	2.3698	0.0177979	0.0969248	CG6356	42893	CG6356
FBgn0033264	1615.97	-0.495923	0.209287	-2.36958	0.0178082	0.0969248	Nup50	35784	CG2158
FBgn0034267	115.532	0.797353	0.336533	2.36932	0.0178211	0.0969248	CG4984	37017	CG4984
FBgn0051084	325.685	0.705394	0.297756	2.36903	0.0178347	0.0969248	CR31084	10178907	CR31084
FBgn0038191	1291.22	-0.721075	0.304382	-2.36898	0.0178372	0.0969248	CG9925	41702	CG9925
FBgn0037710	1083.45	-0.487068	0.205689	-2.36798	0.0178857	0.0971303	CG9393	41152	CG9393
FBgn0038349	4510.06	0.356184	0.150461	2.36729	0.017919	0.0972534	AOX3	41896	CG6045
FBgn0037624	4609.57	-0.424936	0.179566	-2.36646	0.0179591	0.0974131	CG8223	41045	CG8223
FBgn0036266	220.878	-0.6303	0.26644	-2.36564	0.0179991	0.0975244	CG5626	39397	CG5626
FBgn0263390	1060.4	0.407382	0.172218	2.3655	0.0180057	0.0975244	Nha2	42710	CG43442
FBgn0038422	424.588	0.561998	0.237594	2.36538	0.0180117	0.0975244	CG14880	41986	CG14880
FBgn0086707	2362.77	-0.406314	0.171805	-2.36497	0.0180314	0.0975661	ncm	35099	CG12750
FBgn0259822	1006.08	0.427194	0.180649	2.36478	0.0180409	0.0975661	Ca-beta	34557	CG42403
FBgn0036553	458.777	0.615009	0.260152	2.36404	0.018077	0.0977034	CG17027	39742	CG17027
FBgn0031267	860.667	-0.489357	0.207087	-2.36305	0.0181254	0.0979072	Ipk2	33236	CG13688
FBgn0037481	387.222	-0.579797	0.245541	-2.3613	0.0182108	0.098283	MAGE	40860	CG10059
FBgn0021872	14135.9	0.392318	0.166153	2.36119	0.0182165	0.098283	Xbp1	44226	CG9415
FBgn0029113	2864.09	-0.417176	0.176748	-2.36029	0.0182607	0.0983369	Uba2	44496	CG7528
FBgn0035295	323.456	-0.612574	0.259542	-2.36021	0.0182645	0.0983369	Cnb	38258	CG5690
FBgn0034976	686.66	-0.516037	0.218647	-2.36014	0.0182682	0.0983369	CG4049	37860	CG4049
FBgn0032974	1595.28	-0.433673	0.183751	-2.36011	0.0182697	0.0983369	CG3651	35440	CG3651
FBgn0038702	302.741	-0.979586	0.415122	-2.35975	0.0182872	0.0983731	CG3739	42320	CG3739
FBgn0038198	1561.8	0.449107	0.190352	2.35936	0.0183067	0.0984199	Npc2b	41710	CG3153
FBgn0260393	15.3855	2.57978	1.09349	2.35921	0.0183137	NA	CG17147	40216	CG17147
FBgn0023526	1497.23	-0.437337	0.18538	-2.35914	0.0183175	0.0984199	CG2865	31217	CG2865
FBgn0005659	1131.63	0.472619	0.200387	2.35854	0.0183471	0.0985211	Ets98B	43334	CG5583
FBgn0039118	293.577	0.605075	0.256604	2.35801	0.018373	0.0986022	CG10208	42814	CG10208
FBgn0032067	12.8592	-4.2148	1.78796	-2.35732	0.0184073	NA	LManIV	34204	CG9465
FBgn0038881	670.81	0.486716	0.206534	2.35659	0.0184435	0.0989225	CG16791	42531	CG16791
FBgn0030208	1980.26	-0.394931	0.167667	-2.35546	0.0185	0.0991274	PPP4R2r	31979	CG2890
FBgn0034485	325.043	0.687552	0.291906	2.35539	0.0185035	0.0991274	CG11099	37282	CG11099
FBgn0039186	2889.09	-0.535246	0.227334	-2.35445	0.01855	0.0992434	CG5746	42903	CG5746
FBgn0040602	1049.63	-0.728065	0.309232	-2.35443	0.0185513	0.0992434	CG14545	50075	CG14545
FBgn0053533	578.555	-0.559779	0.237769	-2.3543	0.0185578	0.0992434	lectin-37Db	3346221	CG33533
FBgn0020372	308.84	0.583594	0.247955	2.35363	0.0185913	0.0993644	TM4SF	37786	CG11303
FBgn0033021	2889.79	-0.391021	0.166198	-2.35274	0.0186357	0.0995435	CG10417	35492	CG10417
FBgn0034962	2229.14	-0.444478	0.188987	-2.35189	0.0186781	0.0996781	MAN1	37838	CG3167
FBgn0005777	2709.16	-0.42478	0.180633	-2.35163	0.0186916	0.0996781	PpD3	49779	CG8402
FBgn0029738	1983.43	-0.498484	0.211996	-2.35139	0.0187035	0.0996781	NA	NA	NA
FBgn0036183	148.651	0.781779	0.332479	2.35136	0.0187047	0.0996781	CG6083	39305	CG6083
FBgn0000146	1490.09	-0.611176	0.259962	-2.35102	0.018722	0.0997123	aub	34524	CG6137
FBgn0033696	170.737	0.773346	0.329035	2.35034	0.018756	0.0998351	Cyp6g2	36317	CG8859
FBgn0261524	1878.99	-0.411943	0.175315	-2.34973	0.0187873	0.0998379	lic	32257	CG12244
FBgn0262782	12435.9	0.486667	0.207119	2.3497	0.0187887	0.0998379	Mdh1	34414	CG5362
FBgn0031232	386.308	0.573553	0.244098	2.34968	0.0187894	0.0998379	CG11617	33183	CG11617
FBgn0010423	604.728	0.632263	0.269161	2.34901	0.0188233	0.0998881	TpnC47D	36195	CG9073
FBgn0031081	332.691	0.523918	0.223038	2.34901	0.0188236	0.0998881	Nep3	33005	CG9565
FBgn0021761	2431.36	-0.454159	0.193395	-2.34835	0.0188569	0.0998881	Nup154	34527	CG4579
FBgn0032021	941.558	0.499723	0.2128	2.34832	0.0188583	0.0998881	CG7781	34143	CG7781
FBgn0022724	387.837	-0.56459	0.240433	-2.34822	0.0188635	0.0998881	Taf8	32792	CG7128
FBgn0037922	616.663	-0.450977	0.192101	-2.34761	0.0188944	0.0998881	CG14711	41395	CG14711
FBgn0039856	2878.35	0.604207	0.257388	2.34746	0.018902	0.0998881	CG1774	43722	CG1774
FBgn0039350	2971.41	-0.579146	0.246716	-2.34742	0.018904	0.0998881	jigr1	43093	CG17383
FBgn0259678	3430.84	0.413589	0.176204	2.34722	0.0189143	0.0998881	sqa	36002	CG42347
FBgn0032904	4301.18	0.423944	0.180623	2.34712	0.0189192	0.0998881	NA	NA	NA
FBgn0023528	3625.66	-0.491374	0.209352	-2.34712	0.0189194	0.0998881	CG2924	31214	CG2924
FBgn0038478	2410.87	-0.442941	0.188799	-2.34609	0.0189713	0.100104	cal1	42065	CG5148
FBgn0051248	342.612	0.645504	0.275241	2.34523	0.0190152	0.100278	CG31248	40853	CG31248
FBgn0038986	8.03461	-3.05599	1.3033	-2.34482	0.0190365	NA	sit	42658	CG5278
FBgn0037744	1998.29	0.462802	0.197381	2.34471	0.0190417	0.100358	CG8417	41192	CG8417
FBgn0085450	807.929	0.507505	0.216472	2.34444	0.0190556	0.100358	Snoo	5740414	CG34421
FBgn0028538	1774.43	0.370475	0.158047	2.34408	0.0190743	0.100358	Sec71	34785	CG7578
FBgn0001124	5606.35	0.430516	0.183661	2.34407	0.0190744	0.100358	Got1	36782	CG8430
FBgn0034529	592.66	-0.506805	0.216264	-2.34345	0.0191063	0.100468	FAM21	37331	CG16742
FBgn0037997	104.178	0.869935	0.37126	2.3432	0.0191192	0.100478	CG14742	12797890	CG14742
FBgn0032014	1779.95	-0.504548	0.215475	-2.34156	0.0192034	0.100862	CG7840	34136	CG7840
FBgn0003380	647.434	0.537075	0.229414	2.34107	0.0192284	0.100935	Sh	32780	CG12348
FBgn0024995	335.95	0.784071	0.335236	2.33886	0.0193426	0.101476	CG2680	31257	CG2680
FBgn0033629	10.2986	2.33333	0.997679	2.33876	0.0193477	NA	Tsp47F	36230	CG9033
FBgn0029761	291.378	0.579399	0.247773	2.33842	0.0193654	0.101537	SK	31456	CG10706
FBgn0001083	221.431	0.635815	0.271931	2.33814	0.0193798	0.101543	fw	32162	CG1500
FBgn0030137	250.641	-0.627933	0.26858	-2.33797	0.0193887	0.101543	CG15317	31898	CG15317
FBgn0039942	1160.46	-0.513002	0.219504	-2.3371	0.0194342	0.101723	CG17163	3354988	CG17163
FBgn0039628	1032.68	0.497686	0.213	2.33655	0.0194625	0.101754	CG11841	43430	CG11841
FBgn0026148	302.146	-0.702408	0.300618	-2.33655	0.0194626	0.101754	CG12253	47730	CG12253
FBgn0036627	134.227	0.965803	0.413386	2.33632	0.0194743	0.101754	Gagr	39824	CG4680
FBgn0038532	962.614	-0.455844	0.195133	-2.33607	0.0194878	0.101754	CG14322	42124	CG14322
FBgn0004510	661.369	-0.468452	0.200544	-2.33591	0.019496	0.101754	Ets97D	43236	CG6338
FBgn0039509	963.515	0.412866	0.176782	2.33544	0.0195202	0.101822	bigmax	43293	CG3350
FBgn0262599	295.803	0.673258	0.288404	2.33442	0.0195736	0.102042	SmydA-3	34502	CG43129
FBgn0038394	36.6688	-1.34667	0.577103	-2.3335	0.0196217	NA	CG10264	41948	CG10264
FBgn0037188	1087.57	-0.489273	0.209884	-2.33116	0.019745	0.102877	CG7369	2768961	CG7369
FBgn0039128	255.219	-0.747732	0.320859	-2.33041	0.0197847	0.102932	CG13599	42829	CG13599
FBgn0026533	5348.63	-0.387673	0.166354	-2.3304	0.0197848	0.102932	Dek	47906	CG5935
FBgn0037447	2425.1	0.465937	0.199946	2.33032	0.0197894	0.102932	Neurochondrin	40796	CG2330
FBgn0038295	110.323	1.37705	0.591276	2.32894	0.0198621	0.103191	Gyc88E	41825	CG4154
FBgn0263447	572.213	0.469918	0.201791	2.32873	0.0198732	0.103191	CR43470	12798366	CR43470
FBgn0016694	4504.97	0.390183	0.167565	2.32855	0.0198828	0.103191	Pdp1	45588	CG17888
FBgn0261549	1461.6	0.463682	0.199132	2.32852	0.0198845	0.103191	rdgA	31826	CG42667
FBgn0051777	838.149	0.471803	0.202678	2.32784	0.0199203	0.103318	CG31777	261617	CG31777
FBgn0262617	2362.59	0.363431	0.156159	2.32731	0.0199488	0.103407	CG43143	41256	CG43143
FBgn0050047	43.3788	-1.51434	0.650696	-2.32726	0.0199515	NA	CG30047	246414	CG30047
FBgn0041775	35362.4	-0.51556	0.221637	-2.32615	0.0200108	0.103595	tral	39430	CG10686
FBgn0036340	2084.4	-0.473491	0.203553	-2.32613	0.0200118	0.103595	SRm160	39483	CG11274
FBgn0031959	215.952	0.62995	0.270831	2.32599	0.0200192	0.103595	spz3	34077	CG7104
FBgn0033061	103.968	0.831818	0.357902	2.32415	0.0201175	0.104026	SmydA-5	35538	CG14590
FBgn0261986	1495.09	-0.450563	0.193873	-2.32401	0.0201252	0.104026	RASSF8	43096	CG5053
FBgn0029723	642.316	0.524805	0.225877	2.32341	0.0201569	0.104131	Proc-R	31408	CG6986
FBgn0036099	1476.96	-0.473135	0.203663	-2.32312	0.0201726	0.104152	CG11811	39213	CG11811
FBgn0000560	10.9228	2.288	0.984976	2.32289	0.0201849	NA	eg	40428	CG7383
FBgn0030812	2944.94	-0.422125	0.181739	-2.3227	0.0201954	0.104162	wcy	32690	CG8949
FBgn0033846	1023.44	-0.486722	0.209553	-2.32266	0.0201973	0.104162	mip120	36499	CG6061
FBgn0011715	1090.99	-0.502759	0.216496	-2.32226	0.0202192	0.104183	Snr1	40657	CG1064
FBgn0022213	4447.36	-0.502433	0.216364	-2.32216	0.0202242	0.104183	Cse1	35016	CG13281
FBgn0030926	1403.03	0.467909	0.201549	2.32156	0.0202565	0.104268	psh	32832	CG6367
FBgn0032536	384.876	0.522454	0.225057	2.32143	0.0202635	0.104268	Ance-3	34808	CG17988
FBgn0260399	3681.86	-0.600341	0.258647	-2.32108	0.0202824	0.104281	gwl	45969	CG7719
FBgn0013680	647.615	0.55004	0.236996	2.32088	0.0202932	0.104281	ND2	19893529	CG34063
FBgn0261954	3236.29	-0.50275	0.216674	-2.32031	0.0203242	0.104281	east	46006	CG4399
FBgn0044823	506.811	-0.65529	0.282416	-2.3203	0.0203247	0.104281	Spec2	40685	CG14672
FBgn0051457	309.933	-0.521439	0.224738	-2.32021	0.0203293	0.104281	CG31457	326142	CG31457
FBgn0033766	1224.35	-0.502935	0.216775	-2.32008	0.0203368	0.104281	CG8771	36397	CG8771
FBgn0263846	301.108	0.573333	0.247137	2.3199	0.020346	0.104281	CG43707	33601	CG43707
FBgn0033806	397.622	-0.596776	0.257315	-2.31924	0.0203818	0.104354	FLASH	36455	CG4616
FBgn0037848	712.803	-0.467632	0.201643	-2.31911	0.0203892	0.104354	Tsp86D	41310	CG4591
FBgn0002306	905.884	0.456227	0.196734	2.31901	0.0203948	0.104354	sas	40861	CG2507
FBgn0003162	1843.8	0.424062	0.182932	2.31814	0.0204419	0.104537	Pu	37415	CG9441
FBgn0015801	899.43	0.494213	0.21322	2.31785	0.0204575	0.104558	Reg-5	37968	CG2928
FBgn0001169	1699.43	-0.528752	0.228181	-2.31725	0.02049	0.104664	H	42445	CG5460
FBgn0263239	112.245	0.777022	0.33535	2.31705	0.0205011	0.104664	dar1	38436	CG12029
FBgn0030373	288.349	-0.752777	0.324953	-2.31657	0.020527	0.104682	CG12721	32176	CG12721
FBgn0031070	529.016	-0.522751	0.22566	-2.31654	0.0205288	0.104682	CG12702	32993	CG12702
FBgn0036759	854.924	0.467375	0.201772	2.31635	0.0205391	0.104682	CG5577	39985	CG5577
FBgn0037298	5782.65	0.363491	0.157049	2.3145	0.0206403	0.105106	CG2604	40623	CG2604
FBgn0032475	2184.54	-0.474337	0.20495	-2.3144	0.0206457	0.105106	Sfmbt	34709	CG16975
FBgn0035148	570.626	-0.598268	0.258521	-2.3142	0.020657	0.105106	CG3402	38077	CG3402
FBgn0262743	7152.4	-0.452138	0.195445	-2.31338	0.0207019	0.105276	Fs(2)Ket	35336	CG2637
FBgn0259220	7456.14	0.349982	0.151349	2.31242	0.0207543	0.105408	NA	NA	NA
FBgn0050021	885.055	0.497036	0.214947	2.31237	0.0207574	0.105408	metro	36176	CG30021
FBgn0264326	770.996	-0.702456	0.303795	-2.31228	0.0207625	0.105408	DNApol-epsilon255	42758	CG6768
FBgn0030852	101.206	-0.966384	0.418059	-2.3116	0.0207999	0.105539	NA	NA	NA
FBgn0035574	344.81	0.517683	0.223976	2.31133	0.0208144	0.105554	RhoGEF64C	38578	CG32239
FBgn0262730	824.988	-0.532902	0.230674	-2.31019	0.0208774	0.105815	dtn	31555	CG14446
FBgn0039017	297.594	-0.596679	0.25836	-2.30948	0.0209167	0.105955	CG6985	42694	CG6985
FBgn0039040	343.381	0.733423	0.317652	2.30889	0.0209499	0.106064	CG13833	42718	CG13833
FBgn0020887	2115.38	-0.44558	0.193049	-2.30812	0.0209925	0.106208	Su(z)12	48071	CG8013
FBgn0051721	164.398	0.760764	0.329627	2.30795	0.0210017	0.106208	Trim9	34453	CG31721
FBgn0052557	549.429	0.637601	0.276482	2.30612	0.0211037	0.106665	CG32557	326221	CG32557
FBgn0030817	3012.63	-0.53329	0.231324	-2.30538	0.0211451	0.106815	CG4991	32695	CG4991
FBgn0011206	775.952	0.468068	0.203118	2.30442	0.021199	0.107028	bol	39049	CG4760
FBgn0025592	3316.9	0.429613	0.186487	2.30372	0.0212386	0.107168	Gk1	43913	CG18374
FBgn0038043	1292.66	-0.499908	0.217231	-2.30127	0.0213765	0.107805	CG17202	41526	CG17202
FBgn0030086	8785.11	-0.44306	0.192595	-2.30048	0.0214209	0.107969	CCT2	31838	CG7033
FBgn0026876	484.598	-0.632136	0.274857	-2.29987	0.0214554	0.108039	CG11403	31072	CG11403
FBgn0028683	461.247	-0.516209	0.224456	-2.29982	0.0214585	0.108039	spt4	36387	CG12372
FBgn0263831	159.855	-0.876786	0.381285	-2.29955	0.0214735	0.108055	Gen	38594	CG10670
FBgn0039110	1867.8	-0.491687	0.213841	-2.29932	0.0214869	0.108063	RanBP3	42804	CG10225
FBgn0039789	751.93	0.474041	0.206211	2.29881	0.0215156	0.108147	CG9717	43636	CG9717
FBgn0029879	1725.26	-0.594541	0.258681	-2.29836	0.0215415	0.108209	APC7	31594	CG14444
FBgn0034282	7172.79	-0.425218	0.185024	-2.29818	0.0215517	0.108209	Mapmodulin	37043	CG5784
FBgn0032753	15.1092	2.11923	0.922205	2.29801	0.0215614	NA	CG17572	35182	CG17572
FBgn0036624	1194.04	-0.483058	0.210217	-2.2979	0.0215672	0.108228	RAF2	39821	CG4877
FBgn0259110	213.167	0.679678	0.295837	2.29747	0.0215917	0.108245	mmd	32561	CG42252
FBgn0034718	4218.68	0.481135	0.209423	2.29743	0.0215943	0.108245	wdp	37548	CG3413
FBgn0264272	234.876	0.749527	0.326281	2.29718	0.0216085	0.108256	mwh	38131	CG43772
FBgn0086367	257.936	0.747944	0.325812	2.29563	0.0216968	0.108639	t	31863	CG12120
FBgn0033502	110.036	0.848303	0.369769	2.29415	0.0217822	0.109006	CG12910	36082	CG12910
FBgn0004595	421.409	0.576496	0.251316	2.29391	0.0217959	0.109015	pros	41363	CG17228
FBgn0035021	1199.59	-0.425739	0.185628	-2.29351	0.0218189	0.109071	CG4622	37919	CG4622
FBgn0039099	1259.01	0.415994	0.181396	2.2933	0.0218309	0.109071	GILT2	42788	CG10157
FBgn0053113	11182.1	0.329542	0.143726	2.29286	0.0218562	0.109102	Rtnl1	33721	CG33113
FBgn0000412	3612.81	-0.411725	0.17959	-2.29258	0.0218719	0.109102	D1	41095	CG9745
FBgn0000633	110.896	0.956393	0.417171	2.29257	0.0218731	0.109102	CG17716	36521	CG17716
FBgn0039519	428.06	0.901146	0.393151	2.29211	0.0218991	0.109172	Cyp6a18	43304	CG13977
FBgn0039828	1131.35	-0.430586	0.187918	-2.29135	0.0219435	0.109334	CG1542	43691	CG1542
FBgn0039710	901.754	-0.439167	0.191739	-2.29044	0.0219961	0.109421	dgt1	43529	CG18041
FBgn0027592	1045.04	-0.431689	0.188479	-2.29039	0.0219988	0.109421	MED15	33223	CG4184
FBgn0051789	7.92383	4.07937	1.78144	2.28994	0.0220251	NA	CG31789	318943	CG31789
FBgn0036551	893.123	0.46706	0.203972	2.28982	0.0220317	0.109421	CG17029	39740	CG17029
FBgn0032390	387.95	-0.587064	0.256394	-2.28969	0.022039	0.109421	dgt2	34610	CG16969
FBgn0037720	1846.45	0.360098	0.157272	2.28965	0.0220415	0.109421	CG8312	41163	CG8312
FBgn0263048	311.06	-0.53916	0.235477	-2.28965	0.0220416	0.109421	CG43343	42624	CG43343
FBgn0260995	74.5823	0.964627	0.42132	2.28954	0.0220482	0.109421	dpr21	8674044	CG42596
FBgn0025683	22564.3	0.372288	0.162624	2.28926	0.0220641	0.109421	CG3164	33171	CG3164
FBgn0022710	1639.03	0.381657	0.166744	2.28888	0.0220866	0.109421	Ac13E	32485	CG9210
FBgn0031529	429.031	-0.550882	0.240709	-2.28858	0.0221037	0.109421	CG9662	33554	CG9662
FBgn0028470	2083.39	-0.452433	0.197695	-2.28854	0.0221059	0.109421	NA	NA	NA
FBgn0030468	1315.96	-0.52973	0.231488	-2.28837	0.0221163	0.109421	CG1622	32282	CG1622
FBgn0032485	1332.68	-0.415896	0.181745	-2.28835	0.0221169	0.109421	CG9426	34719	CG9426
FBgn0023510	1924.9	0.360467	0.157555	2.28788	0.0221447	0.109442	Rbcn-3B	31155	CG17766
FBgn0087035	9388.82	0.349127	0.152604	2.28779	0.0221495	0.109442	AGO2	39683	CG7439
FBgn0037716	924.389	-0.506758	0.221528	-2.28756	0.022163	0.109442	CG8273	41159	CG8273
FBgn0016641	1088.65	-0.521058	0.227813	-2.28722	0.022183	0.109442	PTP-ER	37461	CG9856
FBgn0026373	459.951	-0.463123	0.202501	-2.28701	0.022195	0.109442	RpII33	34796	CG7885
FBgn0264606	137.362	0.692972	0.303035	2.28677	0.0222091	0.109442	Fife	38337	CG43955
FBgn0044020	275.7	-0.528588	0.231174	-2.28654	0.0222226	0.109442	Roc2	36246	CG8998
FBgn0262057	2055.23	0.479705	0.209822	2.28625	0.0222397	0.109442	Spn77Ba	40234	CG6680
FBgn0039325	853.359	0.631529	0.276232	2.28623	0.0222409	0.109442	CG10560	43065	CG10560
FBgn0052479	3506.75	-0.451894	0.19766	-2.28622	0.0222413	0.109442	Usp10	38103	CG32479
FBgn0027575	264.806	0.590093	0.258135	2.28599	0.022255	0.109451	GABA-B-R2	42561	CG6706
FBgn0000370	20333.2	0.363134	0.158907	2.28519	0.0223017	0.109621	crc	47767	CG8669
FBgn0019890	3285.86	0.366051	0.160218	2.28471	0.0223297	0.109656	Smg5	34804	CG8954
FBgn0264328	484.809	0.455927	0.19956	2.28466	0.0223329	0.109656	CR43787	14462633	CR43787
FBgn0011455	7401.15	0.426005	0.186536	2.28377	0.0223852	0.109854	ND-SGDH	46260	CG9762
FBgn0004569	452.551	0.523733	0.229452	2.28254	0.0224575	0.110089	aos	39833	CG4531
FBgn0037255	1131.88	-0.453276	0.198596	-2.2824	0.0224658	0.110089	Fip1	40569	CG1078
FBgn0010470	4176.55	0.368458	0.161439	2.28234	0.0224693	0.110089	Fkbp14	37449	CG9847
FBgn0039205	299.923	0.592005	0.259416	2.28207	0.0224853	0.110108	CG13623	42926	CG13623
FBgn0085382	96.202	0.817984	0.358581	2.28117	0.0225385	0.110309	CG34353	5740590	CG34353
FBgn0086680	2081.33	0.436532	0.19144	2.28025	0.0225928	0.110444	vvl	38752	CG10037
FBgn0037669	314.185	-0.512337	0.224705	-2.28004	0.0226054	0.110444	Ibf2	41102	CG9740
FBgn0036333	1654.82	-0.442978	0.194309	-2.27976	0.0226219	0.110444	MICAL-like	39475	CG11259
FBgn0038741	335.513	-0.625814	0.274511	-2.27974	0.0226229	0.110444	CG17186	42363	CG17186
FBgn0005386	1602.09	-0.490925	0.215348	-2.27968	0.0226267	0.110444	ash1	40133	CG8887
FBgn0031608	325.84	-0.665859	0.292289	-2.27808	0.0227216	0.110849	CG15435	33655	CG15435
FBgn0065035	349.686	-0.515557	0.226382	-2.27737	0.022764	0.110996	AlkB	2768870	CG33250
FBgn0014133	7034.72	-0.493418	0.216738	-2.27657	0.0228121	0.111171	bif	32119	CG1822
FBgn0261642	1188.38	0.516511	0.226948	2.2759	0.0228518	0.11123	NA	NA	NA
FBgn0033848	67.7442	0.913986	0.401613	2.27579	0.0228585	0.11123	CG13330	36501	CG13330
FBgn0027279	4810.5	0.357527	0.15712	2.27551	0.0228755	0.11123	l(1)G0196	33137	CG14616
FBgn0033911	155.05	0.69257	0.304383	2.27532	0.0228867	0.11123	VGAT	36574	CG8394
FBgn0052412	1303.42	-0.442102	0.194304	-2.27531	0.0228876	0.11123	QC	38663	CG32412
FBgn0036880	25.1899	1.66163	0.730404	2.27495	0.0229088	NA	Cpr76Bc	40122	CG9295
FBgn0002715	295.033	-0.62596	0.275154	-2.27494	0.0229093	0.11123	mei-S332	37523	CG5303
FBgn0040281	135.491	0.716224	0.314832	2.27494	0.0229096	0.11123	Aplip1	53472	CG1200
FBgn0259736	6292.35	0.415702	0.182793	2.27417	0.0229558	0.111362	CG42390	42600	CG42390
FBgn0033782	2623.96	0.35428	0.155791	2.27408	0.0229613	0.111362	sug	36424	CG3850
FBgn0004811	884.234	-0.445064	0.195758	-2.27354	0.0229939	0.111412	fs(2)ltoPP43	49505	CG10528
FBgn0034155	1610.11	0.392075	0.172454	2.2735	0.0229959	0.111412	NA	NA	NA
FBgn0024179	1175.45	0.462784	0.203625	2.27273	0.0230424	0.111577	wit	44096	CG10776
FBgn0037107	50.4499	1.10108	0.485016	2.2702	0.0231955	NA	CG7166	40401	CG7166
FBgn0027586	3313.18	0.505129	0.222618	2.26904	0.0232656	0.112599	CG5867	34728	CG5867
FBgn0030081	570.556	-0.446239	0.196748	-2.26808	0.0233244	0.112823	CG7246	31833	CG7246
FBgn0002941	45.4232	1.17073	0.516804	2.26532	0.023493	NA	slou	42547	CG6534
FBgn0036211	5822.66	0.430163	0.190021	2.26377	0.0235885	0.113992	CG5946	39336	CG5946
FBgn0037667	248.525	-0.612408	0.270538	-2.26366	0.0235949	0.113992	CG16734	41100	CG16734
FBgn0041171	4565.83	-0.460078	0.203258	-2.26352	0.0236036	0.113992	ago	38516	CG15010
FBgn0004910	1483.47	0.486152	0.214805	2.26323	0.0236215	0.114019	Eip63F-1	47878	CG15855
FBgn0051191	129.767	0.931781	0.411979	2.26172	0.0237149	0.114409	CG31191	42477	CG31191
FBgn0039612	391.571	0.661408	0.292476	2.26141	0.0237338	0.114433	CG14523	43411	CG14523
FBgn0035333	2786.79	0.353851	0.156486	2.26123	0.023745	0.114433	CG1317	38300	CG1317
FBgn0001330	700.112	-0.45898	0.203075	-2.26015	0.0238122	0.114696	kz	31205	CG3228
FBgn0034062	230.274	-0.600557	0.265768	-2.25971	0.0238395	0.114767	CG8388	36763	CG8388
FBgn0263256	1034.93	0.568529	0.251864	2.25729	0.0239902	0.115432	CG43394	318843	CG43394
FBgn0010213	4794.39	0.54795	0.242853	2.25631	0.0240515	0.115665	Sod2	36878	CG8905
FBgn0037577	392.918	0.967795	0.429201	2.25487	0.0241412	0.116036	CG7443	40992	CG7443
FBgn0030403	1459.17	0.369915	0.164092	2.25432	0.024176	0.116129	CG1824	32208	CG1824
FBgn0014903	1562.82	0.452055	0.200543	2.25416	0.0241862	0.116129	CG14630	44620	CG14630
FBgn0035734	741.39	0.507555	0.225357	2.25223	0.024308	0.116592	CG14823	38772	CG14823
FBgn0030575	1169.42	0.526518	0.233777	2.25222	0.0243082	0.116592	CG5321	32399	CG5321
FBgn0014020	9649.75	0.376158	0.167088	2.25126	0.0243693	0.116824	Rho1	36775	CG8416
FBgn0264291	269.257	-0.595498	0.264637	-2.25025	0.0244333	0.117069	Det	42077	CG12265
FBgn0053547	230.86	0.649805	0.288843	2.24968	0.0244694	0.117181	Rim	42150	CG33547
FBgn0038346	1875.83	0.56182	0.249786	2.24921	0.0244993	0.117207	NA	NA	NA
FBgn0032836	9286.76	0.524076	0.233041	2.24886	0.0245214	0.117207	CG10680	35282	CG10680
FBgn0010808	2938.01	0.383876	0.170709	2.24871	0.0245308	0.117207	Chchd3	43672	CG1715
FBgn0025687	1236.21	0.560968	0.249464	2.24869	0.0245322	0.117207	LKRSDH	34064	CG7144
FBgn0038774	1685.13	0.447008	0.198796	2.24858	0.0245391	0.117207	CG5023	42400	CG5023
FBgn0034070	105.546	0.785106	0.34921	2.24823	0.0245613	0.11724	SP2353	36771	CG8403
FBgn0026593	2244.82	0.404221	0.179823	2.24789	0.0245835	0.11724	CG5707	48422	CG5707
FBgn0030963	234.769	-0.71307	0.317221	-2.24787	0.0245847	0.11724	CG7101	32875	CG7101
FBgn0085195	15823.7	0.530636	0.236184	2.24671	0.0246587	0.117532	CG34166	5740596	CG34166
FBgn0028996	202.232	0.632907	0.281738	2.24644	0.0246757	0.117551	onecut	45816	CG1922
FBgn0026592	323.877	0.572795	0.255036	2.24594	0.024708	0.117643	Fie	38452	CG1079
FBgn0000246	971.212	-0.609316	0.271516	-2.24413	0.0248242	0.118135	c(3)G	47765	CG17604
FBgn0040372	3147.84	-0.514085	0.229111	-2.24382	0.0248439	0.118143	G9a	30971	CG2995
FBgn0025809	1101.74	-0.476492	0.212378	-2.24361	0.0248578	0.118143	Paf-AHalpha	32529	CG8962
FBgn0002531	86.2087	0.968463	0.431682	2.24346	0.0248669	0.118143	Lcp1	35817	CG11650
FBgn0019982	1789.4	0.411087	0.183251	2.2433	0.0248776	0.118143	Gs1l	33653	CG15441
FBgn0015035	956.045	0.718195	0.320226	2.24277	0.0249114	0.118241	Cyp4e3	34291	CG4105
FBgn0030559	619.838	0.547546	0.244196	2.24224	0.0249459	0.118344	CG13404	32382	CG13404
FBgn0021953	5228.25	0.383594	0.171108	2.24182	0.0249731	0.118411	NA	NA	NA
FBgn0025680	2549.8	0.419432	0.18713	2.2414	0.0250003	0.118478	cry	42305	CG3772
FBgn0027794	1177.44	0.412717	0.18418	2.24083	0.025037	0.118591	Lrpprc2	31095	CG14786
FBgn0031655	487.521	-0.530275	0.236831	-2.23905	0.025153	0.119078	Marcal1	33709	CG3753
FBgn0037834	2924.98	-0.460336	0.205673	-2.23819	0.0252084	0.119248	Art1	41295	CG6554
FBgn0034010	67.3923	1.14542	0.511784	2.23809	0.0252149	0.119248	CG8157	36700	CG8157
FBgn0032705	1389.77	-0.522658	0.233621	-2.2372	0.0252732	0.119461	Grip71	35130	CG10346
FBgn0029079	587.702	-0.640028	0.286134	-2.23682	0.0252983	0.119518	icln	36997	CG4924
FBgn0036777	168.755	-0.734288	0.328348	-2.23631	0.0253314	0.119595	CG7341	40004	CG7341
FBgn0001222	2446.92	-0.407671	0.182308	-2.23617	0.0253407	0.119595	Hsf	37068	CG5748
FBgn0039686	88.7086	0.911963	0.407898	2.23577	0.0253672	0.119657	CG15506	43498	CG15506
FBgn0040931	1128.65	0.517433	0.231485	2.23528	0.0253993	0.119727	CG9034	50405	CG9034
FBgn0002413	5100.02	-0.432628	0.19361	-2.23453	0.0254482	0.119727	dco	43673	CG2048
FBgn0024984	324.145	-0.700817	0.313661	-2.23431	0.0254625	0.119727	CG3457	31196	CG3457
FBgn0017558	6321.74	0.354062	0.158468	2.23428	0.0254646	0.119727	Pdk	35970	CG8808
FBgn0053080	1306.13	0.366485	0.164041	2.23411	0.0254757	0.119727	CG33080	31491	CG33080
FBgn0034141	1375.98	0.38634	0.17293	2.23409	0.0254774	0.119727	CG8311	36856	CG8311
FBgn0037368	535.877	-0.608493	0.272369	-2.23408	0.0254779	0.119727	CG1239	40706	CG1239
FBgn0010383	834.054	0.411739	0.18431	2.23394	0.0254869	0.119727	Cyp18a1	32858	CG6816
FBgn0029814	342.256	0.53373	0.238967	2.23348	0.025517	0.119737	CG15765	31513	CG15765
FBgn0037870	214.093	0.643259	0.28802	2.23338	0.0255237	0.119737	CG18577	41337	CG18577
FBgn0035978	21885.3	0.482792	0.216178	2.23331	0.0255285	0.119737	UGP	39065	CG4347
FBgn0038564	365.658	-0.521323	0.233478	-2.23286	0.0255582	0.119803	CG7785	42158	CG7785
FBgn0035644	268.332	-0.670444	0.300325	-2.23239	0.025589	0.119803	DNApol-epsilon58	38661	CG10489
FBgn0029936	477.77	-0.452734	0.202804	-2.23237	0.0255906	0.119803	CG4617	31657	CG4617
FBgn0032796	1285.17	-0.556616	0.249346	-2.2323	0.025595	0.119803	CG10188	35237	CG10188
FBgn0052521	6271.25	0.411208	0.184239	2.23193	0.0256193	0.119855	CG32521	33098	CG32521
FBgn0032824	37.193	-2.44307	1.09484	-2.23143	0.0256528	NA	CG13962	35270	CG13962
FBgn0040092	54.2248	1.04818	0.469805	2.2311	0.0256747	NA	lectin-46Cb	53522	CG1652
FBgn0034729	240.775	-0.600034	0.268959	-2.23095	0.0256844	0.12004	CG10344	37565	CG10344
FBgn0037364	779.738	-0.607139	0.272145	-2.23094	0.0256852	0.12004	Rab23	40701	CG2108
FBgn0015568	1532.6	0.375911	0.168547	2.2303	0.0257278	0.120177	alpha-Est1	40909	CG1031
FBgn0022355	37170.3	-0.436057	0.195574	-2.22962	0.0257724	0.12032	Tsf1	32821	CG6186
FBgn0034733	1663.13	0.48986	0.219724	2.22944	0.0257847	0.12032	CG4752	37569	CG4752
FBgn0261278	3851.37	-0.612766	0.274921	-2.22888	0.025822	0.120408	grp	34993	CG17161
FBgn0031939	536.942	0.433668	0.194604	2.22847	0.0258494	0.120408	CG13796	34051	CG13796
FBgn0003015	15173.7	-0.57518	0.258108	-2.22845	0.0258507	0.120408	osk	41066	CG10901
[truncated: 8,551 more rows]

## Sheet: fly_results_up.txt
query.number	significant	p.value	term.size	query.size	overlap.size	precision	recall	term.id	domain	subgraph.number	term.name	relative.depth	intersection
1	TRUE	3.27e-51	1086	1021	202	0.198	0.186	REAC:R-DME-1430728	rea	31	Metabolism	1	FBGN0000024,FBGN0000064,FBGN0000116,FBGN0000153,FBGN0000473,FBGN0001091,FBGN0001128,FBGN0001145,FBGN0001186,FBGN0002719,FBGN0003071,FBGN0003076,FBGN0003308,FBGN0003360,FBGN0003965,FBGN0004513,FBGN0004852,FBGN0005666,FBGN0010051,FBGN0010053,FBGN0010100,FBGN0010217,FBGN0010352,FBGN0010612,FBGN0011211,FBGN0011227,FBGN0011754,FBGN0012034,FBGN0012036,FBGN0013307,FBGN0013308,FBGN0013678,FBGN0013679,FBG…
1	TRUE	4.03e-51	726	1021	163	0.16	0.225	GO:0055114	BP	2	oxidation-reduction process	1	FBGN0000406,FBGN0000473,FBGN0000565,FBGN0001091,FBGN0001128,FBGN0001989,FBGN0002036,FBGN0002719,FBGN0003076,FBGN0003308,FBGN0003388,FBGN0003961,FBGN0003965,FBGN0010100,FBGN0010352,FBGN0011211,FBGN0011227,FBGN0011754,FBGN0011828,FBGN0012036,FBGN0013674,FBGN0013675,FBGN0013676,FBGN0013678,FBGN0013679,FBGN0013681,FBGN0013684,FBGN0014028,FBGN0015031,FBGN0015034,FBGN0015037,FBGN0015038,FBGN0015039,FBG…
1	TRUE	1.94e-47	241	1021	91	0.089	0.378	GO:0006091	BP	2	generation of precursor metabolites and energy	1	FBGN0000064,FBGN0001091,FBGN0001186,FBGN0001989,FBGN0003071,FBGN0003076,FBGN0003308,FBGN0010100,FBGN0010352,FBGN0011211,FBGN0011227,FBGN0011754,FBGN0013674,FBGN0013675,FBGN0013676,FBGN0013678,FBGN0013679,FBGN0013684,FBGN0014028,FBGN0015031,FBGN0016691,FBGN0017566,FBGN0017567,FBGN0019624,FBGN0019957,FBGN0021906,FBGN0021967,FBGN0022160,FBGN0023507,FBGN0025839,FBGN0026428,FBGN0027291,FBGN0027621,FBG…
1	TRUE	1.29e-45	630	1021	144	0.141	0.229	GO:0016491	MF	24	oxidoreductase activity	1	FBGN0000406,FBGN0000473,FBGN0000565,FBGN0001091,FBGN0001128,FBGN0001989,FBGN0002036,FBGN0002719,FBGN0003308,FBGN0003388,FBGN0003961,FBGN0003965,FBGN0010352,FBGN0011227,FBGN0011828,FBGN0012036,FBGN0013674,FBGN0013675,FBGN0013676,FBGN0013678,FBGN0013679,FBGN0013681,FBGN0013684,FBGN0014028,FBGN0015031,FBGN0015034,FBGN0015037,FBGN0015038,FBGN0015039,FBGN0017566,FBGN0017567,FBGN0019624,FBGN0019957,FBG…
1	TRUE	2.26e-45	166	1021	75	0.073	0.452	GO:0015980	BP	2	energy derivation by oxidation of organic compounds	2	FBGN0001989,FBGN0003076,FBGN0010100,FBGN0010352,FBGN0011227,FBGN0011754,FBGN0013674,FBGN0013675,FBGN0013676,FBGN0013678,FBGN0013679,FBGN0013684,FBGN0014028,FBGN0015031,FBGN0017566,FBGN0017567,FBGN0019624,FBGN0019957,FBGN0021906,FBGN0021967,FBGN0022160,FBGN0023507,FBGN0025839,FBGN0026428,FBGN0027291,FBGN0027785,FBGN0029868,FBGN0029888,FBGN0029891,FBGN0029971,FBGN0030087,FBGN0030605,FBGN0030718,FBG…
1	TRUE	8.06e-44	93	1021	57	0.056	0.613	GO:0070469	CC	3	respiratory chain	1	FBGN0001989,FBGN0011227,FBGN0013674,FBGN0013675,FBGN0013678,FBGN0013679,FBGN0013681,FBGN0013684,FBGN0014028,FBGN0015031,FBGN0017566,FBGN0017567,FBGN0019624,FBGN0019957,FBGN0021906,FBGN0021967,FBGN0025839,FBGN0027785,FBGN0029868,FBGN0029888,FBGN0029971,FBGN0030292,FBGN0030605,FBGN0030718,FBGN0030733,FBGN0030853,FBGN0031021,FBGN0031066,FBGN0031436,FBGN0031505,FBGN0031684,FBGN0031771,FBGN0031830,FBG…
1	TRUE	1.58e-43	140	1021	68	0.067	0.486	GO:0045333	BP	2	cellular respiration	3	FBGN0001989,FBGN0010100,FBGN0010352,FBGN0011227,FBGN0013674,FBGN0013675,FBGN0013676,FBGN0013678,FBGN0013679,FBGN0013684,FBGN0014028,FBGN0015031,FBGN0017566,FBGN0017567,FBGN0019624,FBGN0019957,FBGN0021906,FBGN0021967,FBGN0022160,FBGN0023507,FBGN0025839,FBGN0026428,FBGN0027291,FBGN0027785,FBGN0029868,FBGN0029888,FBGN0029891,FBGN0029971,FBGN0030605,FBGN0030718,FBGN0030733,FBGN0030853,FBGN0031359,FBG…
1	TRUE	1.67e-43	1037	1021	186	0.182	0.179	GO:0044281	BP	2	small molecule metabolic process	1	FBGN0000064,FBGN0000153,FBGN0000565,FBGN0000568,FBGN0001091,FBGN0001128,FBGN0001145,FBGN0001186,FBGN0001989,FBGN0002719,FBGN0002931,FBGN0003071,FBGN0003076,FBGN0003308,FBGN0003360,FBGN0003388,FBGN0003651,FBGN0003731,FBGN0003961,FBGN0003965,FBGN0004516,FBGN0004852,FBGN0010100,FBGN0010217,FBGN0010352,FBGN0010612,FBGN0011211,FBGN0011227,FBGN0011754,FBGN0012034,FBGN0012036,FBGN0013307,FBGN0013308,FBG…
1	TRUE	6.2e-43	147	1021	69	0.068	0.469	GO:0098800	CC	3	inner mitochondrial membrane protein complex	5	FBGN0001989,FBGN0010217,FBGN0010612,FBGN0011211,FBGN0011227,FBGN0013673,FBGN0013674,FBGN0013675,FBGN0013679,FBGN0013681,FBGN0014028,FBGN0014391,FBGN0015031,FBGN0016119,FBGN0016120,FBGN0016691,FBGN0017566,FBGN0017567,FBGN0019624,FBGN0019644,FBGN0019957,FBGN0020235,FBGN0021906,FBGN0021967,FBGN0025839,FBGN0027785,FBGN0028342,FBGN0029868,FBGN0029888,FBGN0029971,FBGN0030292,FBGN0030605,FBGN0030718,FBG…
1	TRUE	1.28e-42	158	1021	71	0.07	0.449	GO:0046034	BP	2	ATP metabolic process	4	FBGN0000064,FBGN0001091,FBGN0001186,FBGN0001989,FBGN0003071,FBGN0003360,FBGN0010217,FBGN0010612,FBGN0011211,FBGN0011227,FBGN0013673,FBGN0013674,FBGN0013675,FBGN0013678,FBGN0013684,FBGN0014028,FBGN0014391,FBGN0015031,FBGN0016119,FBGN0016120,FBGN0016691,FBGN0017566,FBGN0017567,FBGN0019624,FBGN0019644,FBGN0019957,FBGN0020235,FBGN0021906,FBGN0021967,FBGN0022709,FBGN0025839,FBGN0027621,FBGN0028342,FBG…
1	TRUE	3.19e-42	86	1021	54	0.053	0.628	GO:0098803	CC	3	respiratory chain complex	2	FBGN0001989,FBGN0011227,FBGN0013674,FBGN0013675,FBGN0013678,FBGN0013679,FBGN0013681,FBGN0014028,FBGN0015031,FBGN0017566,FBGN0017567,FBGN0019624,FBGN0019957,FBGN0021906,FBGN0021967,FBGN0025839,FBGN0027785,FBGN0029868,FBGN0029888,FBGN0029971,FBGN0030292,FBGN0030605,FBGN0030718,FBGN0030733,FBGN0030853,FBGN0031021,FBGN0031066,FBGN0031436,FBGN0031505,FBGN0031684,FBGN0031771,FBGN0031830,FBGN0032511,FBG…
1	TRUE	3.19e-42	86	1021	54	0.053	0.628	GO:0005746	CC	3	mitochondrial respiratory chain	5	FBGN0001989,FBGN0011227,FBGN0013674,FBGN0013675,FBGN0013679,FBGN0013681,FBGN0014028,FBGN0015031,FBGN0017566,FBGN0017567,FBGN0019624,FBGN0019957,FBGN0021906,FBGN0021967,FBGN0025839,FBGN0027785,FBGN0029868,FBGN0029888,FBGN0029971,FBGN0030292,FBGN0030605,FBGN0030718,FBGN0030733,FBGN0030853,FBGN0031021,FBGN0031066,FBGN0031436,FBGN0031505,FBGN0031684,FBGN0031771,FBGN0031830,FBGN0032511,FBGN0032833,FBG…
1	TRUE	6.81e-42	425	1021	113	0.111	0.266	GO:0017144	BP	2	drug metabolic process	1	FBGN0000024,FBGN0000064,FBGN0000153,FBGN0001091,FBGN0001128,FBGN0001186,FBGN0001989,FBGN0003071,FBGN0003360,FBGN0003961,FBGN0010100,FBGN0010217,FBGN0010352,FBGN0010612,FBGN0011211,FBGN0011227,FBGN0011828,FBGN0012034,FBGN0013673,FBGN0013674,FBGN0013675,FBGN0013678,FBGN0013684,FBGN0014028,FBGN0014031,FBGN0014391,FBGN0015031,FBGN0016119,FBGN0016120,FBGN0016691,FBGN0017566,FBGN0017567,FBGN0019624,FBG…
1	TRUE	7.03e-42	256	1021	88	0.086	0.344	GO:0005743	CC	3	mitochondrial inner membrane	4	FBGN0001989,FBGN0003360,FBGN0010217,FBGN0010612,FBGN0011211,FBGN0011227,FBGN0013673,FBGN0013674,FBGN0013675,FBGN0013676,FBGN0013678,FBGN0013679,FBGN0013681,FBGN0013684,FBGN0014028,FBGN0014391,FBGN0015031,FBGN0016119,FBGN0016120,FBGN0016691,FBGN0017566,FBGN0017567,FBGN0019624,FBGN0019644,FBGN0019957,FBGN0019960,FBGN0020235,FBGN0021906,FBGN0021967,FBGN0022160,FBGN0025839,FBGN0027785,FBGN0028342,FBG…
1	TRUE	8.21e-41	166	1021	71	0.07	0.428	GO:0009205	BP	2	purine ribonucleoside triphosphate metabolic process	5	FBGN0000064,FBGN0001091,FBGN0001186,FBGN0001989,FBGN0003071,FBGN0003360,FBGN0010217,FBGN0010612,FBGN0011211,FBGN0011227,FBGN0013673,FBGN0013674,FBGN0013675,FBGN0013678,FBGN0013684,FBGN0014028,FBGN0014391,FBGN0015031,FBGN0016119,FBGN0016120,FBGN0016691,FBGN0017566,FBGN0017567,FBGN0019624,FBGN0019644,FBGN0019957,FBGN0020235,FBGN0021906,FBGN0021967,FBGN0022709,FBGN0025839,FBGN0027621,FBGN0028342,FBG…
1	TRUE	1.35e-40	167	1021	71	0.07	0.425	GO:0009144	BP	2	purine nucleoside triphosphate metabolic process	4	FBGN0000064,FBGN0001091,FBGN0001186,FBGN0001989,FBGN0003071,FBGN0003360,FBGN0010217,FBGN0010612,FBGN0011211,FBGN0011227,FBGN0013673,FBGN0013674,FBGN0013675,FBGN0013678,FBGN0013684,FBGN0014028,FBGN0014391,FBGN0015031,FBGN0016119,FBGN0016120,FBGN0016691,FBGN0017566,FBGN0017567,FBGN0019624,FBGN0019644,FBGN0019957,FBGN0020235,FBGN0021906,FBGN0021967,FBGN0022709,FBGN0025839,FBGN0027621,FBGN0028342,FBG…
1	TRUE	2.47e-40	266	1021	88	0.086	0.331	GO:0019866	CC	3	organelle inner membrane	2	FBGN0001989,FBGN0003360,FBGN0010217,FBGN0010612,FBGN0011211,FBGN0011227,FBGN0013673,FBGN0013674,FBGN0013675,FBGN0013676,FBGN0013678,FBGN0013679,FBGN0013681,FBGN0013684,FBGN0014028,FBGN0014391,FBGN0015031,FBGN0016119,FBGN0016120,FBGN0016691,FBGN0017566,FBGN0017567,FBGN0019624,FBGN0019644,FBGN0019957,FBGN0019960,FBGN0020235,FBGN0021906,FBGN0021967,FBGN0022160,FBGN0025839,FBGN0027785,FBGN0028342,FBG…
1	TRUE	3.62e-40	169	1021	71	0.07	0.42	GO:0009199	BP	2	ribonucleoside triphosphate metabolic process	4	FBGN0000064,FBGN0001091,FBGN0001186,FBGN0001989,FBGN0003071,FBGN0003360,FBGN0010217,FBGN0010612,FBGN0011211,FBGN0011227,FBGN0013673,FBGN0013674,FBGN0013675,FBGN0013678,FBGN0013684,FBGN0014028,FBGN0014391,FBGN0015031,FBGN0016119,FBGN0016120,FBGN0016691,FBGN0017566,FBGN0017567,FBGN0019624,FBGN0019644,FBGN0019957,FBGN0020235,FBGN0021906,FBGN0021967,FBGN0022709,FBGN0025839,FBGN0027621,FBGN0028342,FBG…
1	TRUE	8.79e-40	329	1021	97	0.095	0.295	GO:0031966	CC	3	mitochondrial membrane	3	FBGN0001989,FBGN0003360,FBGN0003388,FBGN0010217,FBGN0010612,FBGN0011211,FBGN0011227,FBGN0013673,FBGN0013674,FBGN0013675,FBGN0013676,FBGN0013678,FBGN0013679,FBGN0013681,FBGN0013684,FBGN0014028,FBGN0014391,FBGN0015031,FBGN0016119,FBGN0016120,FBGN0016691,FBGN0017566,FBGN0017567,FBGN0019624,FBGN0019644,FBGN0019957,FBGN0019960,FBGN0020235,FBGN0021906,FBGN0021967,FBGN0022160,FBGN0025839,FBGN0027579,FBG…
1	TRUE	1.11e-39	182	1021	73	0.071	0.401	GO:0044455	CC	3	mitochondrial membrane part	4	FBGN0001989,FBGN0010217,FBGN0010612,FBGN0011211,FBGN0011227,FBGN0013673,FBGN0013674,FBGN0013675,FBGN0013679,FBGN0013681,FBGN0014028,FBGN0014391,FBGN0015031,FBGN0016119,FBGN0016120,FBGN0016691,FBGN0017566,FBGN0017567,FBGN0019624,FBGN0019644,FBGN0019957,FBGN0020235,FBGN0021906,FBGN0021967,FBGN0025839,FBGN0027785,FBGN0028342,FBGN0029868,FBGN0029888,FBGN0029971,FBGN0030292,FBGN0030605,FBGN0030718,FBG…
1	TRUE	1.48e-39	132	1021	63	0.062	0.477	GO:0022900	BP	2	electron transport chain	2	FBGN0001989,FBGN0003308,FBGN0011211,FBGN0011227,FBGN0013674,FBGN0013675,FBGN0013676,FBGN0013678,FBGN0013684,FBGN0014028,FBGN0015031,FBGN0017566,FBGN0017567,FBGN0019624,FBGN0019957,FBGN0021906,FBGN0021967,FBGN0022160,FBGN0023507,FBGN0025839,FBGN0026428,FBGN0027785,FBGN0028940,FBGN0029868,FBGN0029888,FBGN0029891,FBGN0029971,FBGN0030605,FBGN0030718,FBGN0030733,FBGN0030853,FBGN0031021,FBGN0031066,FBG…
1	TRUE	1.75e-39	183	1021	73	0.071	0.399	GO:0009126	BP	2	purine nucleoside monophosphate metabolic process	4	FBGN0000064,FBGN0001091,FBGN0001186,FBGN0001989,FBGN0003071,FBGN0003360,FBGN0010217,FBGN0010612,FBGN0011211,FBGN0011227,FBGN0013673,FBGN0013674,FBGN0013675,FBGN0013678,FBGN0013684,FBGN0014028,FBGN0014391,FBGN0015031,FBGN0016119,FBGN0016120,FBGN0016691,FBGN0017566,FBGN0017567,FBGN0019624,FBGN0019644,FBGN0019957,FBGN0020235,FBGN0021906,FBGN0021967,FBGN0022709,FBGN0025839,FBGN0027621,FBGN0028342,FBG…
1	TRUE	1.75e-39	183	1021	73	0.071	0.399	GO:0009167	BP	2	purine ribonucleoside monophosphate metabolic process	5	FBGN0000064,FBGN0001091,FBGN0001186,FBGN0001989,FBGN0003071,FBGN0003360,FBGN0010217,FBGN0010612,FBGN0011211,FBGN0011227,FBGN0013673,FBGN0013674,FBGN0013675,FBGN0013678,FBGN0013684,FBGN0014028,FBGN0014391,FBGN0015031,FBGN0016119,FBGN0016120,FBGN0016691,FBGN0017566,FBGN0017567,FBGN0019624,FBGN0019644,FBGN0019957,FBGN0020235,FBGN0021906,FBGN0021967,FBGN0022709,FBGN0025839,FBGN0027621,FBGN0028342,FBG…
1	TRUE	2.1e-39	131	1021	62	0.061	0.473	REAC:R-DME-1428517	rea	31	The citric acid (TCA) cycle and respiratory electron transport	2	FBGN0002719,FBGN0010100,FBGN0010217,FBGN0010352,FBGN0010612,FBGN0011211,FBGN0011227,FBGN0013678,FBGN0013679,FBGN0013681,FBGN0013684,FBGN0014028,FBGN0016119,FBGN0016120,FBGN0016691,FBGN0017566,FBGN0017567,FBGN0019644,FBGN0019957,FBGN0020235,FBGN0021906,FBGN0021967,FBGN0023507,FBGN0025839,FBGN0027291,FBGN0027785,FBGN0028342,FBGN0029868,FBGN0029888,FBGN0030605,FBGN0030718,FBGN0030733,FBGN0030853,FBG…
1	TRUE	3.95e-39	174	1021	71	0.07	0.408	GO:0009141	BP	2	nucleoside triphosphate metabolic process	3	FBGN0000064,FBGN0001091,FBGN0001186,FBGN0001989,FBGN0003071,FBGN0003360,FBGN0010217,FBGN0010612,FBGN0011211,FBGN0011227,FBGN0013673,FBGN0013674,FBGN0013675,FBGN0013678,FBGN0013684,FBGN0014028,FBGN0014391,FBGN0015031,FBGN0016119,FBGN0016120,FBGN0016691,FBGN0017566,FBGN0017567,FBGN0019624,FBGN0019644,FBGN0019957,FBGN0020235,FBGN0021906,FBGN0021967,FBGN0022709,FBGN0025839,FBGN0027621,FBGN0028342,FBG…
1	TRUE	6.51e-39	95	1021	54	0.053	0.568	GO:0022904	BP	2	respiratory electron transport chain	3	FBGN0001989,FBGN0011227,FBGN0013674,FBGN0013675,FBGN0013676,FBGN0013678,FBGN0013684,FBGN0014028,FBGN0015031,FBGN0017566,FBGN0017567,FBGN0019624,FBGN0019957,FBGN0021906,FBGN0021967,FBGN0022160,FBGN0023507,FBGN0025839,FBGN0026428,FBGN0027785,FBGN0029868,FBGN0029888,FBGN0029891,FBGN0029971,FBGN0030605,FBGN0030718,FBGN0030733,FBGN0030853,FBGN0031436,FBGN0031505,FBGN0031684,FBGN0031771,FBGN0031830,FBG…
1	TRUE	1.57e-38	346	1021	98	0.096	0.283	GO:0005740	CC	3	mitochondrial envelope	3	FBGN0001989,FBGN0003360,FBGN0003388,FBGN0010217,FBGN0010612,FBGN0011211,FBGN0011227,FBGN0013673,FBGN0013674,FBGN0013675,FBGN0013676,FBGN0013678,FBGN0013679,FBGN0013681,FBGN0013684,FBGN0014028,FBGN0014391,FBGN0015031,FBGN0016119,FBGN0016120,FBGN0016691,FBGN0017566,FBGN0017567,FBGN0019624,FBGN0019644,FBGN0019957,FBGN0019960,FBGN0020235,FBGN0021906,FBGN0021967,FBGN0022160,FBGN0025839,FBGN0027579,FBG…
1	TRUE	2.07e-37	194	1021	73	0.071	0.376	GO:0009161	BP	2	ribonucleoside monophosphate metabolic process	4	FBGN0000064,FBGN0001091,FBGN0001186,FBGN0001989,FBGN0003071,FBGN0003360,FBGN0010217,FBGN0010612,FBGN0011211,FBGN0011227,FBGN0013673,FBGN0013674,FBGN0013675,FBGN0013678,FBGN0013684,FBGN0014028,FBGN0014391,FBGN0015031,FBGN0016119,FBGN0016120,FBGN0016691,FBGN0017566,FBGN0017567,FBGN0019624,FBGN0019644,FBGN0019957,FBGN0020235,FBGN0021906,FBGN0021967,FBGN0022709,FBGN0025839,FBGN0027621,FBGN0028342,FBG…
1	TRUE	6.37e-37	97	1021	53	0.052	0.546	GO:1990204	CC	3	oxidoreductase complex	1	FBGN0001128,FBGN0001989,FBGN0010352,FBGN0011227,FBGN0013678,FBGN0013679,FBGN0013681,FBGN0014028,FBGN0017566,FBGN0017567,FBGN0019957,FBGN0021906,FBGN0021967,FBGN0022160,FBGN0025839,FBGN0027785,FBGN0029868,FBGN0029888,FBGN0029971,FBGN0030292,FBGN0030605,FBGN0030718,FBGN0030733,FBGN0030853,FBGN0031021,FBGN0031436,FBGN0031505,FBGN0031684,FBGN0031771,FBGN0032116,FBGN0032511,FBGN0033093,FBGN0033570,FBG…
1	TRUE	7.11e-37	197	1021	73	0.071	0.371	GO:0009123	BP	2	nucleoside monophosphate metabolic process	3	FBGN0000064,FBGN0001091,FBGN0001186,FBGN0001989,FBGN0003071,FBGN0003360,FBGN0010217,FBGN0010612,FBGN0011211,FBGN0011227,FBGN0013673,FBGN0013674,FBGN0013675,FBGN0013678,FBGN0013684,FBGN0014028,FBGN0014391,FBGN0015031,FBGN0016119,FBGN0016120,FBGN0016691,FBGN0017566,FBGN0017567,FBGN0019624,FBGN0019644,FBGN0019957,FBGN0020235,FBGN0021906,FBGN0021967,FBGN0022709,FBGN0025839,FBGN0027621,FBGN0028342,FBG…
1	TRUE	1.6e-35	85	1021	49	0.048	0.576	GO:0042773	BP	2	ATP synthesis coupled electron transport	6	FBGN0001989,FBGN0011227,FBGN0013674,FBGN0013675,FBGN0013678,FBGN0013684,FBGN0014028,FBGN0015031,FBGN0017566,FBGN0017567,FBGN0019624,FBGN0019957,FBGN0021906,FBGN0021967,FBGN0025839,FBGN0029868,FBGN0029888,FBGN0029891,FBGN0029971,FBGN0030605,FBGN0030718,FBGN0030733,FBGN0030853,FBGN0031436,FBGN0031505,FBGN0031684,FBGN0031771,FBGN0031830,FBGN0032511,FBGN0032833,FBGN0033274,FBGN0033570,FBGN0033961,FBG…
1	TRUE	6.11e-34	94	1021	50	0.049	0.532	GO:0006119	BP	2	oxidative phosphorylation	5	FBGN0001989,FBGN0011227,FBGN0013674,FBGN0013675,FBGN0013678,FBGN0013684,FBGN0014028,FBGN0015031,FBGN0016691,FBGN0017566,FBGN0017567,FBGN0019624,FBGN0019957,FBGN0021906,FBGN0021967,FBGN0025839,FBGN0029868,FBGN0029888,FBGN0029891,FBGN0029971,FBGN0030605,FBGN0030718,FBGN0030733,FBGN0030853,FBGN0031436,FBGN0031505,FBGN0031684,FBGN0031771,FBGN0031830,FBGN0032511,FBGN0032833,FBGN0033274,FBGN0033570,FBG…
1	TRUE	1.3e-33	275	1021	82	0.08	0.298	GO:0006163	BP	2	purine nucleotide metabolic process	2	FBGN0000064,FBGN0001091,FBGN0001186,FBGN0001989,FBGN0003071,FBGN0003360,FBGN0003965,FBGN0004852,FBGN0010217,FBGN0010612,FBGN0011211,FBGN0011227,FBGN0012034,FBGN0013673,FBGN0013674,FBGN0013675,FBGN0013678,FBGN0013684,FBGN0014028,FBGN0014391,FBGN0015031,FBGN0016119,FBGN0016120,FBGN0016691,FBGN0017566,FBGN0017567,FBGN0019624,FBGN0019644,FBGN0019957,FBGN0020235,FBGN0020385,FBGN0021906,FBGN0021967,FBG…
1	TRUE	1.62e-33	269	1021	81	0.079	0.301	GO:0009150	BP	2	purine ribonucleotide metabolic process	3	FBGN0000064,FBGN0001091,FBGN0001186,FBGN0001989,FBGN0003071,FBGN0003360,FBGN0003965,FBGN0004852,FBGN0010217,FBGN0010612,FBGN0011211,FBGN0011227,FBGN0012034,FBGN0013673,FBGN0013674,FBGN0013675,FBGN0013678,FBGN0013684,FBGN0014028,FBGN0014391,FBGN0015031,FBGN0016119,FBGN0016120,FBGN0016691,FBGN0017566,FBGN0017567,FBGN0019624,FBGN0019644,FBGN0019957,FBGN0020235,FBGN0021906,FBGN0021967,FBGN0022709,FBG…
1	TRUE	7.85e-33	309	1021	86	0.084	0.278	GO:0072521	BP	2	purine-containing compound metabolic process	1	FBGN0000064,FBGN0001091,FBGN0001186,FBGN0001989,FBGN0003071,FBGN0003308,FBGN0003360,FBGN0003961,FBGN0003965,FBGN0004852,FBGN0010217,FBGN0010612,FBGN0011211,FBGN0011227,FBGN0012034,FBGN0013673,FBGN0013674,FBGN0013675,FBGN0013678,FBGN0013684,FBGN0014028,FBGN0014391,FBGN0015031,FBGN0016119,FBGN0016120,FBGN0016691,FBGN0017566,FBGN0017567,FBGN0019624,FBGN0019644,FBGN0019957,FBGN0020235,FBGN0020385,FBG…
1	TRUE	8.28e-33	81	1021	46	0.045	0.568	GO:0042775	BP	2	mitochondrial ATP synthesis coupled electron transport	7	FBGN0001989,FBGN0011227,FBGN0013674,FBGN0013678,FBGN0014028,FBGN0015031,FBGN0017567,FBGN0019624,FBGN0019957,FBGN0021906,FBGN0021967,FBGN0025839,FBGN0029868,FBGN0029888,FBGN0029891,FBGN0029971,FBGN0030605,FBGN0030718,FBGN0030733,FBGN0030853,FBGN0031436,FBGN0031505,FBGN0031684,FBGN0031771,FBGN0031830,FBGN0032511,FBGN0032833,FBGN0033274,FBGN0033570,FBGN0033961,FBGN0034245,FBGN0034877,FBGN0035046,FBG…
1	TRUE	2.99e-32	518	1021	112	0.11	0.216	GO:0044429	CC	3	mitochondrial part	2	FBGN0001989,FBGN0003360,FBGN0003388,FBGN0010217,FBGN0010352,FBGN0010612,FBGN0011211,FBGN0011227,FBGN0012036,FBGN0013673,FBGN0013674,FBGN0013675,FBGN0013676,FBGN0013678,FBGN0013679,FBGN0013681,FBGN0013684,FBGN0014028,FBGN0014391,FBGN0015031,FBGN0016119,FBGN0016120,FBGN0016691,FBGN0017566,FBGN0017567,FBGN0019624,FBGN0019644,FBGN0019957,FBGN0019960,FBGN0020235,FBGN0021906,FBGN0021967,FBGN0022160,FBG…
1	TRUE	3.11e-32	279	1021	81	0.079	0.29	GO:0009259	BP	2	ribonucleotide metabolic process	3	FBGN0000064,FBGN0001091,FBGN0001186,FBGN0001989,FBGN0003071,FBGN0003360,FBGN0003965,FBGN0004852,FBGN0010217,FBGN0010612,FBGN0011211,FBGN0011227,FBGN0012034,FBGN0013673,FBGN0013674,FBGN0013675,FBGN0013678,FBGN0013684,FBGN0014028,FBGN0014391,FBGN0015031,FBGN0016119,FBGN0016120,FBGN0016691,FBGN0017566,FBGN0017567,FBGN0019624,FBGN0019644,FBGN0019957,FBGN0020235,FBGN0021906,FBGN0021967,FBGN0022709,FBG…
1	TRUE	4.69e-32	406	1021	98	0.096	0.241	GO:0055086	BP	2	nucleobase-containing small molecule metabolic process	1	FBGN0000064,FBGN0000153,FBGN0001091,FBGN0001186,FBGN0001989,FBGN0003071,FBGN0003308,FBGN0003360,FBGN0003961,FBGN0003965,FBGN0004852,FBGN0010217,FBGN0010612,FBGN0011211,FBGN0011227,FBGN0012034,FBGN0013673,FBGN0013674,FBGN0013675,FBGN0013678,FBGN0013684,FBGN0014028,FBGN0014391,FBGN0015031,FBGN0016119,FBGN0016120,FBGN0016691,FBGN0017566,FBGN0017567,FBGN0019624,FBGN0019644,FBGN0019957,FBGN0020235,FBG…
1	TRUE	2.02e-31	336	1021	88	0.086	0.262	GO:0006753	BP	2	nucleoside phosphate metabolic process	2	FBGN0000064,FBGN0001091,FBGN0001186,FBGN0001989,FBGN0003071,FBGN0003360,FBGN0003965,FBGN0004852,FBGN0010217,FBGN0010612,FBGN0011211,FBGN0011227,FBGN0012034,FBGN0013673,FBGN0013674,FBGN0013675,FBGN0013678,FBGN0013684,FBGN0014028,FBGN0014391,FBGN0015031,FBGN0016119,FBGN0016120,FBGN0016691,FBGN0017566,FBGN0017567,FBGN0019624,FBGN0019644,FBGN0019957,FBGN0020235,FBGN0020385,FBGN0021906,FBGN0021967,FBG…
1	TRUE	2.02e-31	336	1021	88	0.086	0.262	GO:0009117	BP	2	nucleotide metabolic process	3	FBGN0000064,FBGN0001091,FBGN0001186,FBGN0001989,FBGN0003071,FBGN0003360,FBGN0003965,FBGN0004852,FBGN0010217,FBGN0010612,FBGN0011211,FBGN0011227,FBGN0012034,FBGN0013673,FBGN0013674,FBGN0013675,FBGN0013678,FBGN0013684,FBGN0014028,FBGN0014391,FBGN0015031,FBGN0016119,FBGN0016120,FBGN0016691,FBGN0017566,FBGN0017567,FBGN0019624,FBGN0019644,FBGN0019957,FBGN0020235,FBGN0020385,FBGN0021906,FBGN0021967,FBG…
1	TRUE	2.25e-31	286	1021	81	0.079	0.283	GO:0019693	BP	2	ribose phosphate metabolic process	2	FBGN0000064,FBGN0001091,FBGN0001186,FBGN0001989,FBGN0003071,FBGN0003360,FBGN0003965,FBGN0004852,FBGN0010217,FBGN0010612,FBGN0011211,FBGN0011227,FBGN0012034,FBGN0013673,FBGN0013674,FBGN0013675,FBGN0013678,FBGN0013684,FBGN0014028,FBGN0014391,FBGN0015031,FBGN0016119,FBGN0016120,FBGN0016691,FBGN0017566,FBGN0017567,FBGN0019624,FBGN0019644,FBGN0019957,FBGN0020235,FBGN0021906,FBGN0021967,FBGN0022709,FBG…
1	TRUE	2.6e-31	84	1021	45	0.044	0.536	REAC:R-DME-163200	rea	31	Respiratory electron transport, ATP synthesis by chemiosmotic coupling, and heat production by uncoupling proteins.	3	FBGN0010217,FBGN0010612,FBGN0011211,FBGN0011227,FBGN0013678,FBGN0013679,FBGN0013681,FBGN0013684,FBGN0016119,FBGN0016120,FBGN0016691,FBGN0017566,FBGN0017567,FBGN0019644,FBGN0019957,FBGN0020235,FBGN0021906,FBGN0021967,FBGN0025839,FBGN0027785,FBGN0028342,FBGN0029868,FBGN0029888,FBGN0030605,FBGN0030718,FBGN0030733,FBGN0030853,FBGN0030872,FBGN0031021,FBGN0031436,FBGN0031684,FBGN0031771,FBGN0032511,FBG…
1	TRUE	8.19e-30	800	1021	139	0.136	0.174	GO:0031090	CC	3	organelle membrane	1	FBGN0000473,FBGN0001989,FBGN0003360,FBGN0003388,FBGN0004242,FBGN0010217,FBGN0010612,FBGN0011211,FBGN0011227,FBGN0011286,FBGN0013673,FBGN0013674,FBGN0013675,FBGN0013676,FBGN0013678,FBGN0013679,FBGN0013681,FBGN0013684,FBGN0014028,FBGN0014391,FBGN0015031,FBGN0015034,FBGN0015037,FBGN0015038,FBGN0015039,FBGN0016119,FBGN0016120,FBGN0016691,FBGN0017566,FBGN0017567,FBGN0019624,FBGN0019644,FBGN0019957,FBG…
1	TRUE	1.76e-29	786	1021	137	0.134	0.174	GO:0005739	CC	3	mitochondrion	1	FBGN0000406,FBGN0001216,FBGN0001989,FBGN0002719,FBGN0003360,FBGN0003388,FBGN0010100,FBGN0010217,FBGN0010352,FBGN0010612,FBGN0011211,FBGN0011227,FBGN0012036,FBGN0013673,FBGN0013674,FBGN0013675,FBGN0013676,FBGN0013678,FBGN0013679,FBGN0013681,FBGN0013684,FBGN0014028,FBGN0014391,FBGN0015031,FBGN0016119,FBGN0016120,FBGN0016691,FBGN0017566,FBGN0017567,FBGN0019624,FBGN0019644,FBGN0019957,FBGN0019960,FBG…
1	TRUE	1.23e-28	469	1021	101	0.099	0.215	GO:0031975	CC	3	envelope	1	FBGN0001989,FBGN0003360,FBGN0003388,FBGN0010217,FBGN0010612,FBGN0011211,FBGN0011227,FBGN0013673,FBGN0013674,FBGN0013675,FBGN0013676,FBGN0013678,FBGN0013679,FBGN0013681,FBGN0013684,FBGN0014028,FBGN0014391,FBGN0015031,FBGN0016119,FBGN0016120,FBGN0016691,FBGN0017566,FBGN0017567,FBGN0019624,FBGN0019644,FBGN0019957,FBGN0019960,FBGN0020235,FBGN0021906,FBGN0021967,FBGN0022160,FBGN0025839,FBGN0027579,FBG…
1	TRUE	1.23e-28	469	1021	101	0.099	0.215	GO:0031967	CC	3	organelle envelope	1	FBGN0001989,FBGN0003360,FBGN0003388,FBGN0010217,FBGN0010612,FBGN0011211,FBGN0011227,FBGN0013673,FBGN0013674,FBGN0013675,FBGN0013676,FBGN0013678,FBGN0013679,FBGN0013681,FBGN0013684,FBGN0014028,FBGN0014391,FBGN0015031,FBGN0016119,FBGN0016120,FBGN0016691,FBGN0017566,FBGN0017567,FBGN0019624,FBGN0019644,FBGN0019957,FBGN0019960,FBGN0020235,FBGN0021906,FBGN0021967,FBGN0022160,FBGN0025839,FBGN0027579,FBG…
1	TRUE	9.06e-28	260	1021	73	0.071	0.281	GO:0098798	CC	3	mitochondrial protein complex	3	FBGN0001989,FBGN0010217,FBGN0010352,FBGN0010612,FBGN0011211,FBGN0011227,FBGN0013673,FBGN0013674,FBGN0013675,FBGN0013679,FBGN0013681,FBGN0014028,FBGN0014391,FBGN0015031,FBGN0016119,FBGN0016120,FBGN0016691,FBGN0017566,FBGN0017567,FBGN0019624,FBGN0019644,FBGN0019957,FBGN0020235,FBGN0021906,FBGN0021967,FBGN0025839,FBGN0027785,FBGN0028342,FBGN0029868,FBGN0029888,FBGN0029971,FBGN0030292,FBGN0030605,FBG…
1	TRUE	1.26e-27	788	1021	134	0.131	0.17	GO:0055085	BP	2	transmembrane transport	4	FBGN0001991,FBGN0002917,FBGN0002921,FBGN0003360,FBGN0003429,FBGN0004244,FBGN0004513,FBGN0010051,FBGN0010217,FBGN0010612,FBGN0010651,FBGN0011211,FBGN0011227,FBGN0011286,FBGN0013673,FBGN0013674,FBGN0013675,FBGN0013676,FBGN0013678,FBGN0014391,FBGN0015031,FBGN0015777,FBGN0015872,FBGN0016119,FBGN0016120,FBGN0016684,FBGN0016691,FBGN0019624,FBGN0019644,FBGN0020235,FBGN0021906,FBGN0024963,FBGN0025693,FBG…
1	TRUE	5.35e-26	503	1021	101	0.099	0.201	GO:0019637	BP	2	organophosphate metabolic process	1	FBGN0000064,FBGN0001091,FBGN0001128,FBGN0001186,FBGN0001989,FBGN0003071,FBGN0003308,FBGN0003360,FBGN0003965,FBGN0004852,FBGN0010217,FBGN0010612,FBGN0011211,FBGN0011227,FBGN0012034,FBGN0013673,FBGN0013674,FBGN0013675,FBGN0013678,FBGN0013684,FBGN0014028,FBGN0014391,FBGN0015031,FBGN0015279,FBGN0016119,FBGN0016120,FBGN0016691,FBGN0017566,FBGN0017567,FBGN0019624,FBGN0019644,FBGN0019957,FBGN0020235,FBG…
1	TRUE	9.13e-25	719	1021	122	0.119	0.17	GO:0022857	MF	24	transmembrane transporter activity	2	FBGN0001991,FBGN0002917,FBGN0002921,FBGN0003360,FBGN0003429,FBGN0004244,FBGN0004513,FBGN0004646,FBGN0010051,FBGN0010217,FBGN0010612,FBGN0010651,FBGN0011211,FBGN0011286,FBGN0011603,FBGN0013673,FBGN0013674,FBGN0013675,FBGN0013676,FBGN0014391,FBGN0015031,FBGN0015777,FBGN0015872,FBGN0016119,FBGN0016120,FBGN0016684,FBGN0016691,FBGN0019624,FBGN0019644,FBGN0020235,FBGN0024963,FBGN0025693,FBGN0026255,FBG…
1	TRUE	4.97e-24	663	1021	115	0.113	0.173	GO:0006811	BP	2	ion transport	4	FBGN0001991,FBGN0002917,FBGN0002921,FBGN0003360,FBGN0003429,FBGN0004244,FBGN0004646,FBGN0010051,FBGN0010217,FBGN0010612,FBGN0010651,FBGN0011211,FBGN0011227,FBGN0011286,FBGN0013673,FBGN0013674,FBGN0013675,FBGN0013676,FBGN0013678,FBGN0014391,FBGN0015031,FBGN0015777,FBGN0015872,FBGN0016119,FBGN0016120,FBGN0016684,FBGN0016691,FBGN0019624,FBGN0019644,FBGN0020235,FBGN0021906,FBGN0024963,FBGN0025693,FBG…
1	TRUE	5.23e-24	834	1021	132	0.129	0.158	GO:0005215	MF	24	transporter activity	1	FBGN0001991,FBGN0002917,FBGN0002921,FBGN0003360,FBGN0003429,FBGN0004244,FBGN0004513,FBGN0004646,FBGN0010051,FBGN0010217,FBGN0010612,FBGN0010651,FBGN0011211,FBGN0011286,FBGN0011603,FBGN0013673,FBGN0013674,FBGN0013675,FBGN0013676,FBGN0014391,FBGN0015031,FBGN0015777,FBGN0015872,FBGN0016119,FBGN0016120,FBGN0016684,FBGN0016691,FBGN0019624,FBGN0019644,FBGN0020235,FBGN0024963,FBGN0025693,FBGN0026255,FBG…
1	TRUE	3e-23	524	1021	99	0.097	0.189	GO:0098796	CC	3	membrane protein complex	1	FBGN0001250,FBGN0001989,FBGN0001991,FBGN0002921,FBGN0002940,FBGN0003429,FBGN0004244,FBGN0004456,FBGN0004513,FBGN0010217,FBGN0010612,FBGN0011211,FBGN0011227,FBGN0011288,FBGN0013342,FBGN0013673,FBGN0013674,FBGN0013675,FBGN0013678,FBGN0013679,FBGN0013681,FBGN0014028,FBGN0014391,FBGN0015031,FBGN0015279,FBGN0015777,FBGN0016119,FBGN0016120,FBGN0016691,FBGN0017566,FBGN0017567,FBGN0019624,FBGN0019644,FBG…
1	TRUE	4.05e-23	50	1021	31	0.03	0.62	GO:0030964	CC	3	NADH dehydrogenase complex	1	FBGN0001989,FBGN0013679,FBGN0013681,FBGN0017566,FBGN0017567,FBGN0019957,FBGN0021967,FBGN0025839,FBGN0027785,FBGN0029868,FBGN0029888,FBGN0029971,FBGN0030292,FBGN0030605,FBGN0030718,FBGN0030853,FBGN0031021,FBGN0031436,FBGN0031505,FBGN0031684,FBGN0031771,FBGN0032511,FBGN0033093,FBGN0033570,FBGN0033961,FBGN0034576,FBGN0035046,FBGN0037001,FBGN0039909,FBGN0052230,FBGN0085468
1	TRUE	4.05e-23	50	1021	31	0.03	0.62	GO:0045271	CC	3	respiratory chain complex I	3	FBGN0001989,FBGN0013679,FBGN0013681,FBGN0017566,FBGN0017567,FBGN0019957,FBGN0021967,FBGN0025839,FBGN0027785,FBGN0029868,FBGN0029888,FBGN0029971,FBGN0030292,FBGN0030605,FBGN0030718,FBGN0030853,FBGN0031021,FBGN0031436,FBGN0031505,FBGN0031684,FBGN0031771,FBGN0032511,FBGN0033093,FBGN0033570,FBGN0033961,FBGN0034576,FBGN0035046,FBGN0037001,FBGN0039909,FBGN0052230,FBGN0085468
1	TRUE	4.05e-23	50	1021	31	0.03	0.62	GO:0005747	CC	3	mitochondrial respiratory chain complex I	6	FBGN0001989,FBGN0013679,FBGN0013681,FBGN0017566,FBGN0017567,FBGN0019957,FBGN0021967,FBGN0025839,FBGN0027785,FBGN0029868,FBGN0029888,FBGN0029971,FBGN0030292,FBGN0030605,FBGN0030718,FBGN0030853,FBGN0031021,FBGN0031436,FBGN0031505,FBGN0031684,FBGN0031771,FBGN0032511,FBGN0033093,FBGN0033570,FBGN0033961,FBGN0034576,FBGN0035046,FBGN0037001,FBGN0039909,FBGN0052230,FBGN0085468
1	TRUE	2.01e-22	385	1021	82	0.08	0.213	GO:0048037	MF	8	cofactor binding	1	FBGN0000153,FBGN0000406,FBGN0000473,FBGN0000568,FBGN0001091,FBGN0001128,FBGN0002719,FBGN0003308,FBGN0003388,FBGN0003965,FBGN0004516,FBGN0010100,FBGN0010352,FBGN0011828,FBGN0013674,FBGN0014028,FBGN0015034,FBGN0015037,FBGN0015038,FBGN0015039,FBGN0017566,FBGN0017567,FBGN0021906,FBGN0023507,FBGN0025454,FBGN0025628,FBGN0026666,FBGN0027291,FBGN0027580,FBGN0027657,FBGN0028940,FBGN0029158,FBGN0029708,FBG…
1	TRUE	2.46e-22	67	1021	34	0.033	0.507	REAC:R-DME-611105	rea	31	Respiratory electron transport	4	FBGN0011227,FBGN0013678,FBGN0013679,FBGN0013681,FBGN0013684,FBGN0017566,FBGN0017567,FBGN0019957,FBGN0021906,FBGN0021967,FBGN0025839,FBGN0027785,FBGN0029868,FBGN0029888,FBGN0030605,FBGN0030718,FBGN0030733,FBGN0030853,FBGN0031021,FBGN0031436,FBGN0031684,FBGN0031771,FBGN0032511,FBGN0033570,FBGN0034576,FBGN0035046,FBGN0035600,FBGN0036728,FBGN0037001,FBGN0038271,FBGN0039909,FBGN0250814,FBGN0260008,FBG…
1	TRUE	1.36e-21	559	1021	100	0.098	0.179	GO:0015075	MF	24	ion transmembrane transporter activity	3	FBGN0001991,FBGN0002917,FBGN0002921,FBGN0003360,FBGN0003429,FBGN0004244,FBGN0010051,FBGN0010217,FBGN0010612,FBGN0011211,FBGN0011286,FBGN0011603,FBGN0013673,FBGN0013674,FBGN0013675,FBGN0013676,FBGN0014391,FBGN0015031,FBGN0015777,FBGN0016119,FBGN0016120,FBGN0016684,FBGN0016691,FBGN0019624,FBGN0019644,FBGN0020235,FBGN0024963,FBGN0025693,FBGN0026255,FBGN0026438,FBGN0026439,FBGN0028342,FBGN0028699,FBG…
1	TRUE	6.61e-20	64	1021	32	0.031	0.5	GO:0043292	CC	6	contractile fiber	4	FBGN0000064,FBGN0000667,FBGN0001091,FBGN0001128,FBGN0002772,FBGN0002773,FBGN0003149,FBGN0004117,FBGN0004169,FBGN0005633,FBGN0005666,FBGN0014141,FBGN0014863,FBGN0026059,FBGN0027556,FBGN0031037,FBGN0032683,FBGN0033289,FBGN0035410,FBGN0035917,FBGN0038294,FBGN0039897,FBGN0041096,FBGN0051374,FBGN0052311,FBGN0053519,FBGN0082582,FBGN0086708,FBGN0086906,FBGN0259209,FBGN0261836,FBGN0264695
1	TRUE	1.04e-19	44	1021	27	0.026	0.614	GO:0003954	MF	24	NADH dehydrogenase activity	3	FBGN0001989,FBGN0013679,FBGN0013681,FBGN0013684,FBGN0017566,FBGN0017567,FBGN0019957,FBGN0021967,FBGN0025839,FBGN0029868,FBGN0029888,FBGN0029971,FBGN0030605,FBGN0030718,FBGN0030853,FBGN0031021,FBGN0031436,FBGN0031505,FBGN0031771,FBGN0032511,FBGN0033570,FBGN0033961,FBGN0035046,FBGN0037001,FBGN0039909,FBGN0052230,FBGN0262952
1	TRUE	1.1e-19	129	1021	44	0.043	0.341	GO:1902600	BP	2	proton transmembrane transport	8	FBGN0010217,FBGN0010612,FBGN0011211,FBGN0011227,FBGN0013673,FBGN0013674,FBGN0013675,FBGN0013676,FBGN0013678,FBGN0014391,FBGN0015031,FBGN0016119,FBGN0016120,FBGN0016691,FBGN0019624,FBGN0019644,FBGN0020235,FBGN0021906,FBGN0028342,FBGN0030733,FBGN0030872,FBGN0031066,FBGN0031517,FBGN0031520,FBGN0031522,FBGN0031830,FBGN0032833,FBGN0034245,FBGN0034247,FBGN0034877,FBGN0035032,FBGN0035600,FBGN0036728,FBG…
1	TRUE	1.48e-19	516	1021	92	0.09	0.178	GO:0015318	MF	24	inorganic molecular entity transmembrane transporter activity	3	FBGN0001991,FBGN0002917,FBGN0002921,FBGN0003429,FBGN0004244,FBGN0010051,FBGN0010217,FBGN0010612,FBGN0011211,FBGN0011286,FBGN0011603,FBGN0013673,FBGN0013674,FBGN0013675,FBGN0013676,FBGN0014391,FBGN0015031,FBGN0015777,FBGN0015872,FBGN0016119,FBGN0016120,FBGN0016684,FBGN0016691,FBGN0019624,FBGN0019644,FBGN0020235,FBGN0024963,FBGN0025693,FBGN0026255,FBGN0026438,FBGN0026439,FBGN0028342,FBGN0028704,FBG…
1	TRUE	3.31e-19	753	1021	115	0.113	0.153	GO:1901135	BP	2	carbohydrate derivative metabolic process	1	FBGN0000064,FBGN0001091,FBGN0001128,FBGN0001186,FBGN0001989,FBGN0003071,FBGN0003360,FBGN0003965,FBGN0004852,FBGN0010217,FBGN0010612,FBGN0011211,FBGN0011227,FBGN0012034,FBGN0013673,FBGN0013674,FBGN0013675,FBGN0013678,FBGN0013684,FBGN0014028,FBGN0014391,FBGN0015031,FBGN0016119,FBGN0016120,FBGN0016691,FBGN0017566,FBGN0017567,FBGN0019624,FBGN0019644,FBGN0019957,FBGN0020235,FBGN0020416,FBGN0021906,FBG…
1	TRUE	9.71e-18	38	1021	24	0.024	0.632	GO:0006120	BP	2	mitochondrial electron transport, NADH to ubiquinone	8	FBGN0001989,FBGN0017567,FBGN0019957,FBGN0021967,FBGN0025839,FBGN0029868,FBGN0029888,FBGN0029891,FBGN0029971,FBGN0030605,FBGN0030718,FBGN0030853,FBGN0031436,FBGN0031505,FBGN0031684,FBGN0031771,FBGN0032511,FBGN0033570,FBGN0033961,FBGN0035046,FBGN0037001,FBGN0039909,FBGN0052230,FBGN0262952
1	TRUE	1.16e-17	361	1021	72	0.071	0.199	GO:0006812	BP	2	cation transport	5	FBGN0001991,FBGN0002917,FBGN0002921,FBGN0003429,FBGN0010051,FBGN0010217,FBGN0010612,FBGN0011211,FBGN0011227,FBGN0011286,FBGN0013673,FBGN0013674,FBGN0013675,FBGN0013676,FBGN0013678,FBGN0014391,FBGN0015031,FBGN0015777,FBGN0016119,FBGN0016120,FBGN0016691,FBGN0019624,FBGN0019644,FBGN0020235,FBGN0021906,FBGN0025693,FBGN0027556,FBGN0028342,FBGN0028699,FBGN0028704,FBGN0030610,FBGN0030733,FBGN0030745,FBG…
1	TRUE	1.5e-17	345	1021	70	0.069	0.203	GO:0008324	MF	24	cation transmembrane transporter activity	4	FBGN0001991,FBGN0002917,FBGN0002921,FBGN0003429,FBGN0010051,FBGN0010217,FBGN0010612,FBGN0011211,FBGN0011286,FBGN0011603,FBGN0013673,FBGN0013674,FBGN0013675,FBGN0013676,FBGN0014391,FBGN0015031,FBGN0015777,FBGN0016119,FBGN0016120,FBGN0016691,FBGN0019624,FBGN0019644,FBGN0020235,FBGN0025693,FBGN0026255,FBGN0026438,FBGN0026439,FBGN0028342,FBGN0028699,FBGN0028704,FBGN0030745,FBGN0031066,FBGN0031261,FBG…
1	TRUE	1.6e-17	1973	1021	213	0.209	0.108	GO:0006810	BP	2	transport	3	FBGN0001114,FBGN0001235,FBGN0001991,FBGN0002917,FBGN0002921,FBGN0003090,FBGN0003360,FBGN0003429,FBGN0004242,FBGN0004244,FBGN0004513,FBGN0004575,FBGN0004646,FBGN0005586,FBGN0010015,FBGN0010051,FBGN0010217,FBGN0010434,FBGN0010612,FBGN0010651,FBGN0011211,FBGN0011227,FBGN0011286,FBGN0011288,FBGN0011603,FBGN0011722,FBGN0011828,FBGN0013342,FBGN0013673,FBGN0013674,FBGN0013675,FBGN0013676,FBGN0013678,FBG…
1	TRUE	2.02e-17	494	1021	86	0.084	0.174	GO:0034220	BP	2	ion transmembrane transport	5	FBGN0001991,FBGN0002917,FBGN0002921,FBGN0003429,FBGN0004244,FBGN0010051,FBGN0010217,FBGN0010612,FBGN0011211,FBGN0011227,FBGN0011286,FBGN0013673,FBGN0013674,FBGN0013675,FBGN0013676,FBGN0013678,FBGN0014391,FBGN0015031,FBGN0015777,FBGN0015872,FBGN0016119,FBGN0016120,FBGN0016684,FBGN0016691,FBGN0019624,FBGN0019644,FBGN0020235,FBGN0021906,FBGN0024963,FBGN0025693,FBGN0026255,FBGN0026438,FBGN0026439,FBG…
1	TRUE	2.22e-17	296	1021	64	0.063	0.216	GO:0098655	BP	2	cation transmembrane transport	6	FBGN0001991,FBGN0002917,FBGN0002921,FBGN0003429,FBGN0010051,FBGN0010217,FBGN0010612,FBGN0011211,FBGN0011227,FBGN0011286,FBGN0013673,FBGN0013674,FBGN0013675,FBGN0013676,FBGN0013678,FBGN0014391,FBGN0015031,FBGN0015777,FBGN0016119,FBGN0016120,FBGN0016691,FBGN0019624,FBGN0019644,FBGN0020235,FBGN0021906,FBGN0025693,FBGN0028342,FBGN0028699,FBGN0028704,FBGN0030733,FBGN0030745,FBGN0031066,FBGN0031830,FBG…
1	TRUE	2.49e-17	60	1021	29	0.028	0.483	GO:0030016	CC	6	myofibril	5	FBGN0000064,FBGN0000667,FBGN0001091,FBGN0001128,FBGN0002773,FBGN0003149,FBGN0004117,FBGN0004169,FBGN0005633,FBGN0005666,FBGN0014141,FBGN0014863,FBGN0026059,FBGN0031037,FBGN0032683,FBGN0035410,FBGN0035917,FBGN0038294,FBGN0039897,FBGN0041096,FBGN0051374,FBGN0052311,FBGN0053519,FBGN0082582,FBGN0086708,FBGN0086906,FBGN0259209,FBGN0261836,FBGN0264695
1	TRUE	4.49e-17	61	1021	29	0.028	0.475	GO:0044449	CC	6	contractile fiber part	5	FBGN0000064,FBGN0000667,FBGN0001091,FBGN0001128,FBGN0002772,FBGN0004117,FBGN0004169,FBGN0005633,FBGN0005666,FBGN0014141,FBGN0014863,FBGN0026059,FBGN0027556,FBGN0031037,FBGN0032683,FBGN0033289,FBGN0035410,FBGN0035917,FBGN0038294,FBGN0039897,FBGN0041096,FBGN0051374,FBGN0052311,FBGN0053519,FBGN0086708,FBGN0086906,FBGN0259209,FBGN0261836,FBGN0264695
1	TRUE	7.39e-17	311	1021	65	0.064	0.209	GO:0098660	BP	2	inorganic ion transmembrane transport	6	FBGN0001991,FBGN0003429,FBGN0004244,FBGN0010051,FBGN0010217,FBGN0010612,FBGN0011211,FBGN0011227,FBGN0011286,FBGN0013673,FBGN0013674,FBGN0013675,FBGN0013676,FBGN0013678,FBGN0014391,FBGN0015031,FBGN0016119,FBGN0016120,FBGN0016684,FBGN0016691,FBGN0019624,FBGN0019644,FBGN0020235,FBGN0021906,FBGN0024963,FBGN0025693,FBGN0028342,FBGN0028704,FBGN0030733,FBGN0030745,FBGN0031066,FBGN0031830,FBGN0032116,FBG…
1	TRUE	8.54e-17	1159	1021	146	0.143	0.126	GO:0006796	BP	2	phosphate-containing compound metabolic process	2	FBGN0000064,FBGN0000116,FBGN0000489,FBGN0001091,FBGN0001128,FBGN0001186,FBGN0001297,FBGN0001989,FBGN0003053,FBGN0003071,FBGN0003308,FBGN0003360,FBGN0003731,FBGN0003965,FBGN0004852,FBGN0005666,FBGN0010015,FBGN0010217,FBGN0010612,FBGN0011211,FBGN0011227,FBGN0011754,FBGN0012034,FBGN0013673,FBGN0013674,FBGN0013675,FBGN0013678,FBGN0013684,FBGN0014028,FBGN0014391,FBGN0015031,FBGN0015279,FBGN0016081,FBG…
1	TRUE	1.19e-16	331	1021	67	0.066	0.202	GO:0022890	MF	24	inorganic cation transmembrane transporter activity	5	FBGN0001991,FBGN0002917,FBGN0002921,FBGN0003429,FBGN0010051,FBGN0010217,FBGN0010612,FBGN0011211,FBGN0011286,FBGN0011603,FBGN0013673,FBGN0013674,FBGN0013675,FBGN0013676,FBGN0014391,FBGN0015031,FBGN0015777,FBGN0016119,FBGN0016120,FBGN0016691,FBGN0019624,FBGN0019644,FBGN0020235,FBGN0025693,FBGN0026255,FBGN0026438,FBGN0026439,FBGN0028342,FBGN0028704,FBGN0030745,FBGN0031066,FBGN0031261,FBGN0031517,FBG…
1	TRUE	1.43e-16	73	1021	31	0.03	0.425	GO:0009055	MF	24	electron transfer activity	2	FBGN0003308,FBGN0011227,FBGN0013674,FBGN0013675,FBGN0013676,FBGN0013678,FBGN0014028,FBGN0015031,FBGN0017566,FBGN0019624,FBGN0021906,FBGN0030733,FBGN0031066,FBGN0031436,FBGN0031830,FBGN0032833,FBGN0034245,FBGN0034877,FBGN0035600,FBGN0036728,FBGN0036762,FBGN0037873,FBGN0038271,FBGN0038349,FBGN0040773,FBGN0052230,FBGN0085201,FBGN0250814,FBGN0260008,FBGN0261439,FBGN0263911
1	TRUE	3.59e-16	1177	1021	146	0.143	0.124	GO:0006793	BP	2	phosphorus metabolic process	1	FBGN0000064,FBGN0000116,FBGN0000489,FBGN0001091,FBGN0001128,FBGN0001186,FBGN0001297,FBGN0001989,FBGN0003053,FBGN0003071,FBGN0003308,FBGN0003360,FBGN0003731,FBGN0003965,FBGN0004852,FBGN0005666,FBGN0010015,FBGN0010217,FBGN0010612,FBGN0011211,FBGN0011227,FBGN0011754,FBGN0012034,FBGN0013673,FBGN0013674,FBGN0013675,FBGN0013678,FBGN0013684,FBGN0014028,FBGN0014391,FBGN0015031,FBGN0015279,FBGN0016081,FBG…
1	TRUE	4.09e-16	70	1021	30	0.029	0.429	GO:0009060	BP	2	aerobic respiration	4	FBGN0010100,FBGN0010352,FBGN0011227,FBGN0013674,FBGN0013676,FBGN0014028,FBGN0015031,FBGN0019624,FBGN0026428,FBGN0027291,FBGN0030733,FBGN0031830,FBGN0032833,FBGN0033274,FBGN0034877,FBGN0036762,FBGN0037643,FBGN0037873,FBGN0037891,FBGN0038271,FBGN0038922,FBGN0039112,FBGN0039358,FBGN0039827,FBGN0040773,FBGN0260008,FBGN0261439,FBGN0261955,FBGN0262559,FBGN0262782
1	TRUE	4.17e-16	2027	1021	213	0.209	0.105	GO:0051234	BP	2	establishment of localization	2	FBGN0001114,FBGN0001235,FBGN0001991,FBGN0002917,FBGN0002921,FBGN0003090,FBGN0003360,FBGN0003429,FBGN0004242,FBGN0004244,FBGN0004513,FBGN0004575,FBGN0004646,FBGN0005586,FBGN0010015,FBGN0010051,FBGN0010217,FBGN0010434,FBGN0010612,FBGN0010651,FBGN0011211,FBGN0011227,FBGN0011286,FBGN0011288,FBGN0011603,FBGN0011722,FBGN0011828,FBGN0013342,FBGN0013673,FBGN0013674,FBGN0013675,FBGN0013676,FBGN0013678,FBG…
1	TRUE	9.58e-16	2448	1021	243	0.238	0.099	GO:0051179	BP	2	localization	1	FBGN0000244,FBGN0000667,FBGN0001114,FBGN0001235,FBGN0001250,FBGN0001297,FBGN0001991,FBGN0002917,FBGN0002921,FBGN0003053,FBGN0003090,FBGN0003360,FBGN0003388,FBGN0003429,FBGN0003731,FBGN0004242,FBGN0004244,FBGN0004364,FBGN0004456,FBGN0004513,FBGN0004575,FBGN0004646,FBGN0005586,FBGN0010015,FBGN0010051,FBGN0010217,FBGN0010434,FBGN0010612,FBGN0010651,FBGN0011211,FBGN0011227,FBGN0011286,FBGN0011288,FBG…
1	TRUE	9.87e-16	1624	1021	181	0.177	0.111	GO:0043169	MF	4	cation binding	1	FBGN0000079,FBGN0000108,FBGN0000406,FBGN0000448,FBGN0000473,FBGN0000504,FBGN0000568,FBGN0000667,FBGN0001991,FBGN0002719,FBGN0002772,FBGN0002773,FBGN0002921,FBGN0003071,FBGN0003076,FBGN0003090,FBGN0003137,FBGN0003308,FBGN0003388,FBGN0003651,FBGN0003965,FBGN0004169,FBGN0004242,FBGN0004580,FBGN0004852,FBGN0004859,FBGN0004919,FBGN0005771,FBGN0010015,FBGN0010051,FBGN0010100,FBGN0010352,FBGN0010423,FBG…
1	TRUE	1.99e-15	237	1021	54	0.053	0.228	GO:0015077	MF	24	monovalent inorganic cation transmembrane transporter activity	6	FBGN0002921,FBGN0003429,FBGN0010217,FBGN0010612,FBGN0011211,FBGN0011603,FBGN0013673,FBGN0013674,FBGN0013675,FBGN0013676,FBGN0014391,FBGN0015031,FBGN0015777,FBGN0016119,FBGN0016120,FBGN0016691,FBGN0019624,FBGN0019644,FBGN0020235,FBGN0026255,FBGN0026438,FBGN0026439,FBGN0028342,FBGN0028704,FBGN0030745,FBGN0031066,FBGN0031517,FBGN0031520,FBGN0031522,FBGN0031830,FBGN0031935,FBGN0032833,FBGN0033443,FBG…
1	TRUE	2.92e-15	215	1021	51	0.05	0.237	GO:0015672	BP	2	monovalent inorganic cation transport	6	FBGN0002921,FBGN0003429,FBGN0010217,FBGN0010612,FBGN0011211,FBGN0011227,FBGN0013673,FBGN0013674,FBGN0013675,FBGN0013676,FBGN0013678,FBGN0014391,FBGN0015031,FBGN0015777,FBGN0016119,FBGN0016120,FBGN0016691,FBGN0019624,FBGN0019644,FBGN0020235,FBGN0021906,FBGN0027556,FBGN0028342,FBGN0028704,FBGN0030733,FBGN0030745,FBGN0031066,FBGN0031830,FBGN0032833,FBGN0032946,FBGN0033289,FBGN0034245,FBGN0034877,FBG…
1	TRUE	3.29e-15	64	1021	28	0.027	0.438	GO:0016651	MF	24	oxidoreductase activity, acting on NAD(P)H	2	FBGN0001989,FBGN0013679,FBGN0013681,FBGN0013684,FBGN0017566,FBGN0017567,FBGN0019957,FBGN0021967,FBGN0025839,FBGN0029868,FBGN0029888,FBGN0029971,FBGN0030605,FBGN0030718,FBGN0030853,FBGN0031021,FBGN0031436,FBGN0031505,FBGN0031771,FBGN0032511,FBGN0033570,FBGN0033961,FBGN0035046,FBGN0036762,FBGN0037001,FBGN0039909,FBGN0052230,FBGN0262952
1	TRUE	3.82e-15	265	1021	57	0.056	0.215	GO:0098662	BP	2	inorganic cation transmembrane transport	7	FBGN0001991,FBGN0003429,FBGN0010051,FBGN0010217,FBGN0010612,FBGN0011211,FBGN0011227,FBGN0011286,FBGN0013673,FBGN0013674,FBGN0013675,FBGN0013676,FBGN0013678,FBGN0014391,FBGN0015031,FBGN0016119,FBGN0016120,FBGN0016691,FBGN0019624,FBGN0019644,FBGN0020235,FBGN0021906,FBGN0025693,FBGN0028342,FBGN0028704,FBGN0030733,FBGN0030745,FBGN0031066,FBGN0031830,FBGN0032116,FBGN0032833,FBGN0034245,FBGN0034877,FBG…
1	TRUE	4.91e-15	55	1021	26	0.025	0.473	GO:0030017	CC	6	sarcomere	6	FBGN0000064,FBGN0000667,FBGN0001091,FBGN0001128,FBGN0004117,FBGN0004169,FBGN0005633,FBGN0005666,FBGN0014141,FBGN0014863,FBGN0026059,FBGN0031037,FBGN0032683,FBGN0035410,FBGN0035917,FBGN0038294,FBGN0039897,FBGN0041096,FBGN0051374,FBGN0052311,FBGN0053519,FBGN0086708,FBGN0086906,FBGN0259209,FBGN0261836,FBGN0264695
1	TRUE	5.77e-15	1613	1021	178	0.174	0.11	GO:0046872	MF	4	metal ion binding	2	FBGN0000079,FBGN0000108,FBGN0000406,FBGN0000448,FBGN0000473,FBGN0000504,FBGN0000568,FBGN0000667,FBGN0001991,FBGN0002719,FBGN0002772,FBGN0002773,FBGN0002921,FBGN0003071,FBGN0003076,FBGN0003090,FBGN0003137,FBGN0003308,FBGN0003388,FBGN0003651,FBGN0003965,FBGN0004169,FBGN0004242,FBGN0004580,FBGN0004852,FBGN0004859,FBGN0004919,FBGN0005771,FBGN0010015,FBGN0010051,FBGN0010100,FBGN0010423,FBGN0010424,FBG…
1	TRUE	8.15e-15	1279	1021	151	0.148	0.118	GO:0065008	BP	5	regulation of biological quality	1	FBGN0000024,FBGN0000044,FBGN0000153,FBGN0000244,FBGN0000299,FBGN0000568,FBGN0000592,FBGN0000635,FBGN0000667,FBGN0001186,FBGN0001250,FBGN0001991,FBGN0002917,FBGN0002921,FBGN0003053,FBGN0003090,FBGN0003360,FBGN0003388,FBGN0003429,FBGN0003731,FBGN0003975,FBGN0004169,FBGN0004242,FBGN0004456,FBGN0004516,FBGN0004575,FBGN0004580,FBGN0005586,FBGN0010015,FBGN0010051,FBGN0010053,FBGN0010434,FBGN0010482,FBG…
1	TRUE	9.94e-15	31	1021	20	0.02	0.645	GO:0070069	CC	3	cytochrome complex	1	FBGN0011227,FBGN0013674,FBGN0013675,FBGN0013678,FBGN0015031,FBGN0019624,FBGN0021906,FBGN0030733,FBGN0031066,FBGN0031830,FBGN0032833,FBGN0034245,FBGN0034877,FBGN0035600,FBGN0036728,FBGN0038271,FBGN0040773,FBGN0052230,FBGN0250814,FBGN0260008
1	TRUE	3.3e-14	1336	1021	154	0.151	0.115	GO:0005886	CC	26	plasma membrane	1	FBGN0000024,FBGN0000044,FBGN0000108,FBGN0000116,FBGN0000635,FBGN0001114,FBGN0001250,FBGN0001991,FBGN0002917,FBGN0002921,FBGN0002940,FBGN0003090,FBGN0003429,FBGN0003731,FBGN0004242,FBGN0004244,FBGN0004364,FBGN0004456,FBGN0004513,FBGN0004646,FBGN0004852,FBGN0010051,FBGN0010434,FBGN0010435,FBGN0010473,FBGN0010651,FBGN0011286,FBGN0011288,FBGN0011603,FBGN0013272,FBGN0013342,FBGN0014141,FBGN0015279,FBG…
1	TRUE	4.04e-14	368	1021	67	0.066	0.182	GO:0019752	BP	2	carboxylic acid metabolic process	4	FBGN0000064,FBGN0000153,FBGN0000565,FBGN0001091,FBGN0001145,FBGN0001186,FBGN0002719,FBGN0003071,FBGN0003308,FBGN0003965,FBGN0004516,FBGN0010100,FBGN0010352,FBGN0012034,FBGN0012036,FBGN0013307,FBGN0013308,FBGN0014028,FBGN0014031,FBGN0016013,FBGN0020385,FBGN0023507,FBGN0026428,FBGN0027291,FBGN0027348,FBGN0027580,FBGN0027621,FBGN0029158,FBGN0030482,FBGN0030558,FBGN0030731,FBGN0032945,FBGN0033246,FBG…
1	TRUE	1.03e-13	384	1021	68	0.067	0.177	GO:0006082	BP	2	organic acid metabolic process	2	FBGN0000064,FBGN0000153,FBGN0000565,FBGN0001091,FBGN0001145,FBGN0001186,FBGN0002719,FBGN0003071,FBGN0003308,FBGN0003961,FBGN0003965,FBGN0004516,FBGN0010100,FBGN0010352,FBGN0012034,FBGN0012036,FBGN0013307,FBGN0013308,FBGN0014028,FBGN0014031,FBGN0016013,FBGN0020385,FBGN0023507,FBGN0026428,FBGN0027291,FBGN0027348,FBGN0027580,FBGN0027621,FBGN0029158,FBGN0030482,FBGN0030558,FBGN0030731,FBGN0032945,FBG…
1	TRUE	1.18e-13	134	1021	38	0.037	0.284	GO:0046906	MF	8	tetrapyrrole binding	1	FBGN0000406,FBGN0000473,FBGN0000568,FBGN0003388,FBGN0003965,FBGN0011828,FBGN0013674,FBGN0015034,FBGN0015037,FBGN0015038,FBGN0015039,FBGN0025454,FBGN0027657,FBGN0028940,FBGN0029708,FBGN0030304,FBGN0031693,FBGN0031694,FBGN0032652,FBGN0033395,FBGN0033397,FBGN0033696,FBGN0033775,FBGN0033978,FBGN0033981,FBGN0034053,FBGN0034387,FBGN0035600,FBGN0036910,FBGN0038037,FBGN0038076,FBGN0038095,FBGN0038194,FBG…
1	TRUE	2.33e-13	46	1021	22	0.022	0.478	REAC:R-DME-6799198	rea	31	Complex I biogenesis	5	FBGN0013679,FBGN0013681,FBGN0013684,FBGN0017566,FBGN0017567,FBGN0019957,FBGN0021967,FBGN0025839,FBGN0027785,FBGN0029868,FBGN0029888,FBGN0030605,FBGN0030718,FBGN0030853,FBGN0031771,FBGN0032511,FBGN0033570,FBGN0034576,FBGN0035046,FBGN0037001,FBGN0039909,FBGN0262952
1	TRUE	3.34e-13	383	1021	67	0.066	0.175	GO:0043436	BP	2	oxoacid metabolic process	3	FBGN0000064,FBGN0000153,FBGN0000565,FBGN0001091,FBGN0001145,FBGN0001186,FBGN0002719,FBGN0003071,FBGN0003308,FBGN0003965,FBGN0004516,FBGN0010100,FBGN0010352,FBGN0012034,FBGN0012036,FBGN0013307,FBGN0013308,FBGN0014028,FBGN0014031,FBGN0016013,FBGN0020385,FBGN0023507,FBGN0026428,FBGN0027291,FBGN0027348,FBGN0027580,FBGN0027621,FBGN0029158,FBGN0030482,FBGN0030558,FBGN0030731,FBGN0032945,FBGN0033246,FBG…
1	TRUE	6e-13	133	1021	37	0.036	0.278	GO:0020037	MF	8	heme binding	2	FBGN0000406,FBGN0000473,FBGN0000568,FBGN0003388,FBGN0003965,FBGN0011828,FBGN0013674,FBGN0015034,FBGN0015037,FBGN0015038,FBGN0015039,FBGN0025454,FBGN0027657,FBGN0028940,FBGN0030304,FBGN0031693,FBGN0031694,FBGN0032652,FBGN0033395,FBGN0033397,FBGN0033696,FBGN0033775,FBGN0033978,FBGN0033981,FBGN0034053,FBGN0034387,FBGN0035600,FBGN0036910,FBGN0038037,FBGN0038076,FBGN0038095,FBGN0038194,FBGN0038236,FBG…
1	TRUE	9.24e-13	1149	1021	135	0.132	0.117	GO:0005576	CC	23	extracellular region	1	FBGN0000024,FBGN0000079,FBGN0000108,FBGN0000116,FBGN0000299,FBGN0000592,FBGN0001114,FBGN0003137,FBGN0003867,FBGN0004045,FBGN0004425,FBGN0004429,FBGN0004629,FBGN0005391,FBGN0010114,FBGN0011722,FBGN0011828,FBGN0014141,FBGN0014391,FBGN0015010,FBGN0016032,FBGN0016075,FBGN0016122,FBGN0020416,FBGN0021872,FBGN0023179,FBGN0023479,FBGN0024293,FBGN0026061,FBGN0026403,FBGN0026562,FBGN0026721,FBGN0027111,FBG…
1	TRUE	1.13e-12	717	1021	98	0.096	0.137	GO:0016310	BP	2	phosphorylation	3	FBGN0000064,FBGN0000116,FBGN0000489,FBGN0001091,FBGN0001186,FBGN0001297,FBGN0001989,FBGN0003053,FBGN0003071,FBGN0003731,FBGN0005666,FBGN0011227,FBGN0011754,FBGN0013674,FBGN0013675,FBGN0013678,FBGN0013684,FBGN0014028,FBGN0015031,FBGN0015279,FBGN0016081,FBGN0016120,FBGN0016691,FBGN0017566,FBGN0017567,FBGN0019624,FBGN0019957,FBGN0021906,FBGN0021967,FBGN0022709,FBGN0022800,FBGN0024187,FBGN0024248,FBG…
1	TRUE	1.27e-12	29	1021	18	0.018	0.621	GO:0016655	MF	24	oxidoreductase activity, acting on NAD(P)H, quinone or similar compound as acceptor	3	FBGN0013679,FBGN0013681,FBGN0013684,FBGN0017566,FBGN0019957,FBGN0021967,FBGN0025839,FBGN0029888,FBGN0030605,FBGN0030718,FBGN0030853,FBGN0031021,FBGN0031436,FBGN0031505,FBGN0031771,FBGN0033570,FBGN0033961,FBGN0262952
1	TRUE	1.27e-12	29	1021	18	0.018	0.621	GO:0050136	MF	24	NADH dehydrogenase (quinone) activity	4	FBGN0013679,FBGN0013681,FBGN0013684,FBGN0017566,FBGN0019957,FBGN0021967,FBGN0025839,FBGN0029888,FBGN0030605,FBGN0030718,FBGN0030853,FBGN0031021,FBGN0031436,FBGN0031505,FBGN0031771,FBGN0033570,FBGN0033961,FBGN0262952
1	TRUE	1.27e-12	29	1021	18	0.018	0.621	GO:0008137	MF	24	NADH dehydrogenase (ubiquinone) activity	5	FBGN0013679,FBGN0013681,FBGN0013684,FBGN0017566,FBGN0019957,FBGN0021967,FBGN0025839,FBGN0029888,FBGN0030605,FBGN0030718,FBGN0030853,FBGN0031021,FBGN0031436,FBGN0031505,FBGN0031771,FBGN0033570,FBGN0033961,FBGN0262952
1	TRUE	1.36e-12	1469	1021	160	0.157	0.109	GO:0071944	CC	26	cell periphery	1	FBGN0000024,FBGN0000044,FBGN0000108,FBGN0000116,FBGN0000635,FBGN0001114,FBGN0001250,FBGN0001991,FBGN0002917,FBGN0002921,FBGN0002940,FBGN0003090,FBGN0003429,FBGN0003731,FBGN0004242,FBGN0004244,FBGN0004364,FBGN0004456,FBGN0004513,FBGN0004646,FBGN0004852,FBGN0010051,FBGN0010434,FBGN0010435,FBGN0010473,FBGN0010651,FBGN0011286,FBGN0011288,FBGN0011603,FBGN0013272,FBGN0013342,FBGN0014141,FBGN0015279,FBG…
1	TRUE	1.11e-11	109	1021	32	0.031	0.294	GO:0015078	MF	24	proton transmembrane transporter activity	7	FBGN0010217,FBGN0010612,FBGN0011211,FBGN0013673,FBGN0013674,FBGN0013675,FBGN0013676,FBGN0014391,FBGN0015031,FBGN0016119,FBGN0016120,FBGN0016691,FBGN0019624,FBGN0019644,FBGN0020235,FBGN0028342,FBGN0031066,FBGN0031517,FBGN0031520,FBGN0031522,FBGN0031830,FBGN0032833,FBGN0034247,FBGN0034877,FBGN0037386,FBGN0038224,FBGN0040377,FBGN0040773,FBGN0052230,FBGN0085201,FBGN0263390,FBGN0263911
1	TRUE	6.27e-11	261	1021	50	0.049	0.192	GO:0022804	MF	24	active transmembrane transporter activity	3	FBGN0002921,FBGN0003360,FBGN0004513,FBGN0010217,FBGN0010612,FBGN0011211,FBGN0011603,FBGN0014391,FBGN0015777,FBGN0016120,FBGN0016691,FBGN0019644,FBGN0020235,FBGN0026438,FBGN0026439,FBGN0028342,FBGN0028704,FBGN0030574,FBGN0031220,FBGN0031517,FBGN0031520,FBGN0031522,FBGN0031935,FBGN0032167,FBGN0033443,FBGN0034136,FBGN0034247,FBGN0034381,FBGN0034493,FBGN0034716,FBGN0035695,FBGN0036732,FBGN0037386,FBG…
1	TRUE	2.19e-10	150	1021	36	0.035	0.24	GO:0005506	MF	4	iron ion binding	4	FBGN0000473,FBGN0003308,FBGN0003388,FBGN0013674,FBGN0015034,FBGN0015037,FBGN0015038,FBGN0015039,FBGN0025454,FBGN0027657,FBGN0028940,FBGN0030304,FBGN0031693,FBGN0031694,FBGN0033395,FBGN0033397,FBGN0033696,FBGN0033775,FBGN0033978,FBGN0033981,FBGN0034053,FBGN0034387,FBGN0036147,FBGN0036262,FBGN0036663,FBGN0036910,FBGN0037637,FBGN0038037,FBGN0038076,FBGN0038095,FBGN0038194,FBGN0038236,FBGN0038349,FBG…
1	TRUE	2.81e-10	159	1021	37	0.036	0.233	GO:0016705	MF	24	oxidoreductase activity, acting on paired donors, with incorporation or reduction of molecular oxygen	2	FBGN0000473,FBGN0003388,FBGN0015034,FBGN0015037,FBGN0015038,FBGN0015039,FBGN0025454,FBGN0028940,FBGN0030304,FBGN0031693,FBGN0031694,FBGN0031713,FBGN0033395,FBGN0033397,FBGN0033696,FBGN0033775,FBGN0033978,FBGN0033981,FBGN0034053,FBGN0034075,FBGN0034387,FBGN0034943,FBGN0036147,FBGN0036910,FBGN0037153,FBGN0038037,FBGN0038076,FBGN0038095,FBGN0038130,FBGN0038194,FBGN0038236,FBGN0038680,FBGN0038681,FBG…
1	TRUE	3.97e-10	63	1021	23	0.023	0.365	GO:0006754	BP	2	ATP biosynthetic process	4	FBGN0000064,FBGN0001091,FBGN0001186,FBGN0003071,FBGN0003360,FBGN0010217,FBGN0010612,FBGN0011211,FBGN0013673,FBGN0014391,FBGN0016119,FBGN0016120,FBGN0016691,FBGN0019644,FBGN0020235,FBGN0027621,FBGN0028342,FBGN0031830,FBGN0035032,FBGN0035600,FBGN0038224,FBGN0039635,FBGN0039827
1	TRUE	6.68e-10	110	1021	30	0.029	0.273	GO:0004497	MF	24	monooxygenase activity	2	FBGN0000473,FBGN0003388,FBGN0015034,FBGN0015037,FBGN0015038,FBGN0015039,FBGN0025454,FBGN0028940,FBGN0030304,FBGN0031693,FBGN0031694,FBGN0031713,FBGN0033395,FBGN0033397,FBGN0033696,FBGN0033775,FBGN0033978,FBGN0033981,FBGN0034053,FBGN0034387,FBGN0034943,FBGN0036910,FBGN0037153,FBGN0038037,FBGN0038076,FBGN0038095,FBGN0038194,FBGN0038236,FBGN0038680,FBGN0038681
1	TRUE	6.87e-10	277	1021	50	0.049	0.181	GO:0099537	BP	10	trans-synaptic signaling	4	FBGN0000024,FBGN0000635,FBGN0001114,FBGN0002921,FBGN0003360,FBGN0003429,FBGN0003651,FBGN0004242,FBGN0004244,FBGN0004575,FBGN0005586,FBGN0010015,FBGN0011288,FBGN0013342,FBGN0015279,FBGN0024248,FBGN0024963,FBGN0025702,FBGN0026255,FBGN0026428,FBGN0026439,FBGN0028400,FBGN0029891,FBGN0031261,FBGN0031424,FBGN0031702,FBGN0033483,FBGN0034136,FBGN0036727,FBGN0037140,FBGN0039747,FBGN0039774,FBGN0039915,FBG…
1	TRUE	6.87e-10	277	1021	50	0.049	0.181	GO:0098916	BP	10	anterograde trans-synaptic signaling	5	FBGN0000024,FBGN0000635,FBGN0001114,FBGN0002921,FBGN0003360,FBGN0003429,FBGN0003651,FBGN0004242,FBGN0004244,FBGN0004575,FBGN0005586,FBGN0010015,FBGN0011288,FBGN0013342,FBGN0015279,FBGN0024248,FBGN0024963,FBGN0025702,FBGN0026255,FBGN0026428,FBGN0026439,FBGN0028400,FBGN0029891,FBGN0031261,FBGN0031424,FBGN0031702,FBGN0033483,FBGN0034136,FBGN0036727,FBGN0037140,FBGN0039747,FBGN0039774,FBGN0039915,FBG…
1	TRUE	6.87e-10	277	1021	50	0.049	0.181	GO:0007268	BP	10	chemical synaptic transmission	6	FBGN0000024,FBGN0000635,FBGN0001114,FBGN0002921,FBGN0003360,FBGN0003429,FBGN0003651,FBGN0004242,FBGN0004244,FBGN0004575,FBGN0005586,FBGN0010015,FBGN0011288,FBGN0013342,FBGN0015279,FBGN0024248,FBGN0024963,FBGN0025702,FBGN0026255,FBGN0026428,FBGN0026439,FBGN0028400,FBGN0029891,FBGN0031261,FBGN0031424,FBGN0031702,FBGN0033483,FBGN0034136,FBGN0036727,FBGN0037140,FBGN0039747,FBGN0039774,FBGN0039915,FBG…
1	TRUE	7.92e-10	278	1021	50	0.049	0.18	GO:0099536	BP	10	synaptic signaling	3	FBGN0000024,FBGN0000635,FBGN0001114,FBGN0002921,FBGN0003360,FBGN0003429,FBGN0003651,FBGN0004242,FBGN0004244,FBGN0004575,FBGN0005586,FBGN0010015,FBGN0011288,FBGN0013342,FBGN0015279,FBGN0024248,FBGN0024963,FBGN0025702,FBGN0026255,FBGN0026428,FBGN0026439,FBGN0028400,FBGN0029891,FBGN0031261,FBGN0031424,FBGN0031702,FBGN0033483,FBGN0034136,FBGN0036727,FBGN0037140,FBGN0039747,FBGN0039774,FBGN0039915,FBG…
1	TRUE	9.64e-10	481	1021	70	0.069	0.146	GO:0005887	CC	26	integral component of plasma membrane	4	FBGN0001114,FBGN0001250,FBGN0002921,FBGN0003429,FBGN0004456,FBGN0010435,FBGN0010473,FBGN0011603,FBGN0015777,FBGN0015872,FBGN0016032,FBGN0020372,FBGN0022800,FBGN0025595,FBGN0028482,FBGN0028699,FBGN0028704,FBGN0029837,FBGN0029896,FBGN0030574,FBGN0031261,FBGN0031935,FBGN0032116,FBGN0032233,FBGN0032946,FBGN0033130,FBGN0033132,FBGN0033159,FBGN0033443,FBGN0033483,FBGN0033657,FBGN0034136,FBGN0034381,FBG…
1	TRUE	1.21e-09	494	1021	71	0.07	0.144	GO:0031226	CC	26	intrinsic component of plasma membrane	3	FBGN0001114,FBGN0001250,FBGN0002921,FBGN0003429,FBGN0004456,FBGN0010435,FBGN0010473,FBGN0011603,FBGN0015777,FBGN0015872,FBGN0016032,FBGN0020372,FBGN0022800,FBGN0025595,FBGN0026061,FBGN0028482,FBGN0028699,FBGN0028704,FBGN0029837,FBGN0029896,FBGN0030574,FBGN0031261,FBGN0031935,FBGN0032116,FBGN0032233,FBGN0032946,FBGN0033130,FBGN0033132,FBGN0033159,FBGN0033443,FBGN0033483,FBGN0033657,FBGN0034136,FBG…
1	TRUE	1.23e-09	49	1021	20	0.02	0.408	GO:0030239	BP	11	myofibril assembly	1	FBGN0000667,FBGN0001250,FBGN0002773,FBGN0003149,FBGN0004117,FBGN0004169,FBGN0005633,FBGN0005666,FBGN0014141,FBGN0014863,FBGN0032683,FBGN0035410,FBGN0035917,FBGN0036044,FBGN0041096,FBGN0051374,FBGN0053519,FBGN0082582,FBGN0086906,FBGN0264695
1	TRUE	2.11e-09	80	1021	25	0.024	0.312	GO:0009127	BP	2	purine nucleoside monophosphate biosynthetic process	3	FBGN0000064,FBGN0001091,FBGN0001186,FBGN0003071,FBGN0003360,FBGN0010217,FBGN0010612,FBGN0011211,FBGN0013673,FBGN0014391,FBGN0016119,FBGN0016120,FBGN0016691,FBGN0019644,FBGN0020235,FBGN0027621,FBGN0028342,FBGN0031830,FBGN0035032,FBGN0035600,FBGN0038224,FBGN0039635,FBGN0039827,FBGN0041194,FBGN0052626
1	TRUE	2.11e-09	80	1021	25	0.024	0.312	GO:0009168	BP	2	purine ribonucleoside monophosphate biosynthetic process	4	FBGN0000064,FBGN0001091,FBGN0001186,FBGN0003071,FBGN0003360,FBGN0010217,FBGN0010612,FBGN0011211,FBGN0013673,FBGN0014391,FBGN0016119,FBGN0016120,FBGN0016691,FBGN0019644,FBGN0020235,FBGN0027621,FBGN0028342,FBGN0031830,FBGN0035032,FBGN0035600,FBGN0038224,FBGN0039635,FBGN0039827,FBGN0041194,FBGN0052626
1	TRUE	2.57e-09	68	1021	23	0.023	0.338	GO:0009145	BP	2	purine nucleoside triphosphate biosynthetic process	3	FBGN0000064,FBGN0001091,FBGN0001186,FBGN0003071,FBGN0003360,FBGN0010217,FBGN0010612,FBGN0011211,FBGN0013673,FBGN0014391,FBGN0016119,FBGN0016120,FBGN0016691,FBGN0019644,FBGN0020235,FBGN0027621,FBGN0028342,FBGN0031830,FBGN0035032,FBGN0035600,FBGN0038224,FBGN0039635,FBGN0039827
1	TRUE	2.57e-09	68	1021	23	0.023	0.338	GO:0009206	BP	2	purine ribonucleoside triphosphate biosynthetic process	4	FBGN0000064,FBGN0001091,FBGN0001186,FBGN0003071,FBGN0003360,FBGN0010217,FBGN0010612,FBGN0011211,FBGN0013673,FBGN0014391,FBGN0016119,FBGN0016120,FBGN0016691,FBGN0019644,FBGN0020235,FBGN0027621,FBGN0028342,FBGN0031830,FBGN0035032,FBGN0035600,FBGN0038224,FBGN0039635,FBGN0039827
1	TRUE	3.61e-09	233	1021	44	0.043	0.189	GO:0099081	CC	6	supramolecular polymer	2	FBGN0000044,FBGN0000045,FBGN0000046,FBGN0000064,FBGN0000299,FBGN0000667,FBGN0001091,FBGN0001128,FBGN0002772,FBGN0002773,FBGN0003149,FBGN0003890,FBGN0004117,FBGN0004169,FBGN0005633,FBGN0005666,FBGN0013733,FBGN0014141,FBGN0014863,FBGN0016075,FBGN0026059,FBGN0027556,FBGN0031037,FBGN0032683,FBGN0033289,FBGN0033540,FBGN0034180,FBGN0035410,FBGN0035917,FBGN0038294,FBGN0039897,FBGN0041096,FBGN0051374,FBG…
1	TRUE	4.9e-09	235	1021	44	0.043	0.187	GO:0099080	CC	6	supramolecular complex	1	FBGN0000044,FBGN0000045,FBGN0000046,FBGN0000064,FBGN0000299,FBGN0000667,FBGN0001091,FBGN0001128,FBGN0002772,FBGN0002773,FBGN0003149,FBGN0003890,FBGN0004117,FBGN0004169,FBGN0005633,FBGN0005666,FBGN0013733,FBGN0014141,FBGN0014863,FBGN0016075,FBGN0026059,FBGN0027556,FBGN0031037,FBGN0032683,FBGN0033289,FBGN0033540,FBGN0034180,FBGN0035410,FBGN0035917,FBGN0038294,FBGN0039897,FBGN0041096,FBGN0051374,FBG…
1	TRUE	5.4e-09	64	1021	22	0.022	0.344	GO:0055002	BP	11	striated muscle cell development	3	FBGN0000044,FBGN0000299,FBGN0000667,FBGN0001250,FBGN0002773,FBGN0003149,FBGN0004117,FBGN0004169,FBGN0005633,FBGN0005666,FBGN0014141,FBGN0014863,FBGN0032683,FBGN0035410,FBGN0035917,FBGN0036044,FBGN0041096,FBGN0051374,FBGN0053519,FBGN0082582,FBGN0086906,FBGN0264695
1	TRUE	6.36e-09	42	1021	18	0.018	0.429	GO:0031674	CC	6	I band	7	FBGN0000064,FBGN0000667,FBGN0001091,FBGN0001128,FBGN0005666,FBGN0014141,FBGN0014863,FBGN0031037,FBGN0032683,FBGN0035410,FBGN0035917,FBGN0039897,FBGN0041096,FBGN0052311,FBGN0086708,FBGN0086906,FBGN0259209,FBGN0261836
1	TRUE	6.36e-09	42	1021	18	0.018	0.429	GO:0030018	CC	6	Z disc	8	FBGN0000064,FBGN0000667,FBGN0001091,FBGN0001128,FBGN0005666,FBGN0014141,FBGN0014863,FBGN0031037,FBGN0032683,FBGN0035410,FBGN0035917,FBGN0039897,FBGN0041096,FBGN0052311,FBGN0086708,FBGN0086906,FBGN0259209,FBGN0261836
1	TRUE	7.18e-09	71	1021	23	0.023	0.324	GO:0009201	BP	2	ribonucleoside triphosphate biosynthetic process	3	FBGN0000064,FBGN0001091,FBGN0001186,FBGN0003071,FBGN0003360,FBGN0010217,FBGN0010612,FBGN0011211,FBGN0013673,FBGN0014391,FBGN0016119,FBGN0016120,FBGN0016691,FBGN0019644,FBGN0020235,FBGN0027621,FBGN0028342,FBGN0031830,FBGN0035032,FBGN0035600,FBGN0038224,FBGN0039635,FBGN0039827
1	TRUE	7.72e-09	65	1021	22	0.022	0.338	GO:0055001	BP	11	muscle cell development	2	FBGN0000044,FBGN0000299,FBGN0000667,FBGN0001250,FBGN0002773,FBGN0003149,FBGN0004117,FBGN0004169,FBGN0005633,FBGN0005666,FBGN0014141,FBGN0014863,FBGN0032683,FBGN0035410,FBGN0035917,FBGN0036044,FBGN0041096,FBGN0051374,FBGN0053519,FBGN0082582,FBGN0086906,FBGN0264695
1	TRUE	1.04e-08	43	1021	18	0.018	0.419	GO:0006099	BP	2	tricarboxylic acid cycle	1	FBGN0010100,FBGN0010352,FBGN0014028,FBGN0026428,FBGN0027291,FBGN0033274,FBGN0036762,FBGN0037643,FBGN0037873,FBGN0037891,FBGN0038922,FBGN0039112,FBGN0039358,FBGN0039827,FBGN0261439,FBGN0261955,FBGN0262559,FBGN0262782
1	TRUE	1.34e-08	32	1021	15	0.015	0.469	REAC:R-DME-71403	rea	31	Citric acid cycle (TCA cycle)	4	FBGN0002719,FBGN0010100,FBGN0010352,FBGN0014028,FBGN0027291,FBGN0036762,FBGN0037643,FBGN0037873,FBGN0037891,FBGN0038922,FBGN0039112,FBGN0039358,FBGN0261439,FBGN0261955,FBGN0262559
1	TRUE	1.38e-08	73	1021	23	0.023	0.315	GO:0009142	BP	2	nucleoside triphosphate biosynthetic process	2	FBGN0000064,FBGN0001091,FBGN0001186,FBGN0003071,FBGN0003360,FBGN0010217,FBGN0010612,FBGN0011211,FBGN0013673,FBGN0014391,FBGN0016119,FBGN0016120,FBGN0016691,FBGN0019644,FBGN0020235,FBGN0027621,FBGN0028342,FBGN0031830,FBGN0035032,FBGN0035600,FBGN0038224,FBGN0039635,FBGN0039827
1	TRUE	1.59e-08	25	1021	14	0.014	0.56	GO:0045259	CC	3	proton-transporting ATP synthase complex	1	FBGN0010217,FBGN0010612,FBGN0011211,FBGN0013673,FBGN0014391,FBGN0016119,FBGN0016120,FBGN0016691,FBGN0019644,FBGN0020235,FBGN0028342,FBGN0035032,FBGN0038224,FBGN0083167
1	TRUE	1.59e-08	25	1021	14	0.014	0.56	GO:0005753	CC	3	mitochondrial proton-transporting ATP synthase complex	6	FBGN0010217,FBGN0010612,FBGN0011211,FBGN0013673,FBGN0014391,FBGN0016119,FBGN0016120,FBGN0016691,FBGN0019644,FBGN0020235,FBGN0028342,FBGN0035032,FBGN0038224,FBGN0083167
1	TRUE	1.66e-08	44	1021	18	0.018	0.409	GO:0006101	BP	2	citrate metabolic process	3	FBGN0010100,FBGN0010352,FBGN0014028,FBGN0026428,FBGN0027291,FBGN0033274,FBGN0036762,FBGN0037643,FBGN0037873,FBGN0037891,FBGN0038922,FBGN0039112,FBGN0039358,FBGN0039827,FBGN0261439,FBGN0261955,FBGN0262559,FBGN0262782
1	TRUE	1.72e-08	424	1021	62	0.061	0.146	GO:0005975	BP	18	carbohydrate metabolic process	1	FBGN0000064,FBGN0000079,FBGN0000568,FBGN0001091,FBGN0001128,FBGN0001186,FBGN0002931,FBGN0003071,FBGN0003076,FBGN0003651,FBGN0003731,FBGN0010217,FBGN0011754,FBGN0014859,FBGN0015279,FBGN0016076,FBGN0019957,FBGN0020416,FBGN0021872,FBGN0022160,FBGN0024248,FBGN0025885,FBGN0027550,FBGN0027560,FBGN0027580,FBGN0027611,FBGN0027621,FBGN0028540,FBGN0030087,FBGN0031908,FBGN0031995,FBGN0032820,FBGN0033246,FBG…
1	TRUE	1.78e-08	389	1021	57	0.056	0.147	REAC:R-DME-556833	rea	31	Metabolism of lipids	2	FBGN0000024,FBGN0000473,FBGN0001128,FBGN0004513,FBGN0015038,FBGN0015039,FBGN0015279,FBGN0022160,FBGN0025454,FBGN0027348,FBGN0027579,FBGN0028940,FBGN0030300,FBGN0030731,FBGN0031630,FBGN0031703,FBGN0031948,FBGN0032482,FBGN0032779,FBGN0033215,FBGN0033246,FBGN0033382,FBGN0033696,FBGN0033775,FBGN0033978,FBGN0033981,FBGN0034142,FBGN0034382,FBGN0035298,FBGN0035355,FBGN0035356,FBGN0035438,FBGN0035695,FBG…
1	TRUE	2.47e-08	371	1021	55	0.054	0.148	REAC:R-DME-382551	rea	16	Transport of small molecules	1	FBGN0002917,FBGN0002921,FBGN0004513,FBGN0004852,FBGN0015777,FBGN0015872,FBGN0024150,FBGN0026438,FBGN0026439,FBGN0028699,FBGN0028704,FBGN0029950,FBGN0030574,FBGN0030638,FBGN0031220,FBGN0031424,FBGN0031517,FBGN0031522,FBGN0031998,FBGN0032167,FBGN0032946,FBGN0033294,FBGN0034247,FBGN0034493,FBGN0034885,FBGN0035695,FBGN0035968,FBGN0036702,FBGN0037140,FBGN0037386,FBGN0037895,FBGN0038271,FBGN0038337,FBG…
1	TRUE	2.62e-08	45	1021	18	0.018	0.4	GO:0072350	BP	2	tricarboxylic acid metabolic process	5	FBGN0010100,FBGN0010352,FBGN0014028,FBGN0026428,FBGN0027291,FBGN0033274,FBGN0036762,FBGN0037643,FBGN0037873,FBGN0037891,FBGN0038922,FBGN0039112,FBGN0039358,FBGN0039827,FBGN0261439,FBGN0261955,FBGN0262559,FBGN0262782
1	TRUE	3.87e-08	90	1021	25	0.024	0.278	GO:0009156	BP	2	ribonucleoside monophosphate biosynthetic process	3	FBGN0000064,FBGN0001091,FBGN0001186,FBGN0003071,FBGN0003360,FBGN0010217,FBGN0010612,FBGN0011211,FBGN0013673,FBGN0014391,FBGN0016119,FBGN0016120,FBGN0016691,FBGN0019644,FBGN0020235,FBGN0027621,FBGN0028342,FBGN0031830,FBGN0035032,FBGN0035600,FBGN0038224,FBGN0039635,FBGN0039827,FBGN0041194,FBGN0052626
1	TRUE	4.11e-08	231	1021	42	0.041	0.182	GO:0099512	CC	6	supramolecular fiber	3	FBGN0000044,FBGN0000045,FBGN0000046,FBGN0000064,FBGN0000667,FBGN0001091,FBGN0001128,FBGN0002772,FBGN0002773,FBGN0003149,FBGN0003890,FBGN0004117,FBGN0004169,FBGN0005633,FBGN0005666,FBGN0013733,FBGN0014141,FBGN0014863,FBGN0026059,FBGN0027556,FBGN0031037,FBGN0032683,FBGN0033289,FBGN0033540,FBGN0034180,FBGN0035410,FBGN0035917,FBGN0038294,FBGN0039897,FBGN0041096,FBGN0051374,FBGN0052311,FBGN0053519,FBG…
1	TRUE	4.65e-08	64	1021	21	0.021	0.328	GO:0016999	BP	2	antibiotic metabolic process	2	FBGN0001128,FBGN0010100,FBGN0010352,FBGN0011828,FBGN0012034,FBGN0014028,FBGN0026428,FBGN0027291,FBGN0033274,FBGN0036762,FBGN0037643,FBGN0037873,FBGN0037891,FBGN0038922,FBGN0039112,FBGN0039358,FBGN0039827,FBGN0261439,FBGN0261955,FBGN0262559,FBGN0262782
1	TRUE	5.58e-08	129	1021	30	0.029	0.233	GO:0042692	BP	11	muscle cell differentiation	1	FBGN0000044,FBGN0000299,FBGN0000667,FBGN0001091,FBGN0001250,FBGN0002773,FBGN0003071,FBGN0003149,FBGN0003731,FBGN0003944,FBGN0004117,FBGN0004169,FBGN0005633,FBGN0005666,FBGN0014141,FBGN0014863,FBGN0015919,FBGN0032683,FBGN0035410,FBGN0035917,FBGN0036044,FBGN0041096,FBGN0041789,FBGN0051374,FBGN0053519,FBGN0082582,FBGN0086906,FBGN0260642,FBGN0261560,FBGN0264695
1	TRUE	6.59e-08	156	1021	32	0.031	0.205	REAC:R-DME-8978868	rea	31	Fatty acid metabolism	3	FBGN0000473,FBGN0015038,FBGN0015039,FBGN0025454,FBGN0027348,FBGN0028940,FBGN0030731,FBGN0031703,FBGN0033215,FBGN0033246,FBGN0033696,FBGN0033775,FBGN0033978,FBGN0033981,FBGN0034382,FBGN0035355,FBGN0035356,FBGN0035438,FBGN0036183,FBGN0036821,FBGN0036986,FBGN0038037,FBGN0038130,FBGN0038194,FBGN0039755,FBGN0039756,FBGN0039856,FBGN0051523,FBGN0053110,FBGN0053178,FBGN0086687,FBGN0261862
1	TRUE	6.84e-08	748	1021	89	0.087	0.119	GO:0003008	BP	1	system process	1	FBGN0000108,FBGN0000299,FBGN0000635,FBGN0001250,FBGN0001991,FBGN0002772,FBGN0002773,FBGN0002917,FBGN0002921,FBGN0002940,FBGN0003651,FBGN0003731,FBGN0004117,FBGN0004169,FBGN0004244,FBGN0004456,FBGN0004513,FBGN0004516,FBGN0004575,FBGN0005633,FBGN0005666,FBGN0010015,FBGN0010051,FBGN0010434,FBGN0011286,FBGN0011603,FBGN0014141,FBGN0014396,FBGN0015777,FBGN0015872,FBGN0016076,FBGN0016122,FBGN0023023,FBG…
1	TRUE	7.38e-08	822	1021	95	0.093	0.116	GO:0044459	CC	26	plasma membrane part	2	FBGN0000635,FBGN0001114,FBGN0001250,FBGN0001991,FBGN0002921,FBGN0002940,FBGN0003429,FBGN0004244,FBGN0004456,FBGN0004513,FBGN0004646,FBGN0010435,FBGN0010473,FBGN0011603,FBGN0015777,FBGN0015872,FBGN0016032,FBGN0020372,FBGN0022800,FBGN0024963,FBGN0025595,FBGN0026061,FBGN0026255,FBGN0027356,FBGN0028400,FBGN0028482,FBGN0028699,FBGN0028704,FBGN0029837,FBGN0029896,FBGN0030574,FBGN0031261,FBGN0031702,FBG…
1	TRUE	8.07e-08	190	1021	37	0.036	0.195	GO:0008509	MF	24	anion transmembrane transporter activity	4	FBGN0003360,FBGN0004244,FBGN0016684,FBGN0024963,FBGN0026438,FBGN0026439,FBGN0029896,FBGN0030574,FBGN0031002,FBGN0031010,FBGN0031424,FBGN0033443,FBGN0033657,FBGN0033760,FBGN0033913,FBGN0034136,FBGN0034381,FBGN0034497,FBGN0034716,FBGN0036727,FBGN0036732,FBGN0037140,FBGN0037714,FBGN0037715,FBGN0038337,FBGN0038662,FBGN0038717,FBGN0038718,FBGN0038752,FBGN0038938,FBGN0039178,FBGN0039525,FBGN0039787,FBG…
1	TRUE	8.49e-08	93	1021	25	0.024	0.269	GO:0009124	BP	2	nucleoside monophosphate biosynthetic process	2	FBGN0000064,FBGN0001091,FBGN0001186,FBGN0003071,FBGN0003360,FBGN0010217,FBGN0010612,FBGN0011211,FBGN0013673,FBGN0014391,FBGN0016119,FBGN0016120,FBGN0016691,FBGN0019644,FBGN0020235,FBGN0027621,FBGN0028342,FBGN0031830,FBGN0035032,FBGN0035600,FBGN0038224,FBGN0039635,FBGN0039827,FBGN0041194,FBGN0052626
1	TRUE	1.02e-07	47	1021	17	0.017	0.362	REAC:R-DME-71406	rea	31	Pyruvate metabolism and Citric Acid (TCA) cycle	3	FBGN0002719,FBGN0010100,FBGN0010352,FBGN0014028,FBGN0023507,FBGN0027291,FBGN0036762,FBGN0037643,FBGN0037873,FBGN0037891,FBGN0038922,FBGN0039112,FBGN0039358,FBGN0039635,FBGN0261439,FBGN0261955,FBGN0262559
1	TRUE	1.18e-07	248	1021	43	0.042	0.173	GO:0044283	BP	2	small molecule biosynthetic process	1	FBGN0000064,FBGN0000153,FBGN0001091,FBGN0001145,FBGN0001186,FBGN0003071,FBGN0003388,FBGN0004516,FBGN0014031,FBGN0020385,FBGN0025885,FBGN0027580,FBGN0027621,FBGN0029158,FBGN0030482,FBGN0031713,FBGN0032820,FBGN0033246,FBGN0033735,FBGN0034356,FBGN0034382,FBGN0034644,FBGN0036553,FBGN0036663,FBGN0037001,FBGN0037146,FBGN0037153,FBGN0038130,FBGN0038198,FBGN0038257,FBGN0038516,FBGN0039464,FBGN0039635,FBG…
1	TRUE	1.51e-07	13	1021	10	0.01	0.769	GO:0045275	CC	3	respiratory chain complex III	3	FBGN0011227,FBGN0013678,FBGN0021906,FBGN0030733,FBGN0034245,FBGN0035600,FBGN0036728,FBGN0038271,FBGN0250814,FBGN0260008
1	TRUE	1.86e-07	135	1021	30	0.029	0.222	GO:0006164	BP	2	purine nucleotide biosynthetic process	2	FBGN0000064,FBGN0001091,FBGN0001186,FBGN0003071,FBGN0003360,FBGN0004852,FBGN0010217,FBGN0010612,FBGN0011211,FBGN0012034,FBGN0013673,FBGN0014391,FBGN0016119,FBGN0016120,FBGN0016691,FBGN0019644,FBGN0020235,FBGN0020385,FBGN0024150,FBGN0027621,FBGN0028342,FBGN0031830,FBGN0035032,FBGN0035600,FBGN0038224,FBGN0039635,FBGN0039827,FBGN0041194,FBGN0051183,FBGN0052626
1	TRUE	2.23e-07	29	1021	14	0.014	0.483	GO:0015985	BP	2	energy coupled proton transport, down electrochemical gradient	9	FBGN0010217,FBGN0010612,FBGN0011211,FBGN0013673,FBGN0014391,FBGN0016119,FBGN0016120,FBGN0016691,FBGN0019644,FBGN0020235,FBGN0028342,FBGN0031830,FBGN0035600,FBGN0038224
1	TRUE	2.23e-07	29	1021	14	0.014	0.483	GO:0015986	BP	2	ATP synthesis coupled proton transport	5	FBGN0010217,FBGN0010612,FBGN0011211,FBGN0013673,FBGN0014391,FBGN0016119,FBGN0016120,FBGN0016691,FBGN0019644,FBGN0020235,FBGN0028342,FBGN0031830,FBGN0035600,FBGN0038224
1	TRUE	2.31e-07	15	1021	10	0.01	0.667	REAC:R-DME-163210	rea	31	Formation of ATP by chemiosmotic coupling	4	FBGN0010217,FBGN0010612,FBGN0011211,FBGN0016119,FBGN0016120,FBGN0016691,FBGN0019644,FBGN0020235,FBGN0028342,FBGN0035032
1	TRUE	2.31e-07	15	1021	10	0.01	0.667	REAC:R-DME-8949613	rea	17	Cristae formation	2	FBGN0010217,FBGN0010612,FBGN0011211,FBGN0016119,FBGN0016120,FBGN0016691,FBGN0019644,FBGN0020235,FBGN0028342,FBGN0035032
1	TRUE	2.73e-07	207	1021	38	0.037	0.184	GO:0005509	MF	4	calcium ion binding	3	FBGN0000079,FBGN0000667,FBGN0002772,FBGN0002773,FBGN0004169,FBGN0004242,FBGN0004580,FBGN0010051,FBGN0010423,FBGN0010424,FBGN0011286,FBGN0013348,FBGN0013733,FBGN0020907,FBGN0020908,FBGN0022160,FBGN0022800,FBGN0026403,FBGN0026562,FBGN0028704,FBGN0031692,FBGN0031850,FBGN0031879,FBGN0032480,FBGN0033027,FBGN0038257,FBGN0039294,FBGN0051665,FBGN0051999,FBGN0052702,FBGN0053098,FBGN0053196,FBGN0053653,FBG…
1	TRUE	3.1e-07	25	1021	13	0.013	0.52	GO:0016675	MF	24	oxidoreductase activity, acting on a heme group of donors	2	FBGN0013674,FBGN0013675,FBGN0013676,FBGN0015031,FBGN0019624,FBGN0031066,FBGN0031830,FBGN0032833,FBGN0034877,FBGN0040773,FBGN0052230,FBGN0085201,FBGN0263911
1	TRUE	3.1e-07	25	1021	13	0.013	0.52	GO:0016676	MF	24	oxidoreductase activity, acting on a heme group of donors, oxygen as acceptor	3	FBGN0013674,FBGN0013675,FBGN0013676,FBGN0015031,FBGN0019624,FBGN0031066,FBGN0031830,FBGN0032833,FBGN0034877,FBGN0040773,FBGN0052230,FBGN0085201,FBGN0263911
1	TRUE	3.1e-07	25	1021	13	0.013	0.52	GO:0015002	MF	24	heme-copper terminal oxidase activity	2	FBGN0013674,FBGN0013675,FBGN0013676,FBGN0015031,FBGN0019624,FBGN0031066,FBGN0031830,FBGN0032833,FBGN0034877,FBGN0040773,FBGN0052230,FBGN0085201,FBGN0263911
1	TRUE	3.1e-07	25	1021	13	0.013	0.52	GO:0004129	MF	24	cytochrome-c oxidase activity	3	FBGN0013674,FBGN0013675,FBGN0013676,FBGN0015031,FBGN0019624,FBGN0031066,FBGN0031830,FBGN0032833,FBGN0034877,FBGN0040773,FBGN0052230,FBGN0085201,FBGN0263911
1	TRUE	3.32e-07	674	1021	81	0.079	0.12	GO:0007267	BP	10	cell-cell signaling	2	FBGN0000024,FBGN0000635,FBGN0001114,FBGN0002921,FBGN0003076,FBGN0003090,FBGN0003360,FBGN0003429,FBGN0003651,FBGN0003975,FBGN0004242,FBGN0004244,FBGN0004575,FBGN0005586,FBGN0010015,FBGN0010051,FBGN0010217,FBGN0010473,FBGN0011288,FBGN0013342,FBGN0013733,FBGN0014391,FBGN0015279,FBGN0016119,FBGN0021872,FBGN0024248,FBGN0024963,FBGN0025702,FBGN0026255,FBGN0026428,FBGN0026439,FBGN0028400,FBGN0028945,FBG…
1	TRUE	3.45e-07	130	1021	29	0.028	0.223	GO:0009152	BP	2	purine ribonucleotide biosynthetic process	3	FBGN0000064,FBGN0001091,FBGN0001186,FBGN0003071,FBGN0003360,FBGN0004852,FBGN0010217,FBGN0010612,FBGN0011211,FBGN0012034,FBGN0013673,FBGN0014391,FBGN0016119,FBGN0016120,FBGN0016691,FBGN0019644,FBGN0020235,FBGN0024150,FBGN0027621,FBGN0028342,FBGN0031830,FBGN0035032,FBGN0035600,FBGN0038224,FBGN0039635,FBGN0039827,FBGN0041194,FBGN0051183,FBGN0052626
1	TRUE	3.49e-07	122	1021	28	0.027	0.23	GO:0015629	CC	19	actin cytoskeleton	1	FBGN0000044,FBGN0000045,FBGN0000046,FBGN0002772,FBGN0002773,FBGN0003149,FBGN0004117,FBGN0004169,FBGN0005633,FBGN0005666,FBGN0014141,FBGN0014863,FBGN0023540,FBGN0026059,FBGN0034180,FBGN0035410,FBGN0039897,FBGN0051116,FBGN0051374,FBGN0052082,FBGN0085408,FBGN0086906,FBGN0250788,FBGN0250789,FBGN0259209,FBGN0261836,FBGN0263705,FBGN0264695
1	TRUE	7.75e-07	126	1021	28	0.027	0.222	GO:0016053	BP	2	organic acid biosynthetic process	1	FBGN0000064,FBGN0000153,FBGN0001091,FBGN0001145,FBGN0001186,FBGN0003071,FBGN0004516,FBGN0014031,FBGN0020385,FBGN0027621,FBGN0029158,FBGN0030482,FBGN0033246,FBGN0034382,FBGN0036663,FBGN0037146,FBGN0038130,FBGN0038257,FBGN0038516,FBGN0039635,FBGN0039755,FBGN0039756,FBGN0039827,FBGN0051523,FBGN0053110,FBGN0086450,FBGN0086687,FBGN0261283
1	TRUE	7.75e-07	126	1021	28	0.027	0.222	GO:0046394	BP	2	carboxylic acid biosynthetic process	2	FBGN0000064,FBGN0000153,FBGN0001091,FBGN0001145,FBGN0001186,FBGN0003071,FBGN0004516,FBGN0014031,FBGN0020385,FBGN0027621,FBGN0029158,FBGN0030482,FBGN0033246,FBGN0034382,FBGN0036663,FBGN0037146,FBGN0038130,FBGN0038257,FBGN0038516,FBGN0039635,FBGN0039755,FBGN0039756,FBGN0039827,FBGN0051523,FBGN0053110,FBGN0086450,FBGN0086687,FBGN0261283
1	TRUE	1.04e-06	37	1021	15	0.015	0.405	GO:0045214	BP	11	sarcomere organization	2	FBGN0000667,FBGN0001250,FBGN0004117,FBGN0004169,FBGN0005633,FBGN0005666,FBGN0014141,FBGN0014863,FBGN0032683,FBGN0035410,FBGN0041096,FBGN0051374,FBGN0053519,FBGN0086906,FBGN0264695
1	TRUE	1.18e-06	145	1021	30	0.029	0.207	GO:0072522	BP	2	purine-containing compound biosynthetic process	1	FBGN0000064,FBGN0001091,FBGN0001186,FBGN0003071,FBGN0003360,FBGN0004852,FBGN0010217,FBGN0010612,FBGN0011211,FBGN0012034,FBGN0013673,FBGN0014391,FBGN0016119,FBGN0016120,FBGN0016691,FBGN0019644,FBGN0020235,FBGN0020385,FBGN0024150,FBGN0027621,FBGN0028342,FBGN0031830,FBGN0035032,FBGN0035600,FBGN0038224,FBGN0039635,FBGN0039827,FBGN0041194,FBGN0051183,FBGN0052626
1	TRUE	1.34e-06	17	1021	10	0.01	0.588	REAC:R-DME-1592230	rea	17	Mitochondrial biogenesis	1	FBGN0010217,FBGN0010612,FBGN0011211,FBGN0016119,FBGN0016120,FBGN0016691,FBGN0019644,FBGN0020235,FBGN0028342,FBGN0035032
1	TRUE	1.63e-06	38	1021	15	0.015	0.395	GO:0003012	BP	1	muscle system process	2	FBGN0001991,FBGN0002772,FBGN0002773,FBGN0004117,FBGN0004169,FBGN0005633,FBGN0005666,FBGN0011286,FBGN0026439,FBGN0027356,FBGN0027556,FBGN0033289,FBGN0035410,FBGN0039008,FBGN0264695
1	TRUE	1.77e-06	114	1021	26	0.025	0.228	GO:0051146	BP	11	striated muscle cell differentiation	2	FBGN0000044,FBGN0000299,FBGN0000667,FBGN0001091,FBGN0001250,FBGN0002773,FBGN0003071,FBGN0003149,FBGN0004117,FBGN0004169,FBGN0005633,FBGN0005666,FBGN0014141,FBGN0014863,FBGN0032683,FBGN0035410,FBGN0035917,FBGN0036044,FBGN0041096,FBGN0041789,FBGN0051374,FBGN0053519,FBGN0082582,FBGN0086906,FBGN0261560,FBGN0264695
1	TRUE	1.9e-06	28	1021	13	0.013	0.464	GO:0006936	BP	1	muscle contraction	3	FBGN0001991,FBGN0002772,FBGN0004117,FBGN0004169,FBGN0005633,FBGN0005666,FBGN0011286,FBGN0026439,FBGN0027356,FBGN0027556,FBGN0033289,FBGN0035410,FBGN0264695
1	TRUE	1.9e-06	150	1021	29	0.028	0.193	REAC:R-DME-71291	rea	31	Metabolism of amino acids and derivatives	2	FBGN0000116,FBGN0000153,FBGN0001145,FBGN0003965,FBGN0010352,FBGN0013307,FBGN0013308,FBGN0014031,FBGN0016013,FBGN0029158,FBGN0029950,FBGN0030482,FBGN0030558,FBGN0031998,FBGN0033543,FBGN0036381,FBGN0036762,FBGN0036857,FBGN0037146,FBGN0037891,FBGN0037895,FBGN0038516,FBGN0038652,FBGN0039635,FBGN0039827,FBGN0039872,FBGN0053092,FBGN0086909,FBGN0250757
1	TRUE	2.03e-06	12	1021	9	0.009	0.75	GO:0005750	CC	3	mitochondrial respiratory chain complex III	6	FBGN0011227,FBGN0021906,FBGN0030733,FBGN0034245,FBGN0035600,FBGN0036728,FBGN0038271,FBGN0250814,FBGN0260008
1	TRUE	2.03e-06	12	1021	9	0.009	0.75	GO:0016681	MF	24	oxidoreductase activity, acting on diphenols and related substances as donors, cytochrome as acceptor	3	FBGN0011227,FBGN0013678,FBGN0021906,FBGN0030733,FBGN0034245,FBGN0036728,FBGN0038271,FBGN0250814,FBGN0260008
1	TRUE	2.03e-06	12	1021	9	0.009	0.75	GO:0008121	MF	24	ubiquinol-cytochrome-c reductase activity	4	FBGN0011227,FBGN0013678,FBGN0021906,FBGN0030733,FBGN0034245,FBGN0036728,FBGN0038271,FBGN0250814,FBGN0260008
1	TRUE	2.2e-06	140	1021	29	0.028	0.207	GO:0046390	BP	2	ribose phosphate biosynthetic process	3	FBGN0000064,FBGN0001091,FBGN0001186,FBGN0003071,FBGN0003360,FBGN0004852,FBGN0010217,FBGN0010612,FBGN0011211,FBGN0012034,FBGN0013673,FBGN0014391,FBGN0016119,FBGN0016120,FBGN0016691,FBGN0019644,FBGN0020235,FBGN0024150,FBGN0027621,FBGN0028342,FBGN0031830,FBGN0035032,FBGN0035600,FBGN0038224,FBGN0039635,FBGN0039827,FBGN0041194,FBGN0051183,FBGN0052626
1	TRUE	2.2e-06	140	1021	29	0.028	0.207	GO:0009260	BP	2	ribonucleotide biosynthetic process	3	FBGN0000064,FBGN0001091,FBGN0001186,FBGN0003071,FBGN0003360,FBGN0004852,FBGN0010217,FBGN0010612,FBGN0011211,FBGN0012034,FBGN0013673,FBGN0014391,FBGN0016119,FBGN0016120,FBGN0016691,FBGN0019644,FBGN0020235,FBGN0024150,FBGN0027621,FBGN0028342,FBGN0031830,FBGN0035032,FBGN0035600,FBGN0038224,FBGN0039635,FBGN0039827,FBGN0041194,FBGN0051183,FBGN0052626
1	TRUE	2.78e-06	150	1021	30	0.029	0.2	GO:0008514	MF	24	organic anion transmembrane transporter activity	5	FBGN0003360,FBGN0026438,FBGN0026439,FBGN0029896,FBGN0030574,FBGN0031002,FBGN0031010,FBGN0031424,FBGN0033443,FBGN0033657,FBGN0033760,FBGN0033913,FBGN0034381,FBGN0034716,FBGN0036732,FBGN0037140,FBGN0037714,FBGN0037715,FBGN0038337,FBGN0038662,FBGN0038717,FBGN0038718,FBGN0038752,FBGN0038938,FBGN0039178,FBGN0039525,FBGN0039787,FBGN0039844,FBGN0039915,FBGN0050277
1	TRUE	3.22e-06	117	1021	26	0.025	0.222	GO:0015291	MF	24	secondary active transmembrane transporter activity	4	FBGN0003360,FBGN0011603,FBGN0026438,FBGN0026439,FBGN0028704,FBGN0030574,FBGN0031517,FBGN0031520,FBGN0031522,FBGN0031935,FBGN0033443,FBGN0034136,FBGN0034247,FBGN0034381,FBGN0034716,FBGN0036732,FBGN0037386,FBGN0038337,FBGN0039787,FBGN0039844,FBGN0039915,FBGN0050277,FBGN0053296,FBGN0087002,FBGN0262476,FBGN0263390
1	TRUE	3.6e-06	16	1021	10	0.01	0.625	GO:0006122	BP	2	mitochondrial electron transport, ubiquinol to cytochrome c	8	FBGN0011227,FBGN0013678,FBGN0021906,FBGN0030733,FBGN0034245,FBGN0035600,FBGN0036728,FBGN0038271,FBGN0250814,FBGN0260008
1	TRUE	5.48e-06	239	1021	39	0.038	0.163	GO:0006820	BP	2	anion transport	5	FBGN0003360,FBGN0004244,FBGN0010651,FBGN0016684,FBGN0024963,FBGN0026438,FBGN0026439,FBGN0029896,FBGN0030574,FBGN0031002,FBGN0031010,FBGN0031424,FBGN0031645,FBGN0033657,FBGN0033760,FBGN0033913,FBGN0034497,FBGN0034716,FBGN0036727,FBGN0036732,FBGN0036756,FBGN0037140,FBGN0037714,FBGN0037715,FBGN0038337,FBGN0038662,FBGN0038717,FBGN0038718,FBGN0038752,FBGN0038799,FBGN0038938,FBGN0039178,FBGN0039525,FBG…
1	TRUE	6.28e-06	155	1021	30	0.029	0.194	GO:0032787	BP	2	monocarboxylic acid metabolic process	5	FBGN0000064,FBGN0001091,FBGN0001186,FBGN0002719,FBGN0003071,FBGN0004516,FBGN0012034,FBGN0012036,FBGN0014031,FBGN0023507,FBGN0027348,FBGN0027580,FBGN0027621,FBGN0029158,FBGN0030731,FBGN0033246,FBGN0034382,FBGN0036821,FBGN0038130,FBGN0038662,FBGN0039635,FBGN0039755,FBGN0039756,FBGN0039827,FBGN0051523,FBGN0053110,FBGN0086687,FBGN0261283,FBGN0263006,FBGN0263593
1	TRUE	6.68e-06	53	1021	16	0.016	0.302	REAC:R-DME-2142753	rea	31	Arachidonic acid metabolism	4	FBGN0000473,FBGN0015038,FBGN0015039,FBGN0025454,FBGN0028940,FBGN0033215,FBGN0033696,FBGN0033775,FBGN0033978,FBGN0033981,FBGN0035438,FBGN0036183,FBGN0036986,FBGN0038037,FBGN0038194,FBGN0053178
1	TRUE	7.35e-06	434	1021	57	0.056	0.131	GO:0042592	BP	5	homeostatic process	2	FBGN0000299,FBGN0001186,FBGN0001250,FBGN0002921,FBGN0003053,FBGN0003360,FBGN0003731,FBGN0004169,FBGN0004456,FBGN0004580,FBGN0010051,FBGN0010482,FBGN0011286,FBGN0011603,FBGN0014396,FBGN0015279,FBGN0015872,FBGN0021872,FBGN0023179,FBGN0023479,FBGN0024248,FBGN0024986,FBGN0025595,FBGN0025693,FBGN0027348,FBGN0028704,FBGN0031879,FBGN0032006,FBGN0032116,FBGN0033274,FBGN0033483,FBGN0034136,FBGN0035438,FBG…
1	TRUE	7.37e-06	105	1021	24	0.024	0.229	GO:0099177	BP	10	regulation of trans-synaptic signaling	1	FBGN0000635,FBGN0001114,FBGN0003429,FBGN0004242,FBGN0004244,FBGN0005586,FBGN0011288,FBGN0015279,FBGN0024248,FBGN0026255,FBGN0026439,FBGN0028400,FBGN0033483,FBGN0037140,FBGN0040505,FBGN0041605,FBGN0083228,FBGN0250788,FBGN0250789,FBGN0259246,FBGN0260499,FBGN0261673,FBGN0261788,FBGN0262593
1	TRUE	7.37e-06	105	1021	24	0.024	0.229	GO:0050804	BP	10	modulation of chemical synaptic transmission	2	FBGN0000635,FBGN0001114,FBGN0003429,FBGN0004242,FBGN0004244,FBGN0005586,FBGN0011288,FBGN0015279,FBGN0024248,FBGN0026255,FBGN0026439,FBGN0028400,FBGN0033483,FBGN0037140,FBGN0040505,FBGN0041605,FBGN0083228,FBGN0250788,FBGN0250789,FBGN0259246,FBGN0260499,FBGN0261673,FBGN0261788,FBGN0262593
1	TRUE	7.46e-06	36	1021	14	0.014	0.389	GO:0005326	MF	24	neurotransmitter transporter activity	2	FBGN0011603,FBGN0026438,FBGN0026439,FBGN0031424,FBGN0031935,FBGN0033443,FBGN0034136,FBGN0034381,FBGN0037140,FBGN0039915,FBGN0041605,FBGN0053296,FBGN0087002,FBGN0262476
1	TRUE	8.28e-06	17	1021	10	0.01	0.588	GO:0045277	CC	3	respiratory chain complex IV	1	FBGN0013674,FBGN0013675,FBGN0015031,FBGN0019624,FBGN0031066,FBGN0031830,FBGN0032833,FBGN0034877,FBGN0040773,FBGN0052230
1	TRUE	8.28e-06	17	1021	10	0.01	0.588	GO:0005751	CC	3	mitochondrial respiratory chain complex IV	2	FBGN0013674,FBGN0013675,FBGN0015031,FBGN0019624,FBGN0031066,FBGN0031830,FBGN0032833,FBGN0034877,FBGN0040773,FBGN0052230
1	TRUE	1.15e-05	168	1021	31	0.03	0.185	GO:1901293	BP	2	nucleoside phosphate biosynthetic process	1	FBGN0000064,FBGN0001091,FBGN0001186,FBGN0003071,FBGN0003360,FBGN0004852,FBGN0010217,FBGN0010612,FBGN0011211,FBGN0012034,FBGN0013673,FBGN0014391,FBGN0016119,FBGN0016120,FBGN0016691,FBGN0019644,FBGN0020235,FBGN0020385,FBGN0024150,FBGN0027621,FBGN0028342,FBGN0031589,FBGN0031830,FBGN0035032,FBGN0035600,FBGN0038224,FBGN0039635,FBGN0039827,FBGN0041194,FBGN0051183,FBGN0052626
1	TRUE	1.15e-05	168	1021	31	0.03	0.185	GO:0009165	BP	2	nucleotide biosynthetic process	2	FBGN0000064,FBGN0001091,FBGN0001186,FBGN0003071,FBGN0003360,FBGN0004852,FBGN0010217,FBGN0010612,FBGN0011211,FBGN0012034,FBGN0013673,FBGN0014391,FBGN0016119,FBGN0016120,FBGN0016691,FBGN0019644,FBGN0020235,FBGN0020385,FBGN0024150,FBGN0027621,FBGN0028342,FBGN0031589,FBGN0031830,FBGN0035032,FBGN0035600,FBGN0038224,FBGN0039635,FBGN0039827,FBGN0041194,FBGN0051183,FBGN0052626
1	TRUE	1.8e-05	37	1021	13	0.013	0.351	REAC:R-DME-2162123	rea	31	Synthesis of Prostaglandins (PG) and Thromboxanes (TX)	5	FBGN0000473,FBGN0015038,FBGN0015039,FBGN0025454,FBGN0028940,FBGN0033696,FBGN0033775,FBGN0033978,FBGN0033981,FBGN0036183,FBGN0038037,FBGN0038194,FBGN0053178
1	TRUE	2.5e-05	137	1021	27	0.026	0.197	GO:0003779	MF	28	actin binding	1	FBGN0000244,FBGN0000667,FBGN0004117,FBGN0005666,FBGN0010434,FBGN0013733,FBGN0014141,FBGN0023540,FBGN0026059,FBGN0028371,FBGN0029835,FBGN0034180,FBGN0035410,FBGN0039897,FBGN0051352,FBGN0051374,FBGN0052311,FBGN0053556,FBGN0082582,FBGN0085408,FBGN0085446,FBGN0086906,FBGN0250788,FBGN0250789,FBGN0261836,FBGN0263705,FBGN0264695
1	TRUE	3.3e-05	59	1021	17	0.017	0.288	GO:0051540	MF	8	metal cluster binding	1	FBGN0003308,FBGN0010100,FBGN0014028,FBGN0017566,FBGN0017567,FBGN0021906,FBGN0025628,FBGN0026666,FBGN0029158,FBGN0030718,FBGN0030853,FBGN0031771,FBGN0036663,FBGN0037637,FBGN0038349,FBGN0041194,FBGN0086450
1	TRUE	3.3e-05	59	1021	17	0.017	0.288	GO:0051536	MF	8	iron-sulfur cluster binding	2	FBGN0003308,FBGN0010100,FBGN0014028,FBGN0017566,FBGN0017567,FBGN0021906,FBGN0025628,FBGN0026666,FBGN0029158,FBGN0030718,FBGN0030853,FBGN0031771,FBGN0036663,FBGN0037637,FBGN0038349,FBGN0041194,FBGN0086450
1	TRUE	4.59e-05	289	1021	42	0.041	0.145	GO:0061061	BP	11	muscle structure development	1	FBGN0000044,FBGN0000299,FBGN0000667,FBGN0001091,FBGN0001235,FBGN0001250,FBGN0002773,FBGN0003071,FBGN0003149,FBGN0003731,FBGN0003944,FBGN0003975,FBGN0004117,FBGN0004169,FBGN0004456,FBGN0005633,FBGN0005666,FBGN0010228,FBGN0010434,FBGN0013733,FBGN0014141,FBGN0014863,FBGN0015919,FBGN0016075,FBGN0031850,FBGN0032683,FBGN0033504,FBGN0035410,FBGN0035917,FBGN0036044,FBGN0040505,FBGN0041096,FBGN0041789,FBG…
1	TRUE	4.66e-05	132	1021	26	0.025	0.197	GO:0006979	BP	32	response to oxidative stress	1	FBGN0000565,FBGN0003360,FBGN0010015,FBGN0010051,FBGN0011828,FBGN0014391,FBGN0015279,FBGN0016120,FBGN0028396,FBGN0029891,FBGN0030718,FBGN0030872,FBGN0031436,FBGN0031589,FBGN0033570,FBGN0034110,FBGN0035438,FBGN0036756,FBGN0037873,FBGN0039593,FBGN0044810,FBGN0044812,FBGN0053126,FBGN0261560,FBGN0261862,FBGN0263316
1	TRUE	5.72e-05	61	1021	17	0.017	0.279	GO:0044057	BP	1	regulation of system process	1	FBGN0004169,FBGN0004244,FBGN0010051,FBGN0014396,FBGN0016076,FBGN0016122,FBGN0026439,FBGN0027356,FBGN0027556,FBGN0033289,FBGN0033483,FBGN0036727,FBGN0037140,FBGN0040505,FBGN0045038,FBGN0260499,FBGN0262593
1	TRUE	5.9e-05	61	1021	16	0.016	0.262	REAC:R-DME-211945	rea	21	Phase I - Functionalization of compounds	1	FBGN0000473,FBGN0010053,FBGN0012034,FBGN0012036,FBGN0015038,FBGN0015039,FBGN0025454,FBGN0028940,FBGN0033451,FBGN0033696,FBGN0033775,FBGN0033978,FBGN0033981,FBGN0034943,FBGN0038037,FBGN0038194
1	TRUE	6.71e-05	20	1021	10	0.01	0.5	GO:0046933	MF	24	proton-transporting ATP synthase activity, rotational mechanism	1	FBGN0010217,FBGN0010612,FBGN0011211,FBGN0014391,FBGN0016120,FBGN0016691,FBGN0019644,FBGN0020235,FBGN0028342,FBGN0038224
1	TRUE	6.75e-05	100	1021	22	0.022	0.22	GO:0031032	BP	11	actomyosin structure organization	1	FBGN0000667,FBGN0001250,FBGN0002773,FBGN0003149,FBGN0004117,FBGN0004169,FBGN0005633,FBGN0005666,FBGN0010434,FBGN0014141,FBGN0014863,FBGN0032683,FBGN0035410,FBGN0035917,FBGN0036044,FBGN0041096,FBGN0051374,FBGN0053519,FBGN0082582,FBGN0086906,FBGN0261836,FBGN0264695
1	TRUE	7.52e-05	144	1021	27	0.026	0.188	GO:0006836	BP	2	neurotransmitter transport	4	FBGN0004242,FBGN0004575,FBGN0005586,FBGN0010015,FBGN0011288,FBGN0011603,FBGN0013342,FBGN0026428,FBGN0026439,FBGN0028400,FBGN0031424,FBGN0031935,FBGN0033443,FBGN0034136,FBGN0034381,FBGN0037140,FBGN0039774,FBGN0039915,FBGN0041605,FBGN0053296,FBGN0053653,FBGN0083228,FBGN0087002,FBGN0259246,FBGN0260964,FBGN0261673,FBGN0262476
1	TRUE	8.36e-05	747	1021	80	0.078	0.107	GO:0044421	CC	23	extracellular region part	1	FBGN0000299,FBGN0000592,FBGN0001114,FBGN0003137,FBGN0004425,FBGN0004429,FBGN0004629,FBGN0011722,FBGN0011828,FBGN0014141,FBGN0014391,FBGN0016075,FBGN0016122,FBGN0021872,FBGN0024293,FBGN0026061,FBGN0026403,FBGN0026562,FBGN0027579,FBGN0028396,FBGN0028988,FBGN0030258,FBGN0030261,FBGN0030262,FBGN0030778,FBGN0030828,FBGN0031461,FBGN0031850,FBGN0031869,FBGN0032082,FBGN0032136,FBGN0032178,FBGN0032252,FBG…
1	TRUE	8.57e-05	16	1021	9	0.009	0.562	GO:0016679	MF	24	oxidoreductase activity, acting on diphenols and related substances as donors	2	FBGN0011227,FBGN0013678,FBGN0021906,FBGN0030733,FBGN0034245,FBGN0036728,FBGN0038271,FBGN0250814,FBGN0260008
1	TRUE	8.61e-05	328	1021	45	0.044	0.137	GO:0045202	CC	9	synapse	1	FBGN0000024,FBGN0000635,FBGN0001114,FBGN0002917,FBGN0003360,FBGN0004242,FBGN0004244,FBGN0004575,FBGN0004580,FBGN0005586,FBGN0010015,FBGN0010114,FBGN0011288,FBGN0013342,FBGN0016032,FBGN0024963,FBGN0025702,FBGN0026255,FBGN0026428,FBGN0026439,FBGN0027356,FBGN0028400,FBGN0031261,FBGN0031424,FBGN0031702,FBGN0032782,FBGN0032797,FBGN0034136,FBGN0035767,FBGN0036727,FBGN0039774,FBGN0040505,FBGN0041605,FBG…
1	TRUE	0.000108	9	1021	7	0.007	0.778	GO:0045261	CC	3	proton-transporting ATP synthase complex, catalytic core F(1)	1	FBGN0010217,FBGN0011211,FBGN0014391,FBGN0016119,FBGN0016691,FBGN0020235,FBGN0028342
1	TRUE	0.000108	9	1021	7	0.007	0.778	GO:0000275	CC	3	mitochondrial proton-transporting ATP synthase complex, catalytic core F(1)	2	FBGN0010217,FBGN0011211,FBGN0014391,FBGN0016119,FBGN0016691,FBGN0020235,FBGN0028342
1	TRUE	0.000108	204	1021	33	0.032	0.162	GO:0046873	MF	24	metal ion transmembrane transporter activity	6	FBGN0001991,FBGN0002921,FBGN0003429,FBGN0010051,FBGN0011286,FBGN0011603,FBGN0015777,FBGN0025693,FBGN0026255,FBGN0026438,FBGN0026439,FBGN0028704,FBGN0030745,FBGN0031935,FBGN0032116,FBGN0033443,FBGN0034136,FBGN0034381,FBGN0039081,FBGN0039915,FBGN0053296,FBGN0062412,FBGN0087002,FBGN0259822,FBGN0260005,FBGN0261041,FBGN0261612,FBGN0262476,FBGN0262593,FBGN0263006,FBGN0263220,FBGN0263257,FBGN0263390
1	TRUE	0.000122	21	1021	10	0.01	0.476	GO:0031672	CC	6	A band	7	FBGN0000064,FBGN0001091,FBGN0001128,FBGN0005633,FBGN0005666,FBGN0035410,FBGN0038294,FBGN0052311,FBGN0053519,FBGN0264695
1	TRUE	0.000166	31	1021	11	0.011	0.355	REAC:R-DME-9018682	rea	31	Biosynthesis of maresins	6	FBGN0000473,FBGN0015038,FBGN0015039,FBGN0025454,FBGN0028940,FBGN0033696,FBGN0033775,FBGN0033978,FBGN0033981,FBGN0038037,FBGN0038194
1	TRUE	0.000166	31	1021	11	0.011	0.355	REAC:R-DME-9027307	rea	31	Biosynthesis of maresin-like SPMs	7	FBGN0000473,FBGN0015038,FBGN0015039,FBGN0025454,FBGN0028940,FBGN0033696,FBGN0033775,FBGN0033978,FBGN0033981,FBGN0038037,FBGN0038194
1	TRUE	0.000166	31	1021	11	0.011	0.355	REAC:R-DME-211979	rea	25	Eicosanoids	1	FBGN0000473,FBGN0015038,FBGN0015039,FBGN0025454,FBGN0028940,FBGN0033696,FBGN0033775,FBGN0033978,FBGN0033981,FBGN0038037,FBGN0038194
1	TRUE	0.000166	31	1021	11	0.011	0.355	REAC:R-DME-211958	rea	20	Miscellaneous substrates	1	FBGN0000473,FBGN0015038,FBGN0015039,FBGN0025454,FBGN0028940,FBGN0033696,FBGN0033775,FBGN0033978,FBGN0033981,FBGN0038037,FBGN0038194
1	TRUE	0.000177	2144	1021	179	0.175	0.083	GO:0023052	BP	10	signaling	1	FBGN0000024,FBGN0000448,FBGN0000568,FBGN0000635,FBGN0001114,FBGN0001235,FBGN0001250,FBGN0001297,FBGN0001991,FBGN0002921,FBGN0002940,FBGN0003053,FBGN0003076,FBGN0003090,FBGN0003360,FBGN0003429,FBGN0003651,FBGN0003731,FBGN0003867,FBGN0003975,FBGN0004242,FBGN0004244,FBGN0004364,FBGN0004456,FBGN0004575,FBGN0004646,FBGN0004852,FBGN0004859,FBGN0005586,FBGN0005771,FBGN0010015,FBGN0010051,FBGN0010217,FBG…
1	TRUE	0.000204	66	1021	17	0.017	0.258	GO:0015293	MF	24	symporter activity	5	FBGN0011603,FBGN0026438,FBGN0026439,FBGN0028704,FBGN0031517,FBGN0031520,FBGN0031522,FBGN0031935,FBGN0033443,FBGN0034136,FBGN0034247,FBGN0034381,FBGN0037386,FBGN0039915,FBGN0053296,FBGN0087002,FBGN0262476
1	TRUE	0.000221	190	1021	31	0.03	0.163	GO:0050662	MF	8	coenzyme binding	2	FBGN0000153,FBGN0001091,FBGN0001128,FBGN0002719,FBGN0003308,FBGN0004516,FBGN0010352,FBGN0023507,FBGN0025628,FBGN0027291,FBGN0027580,FBGN0030558,FBGN0030594,FBGN0031713,FBGN0031771,FBGN0032889,FBGN0033451,FBGN0033543,FBGN0033769,FBGN0034943,FBGN0036147,FBGN0036381,FBGN0036663,FBGN0036762,FBGN0036975,FBGN0037001,FBGN0038349,FBGN0039776,FBGN0039827,FBGN0039909,FBGN0261439
1	TRUE	0.000275	21	1021	9	0.009	0.429	REAC:R-DME-216083	rea	14	Integrin cell surface interactions	2	FBGN0001250,FBGN0004456,FBGN0005666,FBGN0016075,FBGN0030164,FBGN0031850,FBGN0032006,FBGN0053196,FBGN0259244
1	TRUE	0.000304	244	1021	36	0.035	0.148	GO:0044456	CC	9	synapse part	1	FBGN0000024,FBGN0000635,FBGN0002917,FBGN0004242,FBGN0004244,FBGN0004575,FBGN0004580,FBGN0005586,FBGN0010015,FBGN0010114,FBGN0011288,FBGN0013342,FBGN0024963,FBGN0025702,FBGN0026255,FBGN0026428,FBGN0026439,FBGN0028400,FBGN0031261,FBGN0031424,FBGN0031702,FBGN0032782,FBGN0032797,FBGN0034136,FBGN0035767,FBGN0039774,FBGN0040505,FBGN0041605,FBGN0043362,FBGN0052672,FBGN0053653,FBGN0083228,FBGN0259246,FBG…
1	TRUE	0.000317	46	1021	13	0.013	0.283	REAC:R-DME-5423646	rea	22	Aflatoxin activation and detoxification	1	FBGN0000473,FBGN0015038,FBGN0015039,FBGN0025454,FBGN0028940,FBGN0033696,FBGN0033775,FBGN0033978,FBGN0033981,FBGN0036986,FBGN0038037,FBGN0038194,FBGN0053178
1	TRUE	0.000342	33	1021	11	0.011	0.333	REAC:R-DME-211981	rea	30	Xenobiotics	1	FBGN0000473,FBGN0015038,FBGN0015039,FBGN0025454,FBGN0028940,FBGN0033696,FBGN0033775,FBGN0033978,FBGN0033981,FBGN0038037,FBGN0038194
1	TRUE	0.000347	169	1021	27	0.026	0.16	REAC:R-DME-425407	rea	16	SLC-mediated transmembrane transport	2	FBGN0026438,FBGN0026439,FBGN0028699,FBGN0028704,FBGN0029950,FBGN0030574,FBGN0030638,FBGN0031424,FBGN0031517,FBGN0031522,FBGN0031998,FBGN0033294,FBGN0034247,FBGN0035968,FBGN0037140,FBGN0037386,FBGN0037895,FBGN0038337,FBGN0038652,FBGN0039787,FBGN0039844,FBGN0039872,FBGN0039915,FBGN0087002,FBGN0250757,FBGN0260964,FBGN0262476
1	TRUE	0.000349	76	1021	18	0.018	0.237	GO:0072330	BP	2	monocarboxylic acid biosynthetic process	3	FBGN0000064,FBGN0001091,FBGN0001186,FBGN0003071,FBGN0004516,FBGN0027621,FBGN0029158,FBGN0033246,FBGN0034382,FBGN0038130,FBGN0039635,FBGN0039755,FBGN0039756,FBGN0039827,FBGN0051523,FBGN0053110,FBGN0086687,FBGN0261283
1	TRUE	0.000364	61	1021	16	0.016	0.262	GO:0015294	MF	24	solute:cation symporter activity	6	FBGN0011603,FBGN0026438,FBGN0026439,FBGN0031517,FBGN0031520,FBGN0031522,FBGN0031935,FBGN0033443,FBGN0034136,FBGN0034247,FBGN0034381,FBGN0037386,FBGN0039915,FBGN0053296,FBGN0087002,FBGN0262476
1	TRUE	0.000379	101	1021	21	0.021	0.208	GO:1902495	CC	3	transmembrane transporter complex	1	FBGN0001991,FBGN0002921,FBGN0003429,FBGN0004244,FBGN0004513,FBGN0015777,FBGN0024963,FBGN0031261,FBGN0031734,FBGN0032116,FBGN0032946,FBGN0035695,FBGN0039536,FBGN0051116,FBGN0259822,FBGN0260005,FBGN0260499,FBGN0261612,FBGN0262593,FBGN0263220,FBGN0263257
1	TRUE	0.000411	2215	1021	182	0.178	0.082	GO:0007154	BP	10	cell communication	1	FBGN0000024,FBGN0000448,FBGN0000568,FBGN0000635,FBGN0001114,FBGN0001235,FBGN0001250,FBGN0001297,FBGN0001991,FBGN0002921,FBGN0002940,FBGN0003053,FBGN0003076,FBGN0003090,FBGN0003360,FBGN0003429,FBGN0003651,FBGN0003731,FBGN0003867,FBGN0003975,FBGN0004242,FBGN0004244,FBGN0004364,FBGN0004456,FBGN0004575,FBGN0004646,FBGN0004852,FBGN0004859,FBGN0005586,FBGN0005771,FBGN0010015,FBGN0010051,FBGN0010217,FBG…
1	TRUE	0.000452	102	1021	21	0.021	0.206	GO:0007498	BP	13	mesoderm development	1	FBGN0000064,FBGN0002772,FBGN0003149,FBGN0003944,FBGN0004169,FBGN0004919,FBGN0005666,FBGN0020299,FBGN0026562,FBGN0027111,FBGN0028543,FBGN0030594,FBGN0033215,FBGN0034137,FBGN0035917,FBGN0040505,FBGN0085432,FBGN0085446,FBGN0086906,FBGN0261836,FBGN0264489
1	TRUE	0.000508	177	1021	29	0.028	0.164	GO:0015711	BP	2	organic anion transport	1	FBGN0003360,FBGN0026438,FBGN0026439,FBGN0029896,FBGN0030574,FBGN0031002,FBGN0031010,FBGN0031424,FBGN0033657,FBGN0033760,FBGN0033913,FBGN0034716,FBGN0036732,FBGN0036756,FBGN0037140,FBGN0037714,FBGN0037715,FBGN0038337,FBGN0038662,FBGN0038717,FBGN0038718,FBGN0038752,FBGN0038938,FBGN0039178,FBGN0039525,FBGN0039787,FBGN0039844,FBGN0039915,FBGN0050277
1	TRUE	0.000542	41	1021	12	0.012	0.293	REAC:R-DME-9018678	rea	31	Biosynthesis of specialized proresolving mediators (SPMs)	4	FBGN0000473,FBGN0015038,FBGN0015039,FBGN0025454,FBGN0028940,FBGN0033696,FBGN0033775,FBGN0033978,FBGN0033981,FBGN0035438,FBGN0038037,FBGN0038194
1	TRUE	0.000542	41	1021	12	0.012	0.293	REAC:R-DME-9018677	rea	31	Biosynthesis of DHA-derived SPMs	5	FBGN0000473,FBGN0015038,FBGN0015039,FBGN0025454,FBGN0028940,FBGN0033696,FBGN0033775,FBGN0033978,FBGN0033981,FBGN0035438,FBGN0038037,FBGN0038194
1	TRUE	0.000629	706	1021	74	0.072	0.105	GO:0046914	MF	4	transition metal ion binding	3	FBGN0000108,FBGN0000448,FBGN0000473,FBGN0000504,FBGN0000568,FBGN0003090,FBGN0003137,FBGN0003308,FBGN0003388,FBGN0003651,FBGN0004919,FBGN0013674,FBGN0013675,FBGN0014859,FBGN0015034,FBGN0015037,FBGN0015038,FBGN0015039,FBGN0016122,FBGN0025454,FBGN0026160,FBGN0026428,FBGN0027657,FBGN0028940,FBGN0028945,FBGN0029791,FBGN0030304,FBGN0030610,FBGN0030679,FBGN0030778,FBGN0031693,FBGN0031694,FBGN0031857,FBG…
1	TRUE	0.000651	79	1021	18	0.018	0.228	GO:0004222	MF	27	metalloendopeptidase activity	1	FBGN0003137,FBGN0016122,FBGN0027578,FBGN0028945,FBGN0029769,FBGN0029791,FBGN0029843,FBGN0031081,FBGN0032252,FBGN0033438,FBGN0035049,FBGN0036702,FBGN0037230,FBGN0038271,FBGN0038341,FBGN0039564,FBGN0039613,FBGN0250814
1	TRUE	0.000679	9	1021	6	0.006	0.667	REAC:R-DME-210500	rea	15	Glutamate Neurotransmitter Release Cycle	1	FBGN0004242,FBGN0005586,FBGN0013342,FBGN0026438,FBGN0026439,FBGN0031424
1	TRUE	0.000683	669	1021	71	0.07	0.106	GO:0007610	BP	29	behavior	1	FBGN0000108,FBGN0000153,FBGN0000504,FBGN0000592,FBGN0000635,FBGN0000667,FBGN0001128,FBGN0001297,FBGN0002917,FBGN0002921,FBGN0002940,FBGN0003360,FBGN0003429,FBGN0003435,FBGN0003731,FBGN0004242,FBGN0004244,FBGN0004516,FBGN0004575,FBGN0004646,FBGN0005771,FBGN0010015,FBGN0010051,FBGN0010473,FBGN0012034,FBGN0013272,FBGN0014141,FBGN0014396,FBGN0015279,FBGN0015872,FBGN0016076,FBGN0016122,FBGN0019643,FBG…
1	TRUE	0.000799	73	1021	16	0.016	0.219	REAC:R-DME-1474244	rea	14	Extracellular matrix organization	1	FBGN0000299,FBGN0001250,FBGN0004456,FBGN0005666,FBGN0016075,FBGN0030164,FBGN0031461,FBGN0031850,FBGN0032006,FBGN0033438,FBGN0036147,FBGN0036381,FBGN0051999,FBGN0052808,FBGN0053196,FBGN0259244
1	TRUE	0.000898	147	1021	24	0.024	0.163	REAC:R-DME-71387	rea	31	Metabolism of carbohydrates	2	FBGN0000064,FBGN0001091,FBGN0001186,FBGN0003071,FBGN0003076,FBGN0005666,FBGN0011754,FBGN0027611,FBGN0027621,FBGN0030087,FBGN0031995,FBGN0032683,FBGN0032820,FBGN0033735,FBGN0034356,FBGN0034538,FBGN0034618,FBGN0036183,FBGN0036765,FBGN0052191,FBGN0262559,FBGN0262782,FBGN0263200,FBGN0263930
1	TRUE	0.000953	234	1021	34	0.033	0.145	GO:0030054	CC	7	cell junction	1	FBGN0000024,FBGN0000244,FBGN0000667,FBGN0001250,FBGN0002921,FBGN0004242,FBGN0004244,FBGN0004456,FBGN0004513,FBGN0004575,FBGN0004646,FBGN0005586,FBGN0010434,FBGN0011288,FBGN0013733,FBGN0015777,FBGN0016032,FBGN0024963,FBGN0026061,FBGN0026255,FBGN0031261,FBGN0031850,FBGN0032683,FBGN0034110,FBGN0034540,FBGN0036727,FBGN0041096,FBGN0041789,FBGN0053653,FBGN0085408,FBGN0085447,FBGN0087007,FBGN0259714,FBG…
1	TRUE	0.000954	100	1021	19	0.019	0.19	REAC:R-DME-114608	rea	12	Platelet degranulation	1	FBGN0000064,FBGN0000108,FBGN0000667,FBGN0001250,FBGN0010114,FBGN0014141,FBGN0024293,FBGN0026562,FBGN0028371,FBGN0028988,FBGN0030164,FBGN0031461,FBGN0031850,FBGN0032797,FBGN0037391,FBGN0038919,FBGN0041181,FBGN0051793,FBGN0263316

## Sheet: fly_results_down.txt
query.number	significant	p.value	term.size	query.size	overlap.size	precision	recall	term.id	domain	subgraph.number	term.name	relative.depth	intersection
1	TRUE	4.45e-108	871	633	201	0.318	0.231	GO:0007049	BP	13	cell cycle	1	FBGN0000063,FBGN0000140,FBGN0000146,FBGN0000147,FBGN0000158,FBGN0000182,FBGN0000351,FBGN0000404,FBGN0000405,FBGN0000463,FBGN0000541,FBGN0000826,FBGN0000927,FBGN0000996,FBGN0001086,FBGN0001120,FBGN0001206,FBGN0001612,FBGN0002466,FBGN0002542,FBGN0002638,FBGN0002673,FBGN0002781,FBGN0002783,FBGN0002791,FBGN0002873,FBGN0002899,FBGN0002901,FBGN0002906,FBGN0002924,FBGN0003041,FBGN0003087,FBGN0003114,FBG…
1	TRUE	1.83e-93	632	633	163	0.258	0.258	GO:0022402	BP	13	cell cycle process	2	FBGN0000063,FBGN0000140,FBGN0000146,FBGN0000147,FBGN0000158,FBGN0000351,FBGN0000404,FBGN0000405,FBGN0000541,FBGN0000996,FBGN0001086,FBGN0001206,FBGN0001612,FBGN0002466,FBGN0002542,FBGN0002673,FBGN0002781,FBGN0002783,FBGN0002873,FBGN0002899,FBGN0002901,FBGN0002906,FBGN0002924,FBGN0003041,FBGN0003087,FBGN0003124,FBGN0003268,FBGN0003346,FBGN0003483,FBGN0003525,FBGN0003545,FBGN0003612,FBGN0003701,FBG…
1	TRUE	3.05e-79	1924	633	250	0.395	0.13	GO:0006996	BP	13	organelle organization	1	FBGN0000017,FBGN0000063,FBGN0000140,FBGN0000146,FBGN0000147,FBGN0000158,FBGN0000182,FBGN0000351,FBGN0000352,FBGN0000384,FBGN0000404,FBGN0000405,FBGN0000463,FBGN0000541,FBGN0000588,FBGN0000927,FBGN0000996,FBGN0001085,FBGN0001086,FBGN0001197,FBGN0001206,FBGN0001612,FBGN0002183,FBGN0002466,FBGN0002542,FBGN0002673,FBGN0002781,FBGN0002783,FBGN0002872,FBGN0002873,FBGN0002899,FBGN0002901,FBGN0002906,FBG…
1	TRUE	6.45e-78	525	633	137	0.216	0.261	GO:0000278	BP	13	mitotic cell cycle	2	FBGN0000063,FBGN0000140,FBGN0000146,FBGN0000147,FBGN0000182,FBGN0000404,FBGN0000405,FBGN0000463,FBGN0000541,FBGN0000826,FBGN0000927,FBGN0000996,FBGN0001086,FBGN0001120,FBGN0001206,FBGN0001612,FBGN0002466,FBGN0002638,FBGN0002673,FBGN0002783,FBGN0002873,FBGN0002901,FBGN0002924,FBGN0003041,FBGN0003087,FBGN0003114,FBGN0003124,FBGN0003268,FBGN0003483,FBGN0003525,FBGN0003545,FBGN0003612,FBGN0003701,FBG…
1	TRUE	1.23e-77	734	633	158	0.25	0.215	GO:0051276	BP	13	chromosome organization	2	FBGN0000063,FBGN0000140,FBGN0000146,FBGN0000147,FBGN0000404,FBGN0000405,FBGN0000541,FBGN0000588,FBGN0000927,FBGN0000996,FBGN0001197,FBGN0001206,FBGN0002183,FBGN0002466,FBGN0002781,FBGN0002783,FBGN0002872,FBGN0002899,FBGN0002901,FBGN0002906,FBGN0002924,FBGN0003044,FBGN0003087,FBGN0003124,FBGN0003268,FBGN0003483,FBGN0003545,FBGN0003567,FBGN0003598,FBGN0003612,FBGN0003701,FBGN0004106,FBGN0004107,FBG…
1	TRUE	5.71e-74	1586	633	221	0.349	0.139	GO:0043228	CC	2	non-membrane-bounded organelle	1	FBGN0000063,FBGN0000140,FBGN0000146,FBGN0000147,FBGN0000158,FBGN0000352,FBGN0000404,FBGN0000405,FBGN0000541,FBGN0000588,FBGN0000996,FBGN0001084,FBGN0001086,FBGN0001197,FBGN0001206,FBGN0001612,FBGN0002183,FBGN0002466,FBGN0002638,FBGN0002673,FBGN0002781,FBGN0002783,FBGN0002872,FBGN0002873,FBGN0002899,FBGN0002906,FBGN0002924,FBGN0003044,FBGN0003124,FBGN0003187,FBGN0003268,FBGN0003401,FBGN0003447,FBG…
1	TRUE	5.71e-74	1586	633	221	0.349	0.139	GO:0043232	CC	2	intracellular non-membrane-bounded organelle	2	FBGN0000063,FBGN0000140,FBGN0000146,FBGN0000147,FBGN0000158,FBGN0000352,FBGN0000404,FBGN0000405,FBGN0000541,FBGN0000588,FBGN0000996,FBGN0001084,FBGN0001086,FBGN0001197,FBGN0001206,FBGN0001612,FBGN0002183,FBGN0002466,FBGN0002638,FBGN0002673,FBGN0002781,FBGN0002783,FBGN0002872,FBGN0002873,FBGN0002899,FBGN0002906,FBGN0002924,FBGN0003044,FBGN0003124,FBGN0003187,FBGN0003268,FBGN0003401,FBGN0003447,FBG…
1	TRUE	1.15e-72	2128	633	254	0.401	0.119	GO:0090304	BP	13	nucleic acid metabolic process	1	FBGN0000146,FBGN0000166,FBGN0000307,FBGN0000352,FBGN0000541,FBGN0000588,FBGN0000927,FBGN0000996,FBGN0001120,FBGN0001197,FBGN0001206,FBGN0001974,FBGN0001978,FBGN0002183,FBGN0002542,FBGN0002781,FBGN0002783,FBGN0002872,FBGN0002899,FBGN0002901,FBGN0002906,FBGN0003044,FBGN0003114,FBGN0003401,FBGN0003483,FBGN0003527,FBGN0003567,FBGN0003598,FBGN0003612,FBGN0003733,FBGN0004106,FBGN0004107,FBGN0004367,FBG…
1	TRUE	7.25e-68	379	633	111	0.175	0.293	GO:1903047	BP	13	mitotic cell cycle process	3	FBGN0000063,FBGN0000140,FBGN0000146,FBGN0000147,FBGN0000404,FBGN0000405,FBGN0000541,FBGN0000996,FBGN0001086,FBGN0001206,FBGN0001612,FBGN0002466,FBGN0002783,FBGN0002873,FBGN0002901,FBGN0002924,FBGN0003041,FBGN0003087,FBGN0003124,FBGN0003268,FBGN0003483,FBGN0003525,FBGN0003545,FBGN0003612,FBGN0003701,FBGN0004106,FBGN0004107,FBGN0004367,FBGN0004374,FBGN0004378,FBGN0004379,FBGN0004419,FBGN0004643,FBG…
1	TRUE	2.83e-67	678	633	142	0.224	0.209	GO:0005694	CC	2	chromosome	3	FBGN0000063,FBGN0000147,FBGN0000405,FBGN0000541,FBGN0000588,FBGN0000996,FBGN0001086,FBGN0001197,FBGN0001206,FBGN0002183,FBGN0002638,FBGN0002781,FBGN0002783,FBGN0002872,FBGN0002906,FBGN0003044,FBGN0003124,FBGN0003268,FBGN0003525,FBGN0003527,FBGN0003567,FBGN0003598,FBGN0003612,FBGN0004362,FBGN0004374,FBGN0004379,FBGN0004400,FBGN0004643,FBGN0004913,FBGN0005596,FBGN0005617,FBGN0005696,FBGN0010173,FBG…
1	TRUE	1.09e-64	353	633	105	0.166	0.297	GO:0006259	BP	13	DNA metabolic process	1	FBGN0000307,FBGN0000927,FBGN0000996,FBGN0001120,FBGN0001197,FBGN0001206,FBGN0002183,FBGN0002872,FBGN0002901,FBGN0002906,FBGN0003114,FBGN0003483,FBGN0003612,FBGN0004106,FBGN0004107,FBGN0004367,FBGN0004584,FBGN0004913,FBGN0005655,FBGN0005696,FBGN0010173,FBGN0010278,FBGN0010382,FBGN0011606,FBGN0011659,FBGN0011660,FBGN0011703,FBGN0011704,FBGN0011774,FBGN0014340,FBGN0014861,FBGN0015270,FBGN0015553,FBG…
1	TRUE	3.34e-58	568	633	122	0.193	0.215	GO:0044427	CC	2	chromosomal part	4	FBGN0000063,FBGN0000147,FBGN0000405,FBGN0000541,FBGN0000588,FBGN0000996,FBGN0001086,FBGN0001197,FBGN0001206,FBGN0002183,FBGN0002781,FBGN0002783,FBGN0002872,FBGN0003124,FBGN0003268,FBGN0003527,FBGN0003567,FBGN0003598,FBGN0003612,FBGN0004362,FBGN0004374,FBGN0004379,FBGN0004400,FBGN0004643,FBGN0004913,FBGN0005596,FBGN0005617,FBGN0005696,FBGN0010173,FBGN0010278,FBGN0011604,FBGN0011659,FBGN0011774,FBG…
1	TRUE	7.8e-58	346	633	98	0.155	0.283	GO:0000280	BP	13	nuclear division	3	FBGN0000063,FBGN0000146,FBGN0000147,FBGN0000158,FBGN0000351,FBGN0000404,FBGN0000405,FBGN0000927,FBGN0001086,FBGN0001206,FBGN0001612,FBGN0002466,FBGN0002542,FBGN0002673,FBGN0002781,FBGN0002873,FBGN0002899,FBGN0002901,FBGN0002906,FBGN0002924,FBGN0003087,FBGN0003124,FBGN0003268,FBGN0003346,FBGN0003483,FBGN0003545,FBGN0003701,FBGN0004106,FBGN0004367,FBGN0004374,FBGN0004378,FBGN0004379,FBGN0004643,FBG…
1	TRUE	8.44e-56	362	633	98	0.155	0.271	GO:0048285	BP	13	organelle fission	2	FBGN0000063,FBGN0000146,FBGN0000147,FBGN0000158,FBGN0000351,FBGN0000404,FBGN0000405,FBGN0000927,FBGN0001086,FBGN0001206,FBGN0001612,FBGN0002466,FBGN0002542,FBGN0002673,FBGN0002781,FBGN0002873,FBGN0002899,FBGN0002901,FBGN0002906,FBGN0002924,FBGN0003087,FBGN0003124,FBGN0003268,FBGN0003346,FBGN0003483,FBGN0003545,FBGN0003701,FBGN0004106,FBGN0004367,FBGN0004374,FBGN0004378,FBGN0004379,FBGN0004643,FBG…
1	TRUE	4.56e-54	333	633	93	0.147	0.279	GO:0051301	BP	13	cell division	1	FBGN0000063,FBGN0000140,FBGN0000147,FBGN0000158,FBGN0000404,FBGN0000405,FBGN0000463,FBGN0000927,FBGN0000996,FBGN0001085,FBGN0002466,FBGN0002638,FBGN0002673,FBGN0002873,FBGN0002924,FBGN0003041,FBGN0003087,FBGN0003124,FBGN0003525,FBGN0003545,FBGN0003655,FBGN0003701,FBGN0004106,FBGN0004107,FBGN0004378,FBGN0004379,FBGN0004643,FBGN0005683,FBGN0010300,FBGN0010314,FBGN0010382,FBGN0011020,FBGN0011474,FBG…
1	TRUE	6.56e-46	386	633	91	0.144	0.236	GO:0051726	BP	13	regulation of cell cycle	1	FBGN0000063,FBGN0000147,FBGN0000404,FBGN0000463,FBGN0000541,FBGN0000826,FBGN0000996,FBGN0001086,FBGN0001120,FBGN0002466,FBGN0002638,FBGN0002673,FBGN0002783,FBGN0002791,FBGN0002901,FBGN0002924,FBGN0003114,FBGN0003268,FBGN0003525,FBGN0003545,FBGN0003612,FBGN0004106,FBGN0004107,FBGN0004367,FBGN0004374,FBGN0004419,FBGN0004643,FBGN0010173,FBGN0010314,FBGN0010382,FBGN0010431,FBGN0011474,FBGN0011606,FBG…
1	TRUE	8.65e-46	1882	633	200	0.316	0.106	GO:0003676	MF	14	nucleic acid binding	1	FBGN0000146,FBGN0000158,FBGN0000166,FBGN0000182,FBGN0000307,FBGN0000541,FBGN0001197,FBGN0001206,FBGN0001974,FBGN0001978,FBGN0002542,FBGN0002781,FBGN0002783,FBGN0002873,FBGN0002899,FBGN0002906,FBGN0003044,FBGN0003346,FBGN0003483,FBGN0003567,FBGN0003598,FBGN0003612,FBGN0003655,FBGN0004362,FBGN0004367,FBGN0004419,FBGN0004584,FBGN0004795,FBGN0004913,FBGN0005596,FBGN0005617,FBGN0005655,FBGN0005696,FBG…
1	TRUE	1.71e-45	1355	633	167	0.264	0.123	GO:0044428	CC	2	nuclear part	1	FBGN0000063,FBGN0000146,FBGN0000147,FBGN0000541,FBGN0000588,FBGN0000927,FBGN0001086,FBGN0001197,FBGN0001206,FBGN0002183,FBGN0002781,FBGN0002783,FBGN0002791,FBGN0002872,FBGN0002899,FBGN0003041,FBGN0003044,FBGN0003124,FBGN0003447,FBGN0003527,FBGN0003612,FBGN0004362,FBGN0004419,FBGN0005596,FBGN0005617,FBGN0005696,FBGN0010173,FBGN0010278,FBGN0011604,FBGN0011659,FBGN0011660,FBGN0011774,FBGN0011802,FBG…
1	TRUE	2.37e-45	116	633	55	0.087	0.474	GO:0006260	BP	13	DNA replication	2	FBGN0000307,FBGN0000927,FBGN0000996,FBGN0001120,FBGN0002183,FBGN0002906,FBGN0003114,FBGN0004913,FBGN0005655,FBGN0005696,FBGN0010173,FBGN0010278,FBGN0010382,FBGN0011703,FBGN0011704,FBGN0014861,FBGN0015270,FBGN0015929,FBGN0017577,FBGN0020633,FBGN0022772,FBGN0023181,FBGN0023513,FBGN0024371,FBGN0025815,FBGN0025832,FBGN0026143,FBGN0027903,FBGN0028700,FBGN0030054,FBGN0030170,FBGN0030871,FBGN0031252,FBG…
1	TRUE	4.39e-43	169	633	62	0.098	0.367	GO:0140014	BP	13	mitotic nuclear division	4	FBGN0000063,FBGN0000146,FBGN0000147,FBGN0000404,FBGN0000405,FBGN0001086,FBGN0001206,FBGN0001612,FBGN0002924,FBGN0003087,FBGN0003124,FBGN0003268,FBGN0003483,FBGN0003545,FBGN0003701,FBGN0004367,FBGN0004374,FBGN0004378,FBGN0004379,FBGN0004643,FBGN0010382,FBGN0011606,FBGN0011692,FBGN0013756,FBGN0014127,FBGN0015270,FBGN0015391,FBGN0017551,FBGN0024227,FBGN0025457,FBGN0025781,FBGN0026085,FBGN0026430,FBG…
1	TRUE	1.46e-41	222	633	68	0.107	0.306	GO:0007059	BP	13	chromosome segregation	1	FBGN0000063,FBGN0000146,FBGN0000351,FBGN0000404,FBGN0000405,FBGN0001206,FBGN0002781,FBGN0002899,FBGN0002901,FBGN0002924,FBGN0003087,FBGN0003124,FBGN0003268,FBGN0003346,FBGN0003483,FBGN0003545,FBGN0003701,FBGN0004367,FBGN0004374,FBGN0004378,FBGN0004379,FBGN0004643,FBGN0010431,FBGN0011606,FBGN0011692,FBGN0013756,FBGN0014127,FBGN0015270,FBGN0015391,FBGN0017577,FBGN0024227,FBGN0025457,FBGN0025781,FBG…
1	TRUE	1.94e-41	200	633	65	0.103	0.325	GO:0098813	BP	13	nuclear chromosome segregation	2	FBGN0000063,FBGN0000146,FBGN0000351,FBGN0000404,FBGN0000405,FBGN0001206,FBGN0002781,FBGN0002899,FBGN0002901,FBGN0002924,FBGN0003087,FBGN0003124,FBGN0003268,FBGN0003346,FBGN0003483,FBGN0003545,FBGN0003701,FBGN0004367,FBGN0004374,FBGN0004379,FBGN0004643,FBGN0010431,FBGN0011606,FBGN0011692,FBGN0013756,FBGN0014127,FBGN0015270,FBGN0015391,FBGN0017577,FBGN0024227,FBGN0025457,FBGN0025781,FBGN0027889,FBG…
1	TRUE	7.56e-40	328	633	78	0.123	0.238	REAC:R-DME-1640170	rea	4	Cell Cycle	1	FBGN0000147,FBGN0000404,FBGN0000405,FBGN0000996,FBGN0001086,FBGN0001197,FBGN0002673,FBGN0002791,FBGN0003124,FBGN0003525,FBGN0003545,FBGN0004106,FBGN0004107,FBGN0004913,FBGN0005655,FBGN0005696,FBGN0010173,FBGN0010315,FBGN0010382,FBGN0011474,FBGN0011692,FBGN0012058,FBGN0013756,FBGN0014127,FBGN0014861,FBGN0015270,FBGN0015391,FBGN0015805,FBGN0015929,FBGN0017577,FBGN0019686,FBGN0020633,FBGN0021761,FBG…
1	TRUE	3.94e-39	1317	633	155	0.245	0.118	GO:0022414	BP	13	reproductive process	1	FBGN0000017,FBGN0000063,FBGN0000140,FBGN0000146,FBGN0000147,FBGN0000158,FBGN0000166,FBGN0000182,FBGN0000307,FBGN0000351,FBGN0000352,FBGN0000463,FBGN0000541,FBGN0000826,FBGN0000927,FBGN0000996,FBGN0001085,FBGN0001086,FBGN0001120,FBGN0001612,FBGN0002466,FBGN0002542,FBGN0002673,FBGN0002781,FBGN0002873,FBGN0002899,FBGN0002901,FBGN0002906,FBGN0002924,FBGN0003041,FBGN0003087,FBGN0003114,FBGN0003124,FBG…
1	TRUE	4.75e-39	948	633	130	0.205	0.137	GO:0022412	BP	13	cellular process involved in reproduction in multicellular organism	2	FBGN0000017,FBGN0000063,FBGN0000140,FBGN0000146,FBGN0000147,FBGN0000158,FBGN0000166,FBGN0000182,FBGN0000307,FBGN0000351,FBGN0000352,FBGN0000463,FBGN0000541,FBGN0000996,FBGN0001085,FBGN0001086,FBGN0001612,FBGN0002466,FBGN0002542,FBGN0002673,FBGN0002781,FBGN0002873,FBGN0002899,FBGN0002901,FBGN0002924,FBGN0003041,FBGN0003124,FBGN0003187,FBGN0003401,FBGN0003447,FBGN0003483,FBGN0003527,FBGN0003545,FBG…
1	TRUE	8.97e-39	268	633	71	0.112	0.265	GO:0051321	BP	13	meiotic cell cycle	2	FBGN0000063,FBGN0000140,FBGN0000146,FBGN0000158,FBGN0000351,FBGN0001086,FBGN0001612,FBGN0002466,FBGN0002542,FBGN0002673,FBGN0002781,FBGN0002873,FBGN0002899,FBGN0002901,FBGN0002906,FBGN0002924,FBGN0003041,FBGN0003124,FBGN0003346,FBGN0003401,FBGN0003483,FBGN0003545,FBGN0004106,FBGN0004107,FBGN0004367,FBGN0004374,FBGN0004379,FBGN0004643,FBGN0005596,FBGN0010314,FBGN0010431,FBGN0011020,FBGN0011606,FBG…
1	TRUE	1.39e-38	1950	633	192	0.303	0.098	GO:0034645	BP	13	cellular macromolecule biosynthetic process	2	FBGN0000146,FBGN0000158,FBGN0000166,FBGN0000182,FBGN0000307,FBGN0000352,FBGN0000541,FBGN0000588,FBGN0000927,FBGN0000996,FBGN0001120,FBGN0001197,FBGN0001206,FBGN0001978,FBGN0002183,FBGN0002542,FBGN0002781,FBGN0002783,FBGN0002872,FBGN0002899,FBGN0002906,FBGN0003044,FBGN0003114,FBGN0003483,FBGN0003527,FBGN0003567,FBGN0003598,FBGN0003733,FBGN0004400,FBGN0004795,FBGN0004913,FBGN0005617,FBGN0005655,FBG…
1	TRUE	3.47e-38	1980	633	193	0.305	0.097	GO:0009059	BP	13	macromolecule biosynthetic process	1	FBGN0000146,FBGN0000158,FBGN0000166,FBGN0000182,FBGN0000307,FBGN0000352,FBGN0000541,FBGN0000588,FBGN0000927,FBGN0000996,FBGN0001120,FBGN0001197,FBGN0001206,FBGN0001978,FBGN0002183,FBGN0002542,FBGN0002781,FBGN0002783,FBGN0002872,FBGN0002899,FBGN0002906,FBGN0002939,FBGN0003044,FBGN0003114,FBGN0003483,FBGN0003527,FBGN0003567,FBGN0003598,FBGN0003733,FBGN0004400,FBGN0004795,FBGN0004913,FBGN0005617,FBG…
1	TRUE	7.5e-38	319	633	75	0.118	0.235	REAC:R-DME-69278	rea	4	Cell Cycle, Mitotic	2	FBGN0000147,FBGN0000404,FBGN0000405,FBGN0000996,FBGN0001086,FBGN0001197,FBGN0002673,FBGN0002791,FBGN0003124,FBGN0003525,FBGN0003545,FBGN0004106,FBGN0004107,FBGN0004913,FBGN0005655,FBGN0005696,FBGN0010173,FBGN0010315,FBGN0010382,FBGN0011474,FBGN0011692,FBGN0012058,FBGN0013756,FBGN0014127,FBGN0014861,FBGN0015270,FBGN0015391,FBGN0015805,FBGN0015929,FBGN0017577,FBGN0020633,FBGN0021761,FBGN0022772,FBG…
1	TRUE	3.7e-37	1015	633	132	0.209	0.13	GO:0007276	BP	13	gamete generation	3	FBGN0000017,FBGN0000063,FBGN0000140,FBGN0000146,FBGN0000147,FBGN0000158,FBGN0000166,FBGN0000182,FBGN0000307,FBGN0000351,FBGN0000352,FBGN0000463,FBGN0000541,FBGN0000996,FBGN0001085,FBGN0001086,FBGN0001612,FBGN0002466,FBGN0002542,FBGN0002673,FBGN0002781,FBGN0002873,FBGN0002899,FBGN0002901,FBGN0002924,FBGN0003041,FBGN0003124,FBGN0003187,FBGN0003401,FBGN0003447,FBGN0003483,FBGN0003527,FBGN0003545,FBG…
1	TRUE	1.82e-36	125	633	50	0.079	0.4	GO:0000819	BP	13	sister chromatid segregation	3	FBGN0000063,FBGN0000146,FBGN0000404,FBGN0000405,FBGN0001206,FBGN0002924,FBGN0003087,FBGN0003124,FBGN0003268,FBGN0003483,FBGN0003545,FBGN0003701,FBGN0004374,FBGN0004379,FBGN0004643,FBGN0011692,FBGN0013756,FBGN0014127,FBGN0015270,FBGN0015391,FBGN0024227,FBGN0025457,FBGN0025781,FBGN0027889,FBGN0028700,FBGN0030049,FBGN0030500,FBGN0031549,FBGN0031875,FBGN0031886,FBGN0032105,FBGN0032244,FBGN0032863,FBG…
1	TRUE	2.41e-36	245	633	66	0.104	0.269	GO:0007346	BP	13	regulation of mitotic cell cycle	2	FBGN0000063,FBGN0000404,FBGN0000463,FBGN0000541,FBGN0000826,FBGN0001086,FBGN0001120,FBGN0002638,FBGN0002673,FBGN0002783,FBGN0002901,FBGN0002924,FBGN0003114,FBGN0003268,FBGN0003525,FBGN0003545,FBGN0003612,FBGN0004106,FBGN0004107,FBGN0004367,FBGN0004419,FBGN0004643,FBGN0010173,FBGN0010314,FBGN0010382,FBGN0011606,FBGN0013756,FBGN0015625,FBGN0017551,FBGN0019686,FBGN0020407,FBGN0020633,FBGN0024371,FBG…
1	TRUE	1.17e-35	2006	633	190	0.3	0.095	GO:0060255	BP	13	regulation of macromolecule metabolic process	2	FBGN0000146,FBGN0000158,FBGN0000166,FBGN0000182,FBGN0000307,FBGN0000351,FBGN0000352,FBGN0000404,FBGN0000405,FBGN0000541,FBGN0000588,FBGN0000996,FBGN0001086,FBGN0001120,FBGN0001197,FBGN0001206,FBGN0001978,FBGN0002183,FBGN0002542,FBGN0002781,FBGN0002783,FBGN0002872,FBGN0002899,FBGN0002906,FBGN0003044,FBGN0003114,FBGN0003401,FBGN0003483,FBGN0003527,FBGN0003567,FBGN0003598,FBGN0003612,FBGN0003733,FBG…
1	TRUE	1.56e-35	1006	633	129	0.204	0.128	GO:0031981	CC	2	nuclear lumen	3	FBGN0000063,FBGN0000147,FBGN0000541,FBGN0000588,FBGN0000927,FBGN0001197,FBGN0001206,FBGN0002183,FBGN0002781,FBGN0002783,FBGN0002872,FBGN0002899,FBGN0003041,FBGN0003044,FBGN0003447,FBGN0003527,FBGN0003612,FBGN0004362,FBGN0004419,FBGN0005596,FBGN0005617,FBGN0005696,FBGN0010173,FBGN0010278,FBGN0011604,FBGN0011659,FBGN0011774,FBGN0011802,FBGN0013717,FBGN0013756,FBGN0014127,FBGN0014340,FBGN0015229,FBG…
1	TRUE	6.8e-35	1474	633	158	0.25	0.107	GO:0048519	BP	13	negative regulation of biological process	1	FBGN0000017,FBGN0000063,FBGN0000146,FBGN0000158,FBGN0000166,FBGN0000182,FBGN0000352,FBGN0000404,FBGN0000463,FBGN0000541,FBGN0000588,FBGN0000996,FBGN0001085,FBGN0001086,FBGN0001120,FBGN0001197,FBGN0001206,FBGN0001978,FBGN0002783,FBGN0002791,FBGN0002872,FBGN0002901,FBGN0002906,FBGN0003041,FBGN0003044,FBGN0003114,FBGN0003124,FBGN0003187,FBGN0003268,FBGN0003401,FBGN0003483,FBGN0003525,FBGN0003567,FBG…
1	TRUE	3.61e-34	1188	633	139	0.22	0.117	GO:0044703	BP	13	multi-organism reproductive process	2	FBGN0000017,FBGN0000063,FBGN0000140,FBGN0000146,FBGN0000147,FBGN0000158,FBGN0000166,FBGN0000182,FBGN0000307,FBGN0000351,FBGN0000352,FBGN0000463,FBGN0000541,FBGN0000826,FBGN0000927,FBGN0000996,FBGN0001085,FBGN0001086,FBGN0001120,FBGN0001612,FBGN0002466,FBGN0002542,FBGN0002673,FBGN0002781,FBGN0002873,FBGN0002899,FBGN0002901,FBGN0002924,FBGN0003041,FBGN0003114,FBGN0003124,FBGN0003187,FBGN0003401,FBG…
1	TRUE	3.61e-34	1188	633	139	0.22	0.117	GO:0019953	BP	13	sexual reproduction	3	FBGN0000017,FBGN0000063,FBGN0000140,FBGN0000146,FBGN0000147,FBGN0000158,FBGN0000166,FBGN0000182,FBGN0000307,FBGN0000351,FBGN0000352,FBGN0000463,FBGN0000541,FBGN0000826,FBGN0000927,FBGN0000996,FBGN0001085,FBGN0001086,FBGN0001120,FBGN0001612,FBGN0002466,FBGN0002542,FBGN0002673,FBGN0002781,FBGN0002873,FBGN0002899,FBGN0002901,FBGN0002924,FBGN0003041,FBGN0003114,FBGN0003124,FBGN0003187,FBGN0003401,FBG…
1	TRUE	3.93e-34	1022	633	128	0.202	0.125	GO:0003677	MF	14	DNA binding	2	FBGN0000166,FBGN0000307,FBGN0000541,FBGN0001197,FBGN0001206,FBGN0001978,FBGN0002542,FBGN0002781,FBGN0002783,FBGN0002873,FBGN0002906,FBGN0003044,FBGN0003567,FBGN0003598,FBGN0003612,FBGN0004362,FBGN0004367,FBGN0004584,FBGN0004795,FBGN0004913,FBGN0005596,FBGN0005617,FBGN0005655,FBGN0005696,FBGN0010173,FBGN0010278,FBGN0010431,FBGN0011481,FBGN0011604,FBGN0011659,FBGN0011660,FBGN0011774,FBGN0013756,FBG…
1	TRUE	9.28e-34	1261	633	143	0.226	0.113	GO:0048523	BP	13	negative regulation of cellular process	1	FBGN0000017,FBGN0000063,FBGN0000146,FBGN0000158,FBGN0000166,FBGN0000182,FBGN0000352,FBGN0000404,FBGN0000463,FBGN0000541,FBGN0000588,FBGN0000996,FBGN0001085,FBGN0001086,FBGN0001120,FBGN0001197,FBGN0001206,FBGN0001978,FBGN0002783,FBGN0002791,FBGN0002872,FBGN0002901,FBGN0002906,FBGN0003041,FBGN0003044,FBGN0003114,FBGN0003124,FBGN0003187,FBGN0003268,FBGN0003483,FBGN0003525,FBGN0003567,FBGN0003598,FBG…
1	TRUE	1.86e-33	1897	633	180	0.284	0.095	GO:0016070	BP	13	RNA metabolic process	2	FBGN0000146,FBGN0000166,FBGN0000352,FBGN0000541,FBGN0000588,FBGN0001197,FBGN0001206,FBGN0001974,FBGN0001978,FBGN0002183,FBGN0002542,FBGN0002781,FBGN0002783,FBGN0002872,FBGN0002899,FBGN0003044,FBGN0003401,FBGN0003483,FBGN0003527,FBGN0003567,FBGN0003598,FBGN0003733,FBGN0004400,FBGN0004419,FBGN0004795,FBGN0004913,FBGN0005617,FBGN0005655,FBGN0010278,FBGN0010300,FBGN0010314,FBGN0011224,FBGN0011474,FBG…
1	TRUE	2.96e-33	245	633	63	0.1	0.257	GO:1903046	BP	13	meiotic cell cycle process	3	FBGN0000063,FBGN0000140,FBGN0000146,FBGN0000158,FBGN0000351,FBGN0001086,FBGN0001612,FBGN0002466,FBGN0002542,FBGN0002673,FBGN0002781,FBGN0002873,FBGN0002899,FBGN0002901,FBGN0002906,FBGN0002924,FBGN0003041,FBGN0003124,FBGN0003346,FBGN0003483,FBGN0003545,FBGN0004106,FBGN0004367,FBGN0004379,FBGN0004643,FBGN0005596,FBGN0010314,FBGN0010431,FBGN0011020,FBGN0011606,FBGN0011692,FBGN0011761,FBGN0016034,FBG…
1	TRUE	1.68e-32	1508	633	156	0.246	0.103	GO:0034654	BP	13	nucleobase-containing compound biosynthetic process	3	FBGN0000146,FBGN0000166,FBGN0000307,FBGN0000352,FBGN0000541,FBGN0000588,FBGN0000996,FBGN0001197,FBGN0001206,FBGN0001978,FBGN0002183,FBGN0002542,FBGN0002781,FBGN0002783,FBGN0002872,FBGN0002906,FBGN0003044,FBGN0003483,FBGN0003527,FBGN0003567,FBGN0003598,FBGN0003733,FBGN0004400,FBGN0004795,FBGN0004913,FBGN0005617,FBGN0005655,FBGN0005696,FBGN0010278,FBGN0010300,FBGN0010314,FBGN0010382,FBGN0011474,FBG…
1	TRUE	1.73e-32	192	633	56	0.088	0.292	GO:0006281	BP	13	DNA repair	2	FBGN0001197,FBGN0002183,FBGN0002872,FBGN0002901,FBGN0002906,FBGN0003612,FBGN0004106,FBGN0004107,FBGN0004367,FBGN0004584,FBGN0004913,FBGN0005655,FBGN0010173,FBGN0010278,FBGN0011659,FBGN0011660,FBGN0011774,FBGN0014340,FBGN0015553,FBGN0019686,FBGN0023513,FBGN0024956,FBGN0025808,FBGN0025832,FBGN0026143,FBGN0026751,FBGN0028700,FBGN0030054,FBGN0030871,FBGN0031252,FBGN0031540,FBGN0032244,FBGN0032906,FBG…
1	TRUE	5.23e-32	2205	633	194	0.306	0.088	GO:0019222	BP	13	regulation of metabolic process	1	FBGN0000017,FBGN0000146,FBGN0000158,FBGN0000166,FBGN0000182,FBGN0000307,FBGN0000351,FBGN0000352,FBGN0000404,FBGN0000405,FBGN0000541,FBGN0000588,FBGN0000996,FBGN0001086,FBGN0001120,FBGN0001197,FBGN0001206,FBGN0001978,FBGN0002183,FBGN0002542,FBGN0002781,FBGN0002783,FBGN0002872,FBGN0002899,FBGN0002906,FBGN0003044,FBGN0003114,FBGN0003401,FBGN0003483,FBGN0003527,FBGN0003567,FBGN0003598,FBGN0003612,FBG…
1	TRUE	6.96e-32	1543	633	157	0.248	0.102	GO:0000003	BP	13	reproduction	1	FBGN0000017,FBGN0000063,FBGN0000140,FBGN0000146,FBGN0000147,FBGN0000158,FBGN0000166,FBGN0000182,FBGN0000307,FBGN0000351,FBGN0000352,FBGN0000463,FBGN0000541,FBGN0000826,FBGN0000927,FBGN0000996,FBGN0001085,FBGN0001086,FBGN0001120,FBGN0001612,FBGN0002466,FBGN0002542,FBGN0002673,FBGN0002781,FBGN0002873,FBGN0002899,FBGN0002901,FBGN0002906,FBGN0002924,FBGN0003041,FBGN0003087,FBGN0003114,FBGN0003124,FBG…
1	TRUE	9.49e-32	1330	633	144	0.227	0.108	GO:2000112	BP	13	regulation of cellular macromolecule biosynthetic process	3	FBGN0000146,FBGN0000158,FBGN0000166,FBGN0000182,FBGN0000307,FBGN0000352,FBGN0000541,FBGN0000588,FBGN0000996,FBGN0001120,FBGN0001197,FBGN0001206,FBGN0001978,FBGN0002183,FBGN0002542,FBGN0002781,FBGN0002783,FBGN0002872,FBGN0002899,FBGN0003044,FBGN0003114,FBGN0003483,FBGN0003527,FBGN0003567,FBGN0003598,FBGN0003733,FBGN0004400,FBGN0004795,FBGN0004913,FBGN0005617,FBGN0005655,FBGN0010278,FBGN0010300,FBG…
1	TRUE	1.15e-31	215	633	58	0.092	0.27	GO:0010564	BP	13	regulation of cell cycle process	2	FBGN0000063,FBGN0000147,FBGN0000404,FBGN0000541,FBGN0001086,FBGN0002466,FBGN0002673,FBGN0002783,FBGN0002901,FBGN0002924,FBGN0003268,FBGN0003525,FBGN0003545,FBGN0003612,FBGN0004106,FBGN0004367,FBGN0004419,FBGN0004643,FBGN0010173,FBGN0010382,FBGN0011606,FBGN0013756,FBGN0015625,FBGN0017551,FBGN0020633,FBGN0024227,FBGN0024371,FBGN0025457,FBGN0025781,FBGN0025808,FBGN0026085,FBGN0026143,FBGN0026371,FBG…
1	TRUE	1.28e-31	747	633	105	0.166	0.141	GO:0007292	BP	13	female gamete generation	4	FBGN0000017,FBGN0000063,FBGN0000140,FBGN0000146,FBGN0000158,FBGN0000166,FBGN0000182,FBGN0000307,FBGN0000351,FBGN0000352,FBGN0000463,FBGN0000996,FBGN0001085,FBGN0001086,FBGN0002542,FBGN0002781,FBGN0002873,FBGN0002899,FBGN0002901,FBGN0002924,FBGN0003041,FBGN0003124,FBGN0003187,FBGN0003401,FBGN0003447,FBGN0003483,FBGN0003527,FBGN0003545,FBGN0003655,FBGN0003733,FBGN0004106,FBGN0004367,FBGN0004374,FBG…
1	TRUE	3.34e-31	1345	633	144	0.227	0.107	GO:0010556	BP	13	regulation of macromolecule biosynthetic process	3	FBGN0000146,FBGN0000158,FBGN0000166,FBGN0000182,FBGN0000307,FBGN0000352,FBGN0000541,FBGN0000588,FBGN0000996,FBGN0001120,FBGN0001197,FBGN0001206,FBGN0001978,FBGN0002183,FBGN0002542,FBGN0002781,FBGN0002783,FBGN0002872,FBGN0002899,FBGN0003044,FBGN0003114,FBGN0003483,FBGN0003527,FBGN0003567,FBGN0003598,FBGN0003733,FBGN0004400,FBGN0004795,FBGN0004913,FBGN0005617,FBGN0005655,FBGN0010278,FBGN0010300,FBG…
1	TRUE	3.62e-31	343	633	71	0.112	0.207	GO:0006974	BP	13	cellular response to DNA damage stimulus	3	FBGN0000405,FBGN0000541,FBGN0001197,FBGN0002183,FBGN0002872,FBGN0002901,FBGN0002906,FBGN0003612,FBGN0004106,FBGN0004107,FBGN0004367,FBGN0004419,FBGN0004584,FBGN0004913,FBGN0005655,FBGN0010173,FBGN0010278,FBGN0010382,FBGN0011474,FBGN0011659,FBGN0011660,FBGN0011761,FBGN0011774,FBGN0014340,FBGN0015553,FBGN0019686,FBGN0020633,FBGN0023513,FBGN0024956,FBGN0025808,FBGN0025832,FBGN0026143,FBGN0026751,FBG…
1	TRUE	4.7e-31	84	633	39	0.062	0.464	GO:0006261	BP	13	DNA-dependent DNA replication	3	FBGN0000996,FBGN0005655,FBGN0005696,FBGN0010173,FBGN0014861,FBGN0015270,FBGN0015929,FBGN0017577,FBGN0020633,FBGN0022772,FBGN0023181,FBGN0023513,FBGN0024371,FBGN0025815,FBGN0026143,FBGN0027903,FBGN0028700,FBGN0030054,FBGN0030170,FBGN0030871,FBGN0031252,FBGN0031875,FBGN0032244,FBGN0032698,FBGN0032929,FBGN0033549,FBGN0033890,FBGN0035194,FBGN0035918,FBGN0038608,FBGN0039403,FBGN0040347,FBGN0050085,FBG…
1	TRUE	5.48e-31	1384	633	146	0.231	0.105	GO:0031326	BP	13	regulation of cellular biosynthetic process	2	FBGN0000146,FBGN0000158,FBGN0000166,FBGN0000182,FBGN0000307,FBGN0000352,FBGN0000541,FBGN0000588,FBGN0000996,FBGN0001120,FBGN0001197,FBGN0001206,FBGN0001978,FBGN0002183,FBGN0002542,FBGN0002781,FBGN0002783,FBGN0002872,FBGN0002899,FBGN0003044,FBGN0003114,FBGN0003483,FBGN0003527,FBGN0003567,FBGN0003598,FBGN0003733,FBGN0004400,FBGN0004795,FBGN0004913,FBGN0005617,FBGN0005655,FBGN0010278,FBGN0010300,FBG…
1	TRUE	6.19e-31	1336	633	143	0.226	0.107	GO:0019219	BP	13	regulation of nucleobase-containing compound metabolic process	3	FBGN0000146,FBGN0000166,FBGN0000307,FBGN0000352,FBGN0000541,FBGN0000588,FBGN0000996,FBGN0001120,FBGN0001197,FBGN0001206,FBGN0001978,FBGN0002183,FBGN0002542,FBGN0002781,FBGN0002783,FBGN0002872,FBGN0002906,FBGN0003044,FBGN0003114,FBGN0003483,FBGN0003527,FBGN0003567,FBGN0003598,FBGN0003733,FBGN0004400,FBGN0004795,FBGN0004913,FBGN0005617,FBGN0005655,FBGN0010278,FBGN0010314,FBGN0010382,FBGN0011474,FBG…
1	TRUE	7.9e-31	222	633	58	0.092	0.261	GO:0098687	CC	2	chromosomal region	5	FBGN0000063,FBGN0000147,FBGN0000405,FBGN0001086,FBGN0001197,FBGN0001206,FBGN0002183,FBGN0002781,FBGN0002872,FBGN0003124,FBGN0003268,FBGN0003598,FBGN0003612,FBGN0004379,FBGN0004643,FBGN0005596,FBGN0010278,FBGN0011774,FBGN0013756,FBGN0014127,FBGN0014340,FBGN0015270,FBGN0015396,FBGN0015805,FBGN0024227,FBGN0025457,FBGN0026257,FBGN0026573,FBGN0028952,FBGN0030208,FBGN0030500,FBGN0031435,FBGN0031549,FBG…
1	TRUE	8.23e-31	1389	633	146	0.231	0.105	GO:0009889	BP	13	regulation of biosynthetic process	2	FBGN0000146,FBGN0000158,FBGN0000166,FBGN0000182,FBGN0000307,FBGN0000352,FBGN0000541,FBGN0000588,FBGN0000996,FBGN0001120,FBGN0001197,FBGN0001206,FBGN0001978,FBGN0002183,FBGN0002542,FBGN0002781,FBGN0002783,FBGN0002872,FBGN0002899,FBGN0003044,FBGN0003114,FBGN0003483,FBGN0003527,FBGN0003567,FBGN0003598,FBGN0003733,FBGN0004400,FBGN0004795,FBGN0004913,FBGN0005617,FBGN0005655,FBGN0010278,FBGN0010300,FBG…
1	TRUE	1.02e-30	91	633	40	0.063	0.44	GO:0000775	CC	2	chromosome, centromeric region	6	FBGN0000063,FBGN0000147,FBGN0000405,FBGN0001086,FBGN0001206,FBGN0002872,FBGN0003124,FBGN0003268,FBGN0003598,FBGN0004379,FBGN0004643,FBGN0005596,FBGN0013756,FBGN0014127,FBGN0015270,FBGN0024227,FBGN0025457,FBGN0026257,FBGN0026573,FBGN0028952,FBGN0030208,FBGN0030500,FBGN0031549,FBGN0031886,FBGN0032105,FBGN0033265,FBGN0033740,FBGN0035640,FBGN0037025,FBGN0039559,FBGN0039638,FBGN0039680,FBGN0040232,FBG…
1	TRUE	1.52e-30	110	633	43	0.068	0.391	GO:0000070	BP	13	mitotic sister chromatid segregation	4	FBGN0000063,FBGN0000146,FBGN0000404,FBGN0000405,FBGN0001206,FBGN0002924,FBGN0003087,FBGN0003124,FBGN0003268,FBGN0003483,FBGN0003545,FBGN0003701,FBGN0004374,FBGN0004379,FBGN0004643,FBGN0011692,FBGN0013756,FBGN0014127,FBGN0015270,FBGN0015391,FBGN0024227,FBGN0025457,FBGN0025781,FBGN0027889,FBGN0030500,FBGN0031549,FBGN0031886,FBGN0032105,FBGN0032863,FBGN0035627,FBGN0035640,FBGN0038300,FBGN0039680,FBG…
1	TRUE	1.58e-30	1584	633	157	0.248	0.099	GO:0019438	BP	13	aromatic compound biosynthetic process	2	FBGN0000146,FBGN0000166,FBGN0000307,FBGN0000352,FBGN0000541,FBGN0000588,FBGN0000996,FBGN0001197,FBGN0001206,FBGN0001978,FBGN0002183,FBGN0002542,FBGN0002781,FBGN0002783,FBGN0002872,FBGN0002906,FBGN0003044,FBGN0003483,FBGN0003527,FBGN0003567,FBGN0003598,FBGN0003733,FBGN0004400,FBGN0004795,FBGN0004913,FBGN0005617,FBGN0005655,FBGN0005696,FBGN0010278,FBGN0010300,FBGN0010314,FBGN0010382,FBGN0011474,FBG…
1	TRUE	2.16e-30	1189	633	133	0.21	0.112	GO:0048609	BP	13	multicellular organismal reproductive process	2	FBGN0000017,FBGN0000063,FBGN0000140,FBGN0000146,FBGN0000147,FBGN0000158,FBGN0000166,FBGN0000182,FBGN0000307,FBGN0000351,FBGN0000352,FBGN0000463,FBGN0000541,FBGN0000996,FBGN0001085,FBGN0001086,FBGN0001612,FBGN0002466,FBGN0002542,FBGN0002673,FBGN0002781,FBGN0002873,FBGN0002899,FBGN0002901,FBGN0002924,FBGN0003041,FBGN0003124,FBGN0003187,FBGN0003401,FBGN0003447,FBGN0003483,FBGN0003527,FBGN0003545,FBG…
1	TRUE	2.56e-30	1893	633	174	0.275	0.092	GO:0051171	BP	13	regulation of nitrogen compound metabolic process	2	FBGN0000146,FBGN0000158,FBGN0000166,FBGN0000182,FBGN0000307,FBGN0000351,FBGN0000352,FBGN0000404,FBGN0000405,FBGN0000541,FBGN0000588,FBGN0000996,FBGN0001086,FBGN0001120,FBGN0001197,FBGN0001206,FBGN0001978,FBGN0002183,FBGN0002542,FBGN0002781,FBGN0002783,FBGN0002872,FBGN0002899,FBGN0002906,FBGN0003044,FBGN0003114,FBGN0003483,FBGN0003527,FBGN0003567,FBGN0003598,FBGN0003612,FBGN0003733,FBGN0004400,FBG…
1	TRUE	2.94e-30	1575	633	156	0.246	0.099	GO:0018130	BP	13	heterocycle biosynthetic process	2	FBGN0000146,FBGN0000166,FBGN0000307,FBGN0000352,FBGN0000541,FBGN0000588,FBGN0000996,FBGN0001197,FBGN0001206,FBGN0001978,FBGN0002183,FBGN0002542,FBGN0002781,FBGN0002783,FBGN0002872,FBGN0002906,FBGN0003044,FBGN0003483,FBGN0003527,FBGN0003567,FBGN0003598,FBGN0003733,FBGN0004400,FBGN0004795,FBGN0004913,FBGN0005617,FBGN0005655,FBGN0005696,FBGN0010278,FBGN0010300,FBGN0010314,FBGN0010382,FBGN0011474,FBG…
1	TRUE	6.58e-30	1534	633	153	0.242	0.1	GO:0010468	BP	13	regulation of gene expression	3	FBGN0000146,FBGN0000158,FBGN0000166,FBGN0000182,FBGN0000352,FBGN0000541,FBGN0000588,FBGN0001197,FBGN0001206,FBGN0001978,FBGN0002183,FBGN0002542,FBGN0002781,FBGN0002783,FBGN0002872,FBGN0002899,FBGN0003044,FBGN0003401,FBGN0003483,FBGN0003527,FBGN0003567,FBGN0003598,FBGN0003733,FBGN0004106,FBGN0004107,FBGN0004400,FBGN0004419,FBGN0004795,FBGN0004913,FBGN0005617,FBGN0010113,FBGN0010278,FBGN0010300,FBG…
1	TRUE	1.2e-29	1629	633	158	0.25	0.097	GO:1901362	BP	13	organic cyclic compound biosynthetic process	1	FBGN0000146,FBGN0000166,FBGN0000307,FBGN0000352,FBGN0000541,FBGN0000588,FBGN0000996,FBGN0001197,FBGN0001206,FBGN0001978,FBGN0002183,FBGN0002542,FBGN0002781,FBGN0002783,FBGN0002872,FBGN0002906,FBGN0003044,FBGN0003483,FBGN0003527,FBGN0003567,FBGN0003598,FBGN0003733,FBGN0004400,FBGN0004795,FBGN0004913,FBGN0005617,FBGN0005655,FBGN0005696,FBGN0010278,FBGN0010300,FBGN0010314,FBGN0010382,FBGN0011474,FBG…
1	TRUE	3.32e-29	117	633	43	0.068	0.368	GO:0005819	CC	2	spindle	2	FBGN0000063,FBGN0000140,FBGN0000147,FBGN0000405,FBGN0001086,FBGN0001612,FBGN0002673,FBGN0002873,FBGN0002924,FBGN0003124,FBGN0003268,FBGN0003545,FBGN0004106,FBGN0004107,FBGN0004378,FBGN0004379,FBGN0004643,FBGN0011606,FBGN0011692,FBGN0013756,FBGN0024227,FBGN0026085,FBGN0026430,FBGN0026433,FBGN0026598,FBGN0028952,FBGN0030241,FBGN0032105,FBGN0033265,FBGN0033740,FBGN0033845,FBGN0034569,FBGN0034962,FBG…
1	TRUE	4.2e-29	2471	633	202	0.319	0.082	GO:0044249	BP	13	cellular biosynthetic process	1	FBGN0000146,FBGN0000158,FBGN0000166,FBGN0000182,FBGN0000307,FBGN0000352,FBGN0000541,FBGN0000588,FBGN0000927,FBGN0000996,FBGN0001120,FBGN0001197,FBGN0001206,FBGN0001978,FBGN0002183,FBGN0002542,FBGN0002781,FBGN0002783,FBGN0002872,FBGN0002899,FBGN0002906,FBGN0002939,FBGN0003044,FBGN0003114,FBGN0003483,FBGN0003527,FBGN0003567,FBGN0003598,FBGN0003733,FBGN0004400,FBGN0004795,FBGN0004913,FBGN0005617,FBG…
1	TRUE	4.22e-29	1991	633	177	0.28	0.089	GO:0080090	BP	13	regulation of primary metabolic process	2	FBGN0000017,FBGN0000146,FBGN0000158,FBGN0000166,FBGN0000182,FBGN0000307,FBGN0000351,FBGN0000352,FBGN0000404,FBGN0000405,FBGN0000541,FBGN0000588,FBGN0000996,FBGN0001086,FBGN0001120,FBGN0001197,FBGN0001206,FBGN0001978,FBGN0002183,FBGN0002542,FBGN0002781,FBGN0002783,FBGN0002872,FBGN0002899,FBGN0002906,FBGN0003044,FBGN0003114,FBGN0003483,FBGN0003527,FBGN0003567,FBGN0003598,FBGN0003612,FBGN0003733,FBG…
1	TRUE	1.64e-28	322	633	66	0.104	0.205	GO:0015630	CC	2	microtubule cytoskeleton	4	FBGN0000063,FBGN0000140,FBGN0000147,FBGN0000352,FBGN0000405,FBGN0001086,FBGN0001612,FBGN0002673,FBGN0002873,FBGN0002924,FBGN0003124,FBGN0003268,FBGN0003545,FBGN0004106,FBGN0004107,FBGN0004374,FBGN0004378,FBGN0004379,FBGN0004643,FBGN0010342,FBGN0011020,FBGN0011606,FBGN0011692,FBGN0013732,FBGN0013756,FBGN0024227,FBGN0026085,FBGN0026371,FBGN0026430,FBGN0026433,FBGN0026598,FBGN0027500,FBGN0028952,FBG…
1	TRUE	2.58e-28	1549	633	151	0.239	0.097	GO:0051704	BP	13	multi-organism process	1	FBGN0000017,FBGN0000063,FBGN0000140,FBGN0000146,FBGN0000147,FBGN0000158,FBGN0000166,FBGN0000182,FBGN0000307,FBGN0000351,FBGN0000352,FBGN0000463,FBGN0000541,FBGN0000826,FBGN0000927,FBGN0000996,FBGN0001085,FBGN0001086,FBGN0001120,FBGN0001226,FBGN0001612,FBGN0002466,FBGN0002542,FBGN0002673,FBGN0002781,FBGN0002873,FBGN0002899,FBGN0002901,FBGN0002924,FBGN0003041,FBGN0003044,FBGN0003114,FBGN0003124,FBG…
1	TRUE	2.67e-28	507	633	82	0.13	0.162	GO:0006325	BP	13	chromatin organization	1	FBGN0000146,FBGN0000147,FBGN0000541,FBGN0000588,FBGN0000927,FBGN0001197,FBGN0002183,FBGN0002466,FBGN0002781,FBGN0002783,FBGN0002872,FBGN0003044,FBGN0003483,FBGN0003567,FBGN0003598,FBGN0004106,FBGN0004107,FBGN0004362,FBGN0005596,FBGN0005617,FBGN0010278,FBGN0011474,FBGN0011604,FBGN0013717,FBGN0013756,FBGN0014340,FBGN0014879,FBGN0015396,FBGN0015805,FBGN0015925,FBGN0022893,FBGN0023216,FBGN0023395,FBG…
1	TRUE	2.36e-27	1223	633	130	0.205	0.106	GO:0031974	CC	2	membrane-enclosed lumen	1	FBGN0000063,FBGN0000147,FBGN0000541,FBGN0000588,FBGN0000927,FBGN0001197,FBGN0001206,FBGN0002183,FBGN0002781,FBGN0002783,FBGN0002872,FBGN0002899,FBGN0003041,FBGN0003044,FBGN0003447,FBGN0003527,FBGN0003612,FBGN0004362,FBGN0004419,FBGN0005596,FBGN0005617,FBGN0005696,FBGN0010173,FBGN0010278,FBGN0011604,FBGN0011659,FBGN0011774,FBGN0011802,FBGN0013717,FBGN0013756,FBGN0014127,FBGN0014340,FBGN0015229,FBG…
1	TRUE	2.36e-27	1223	633	130	0.205	0.106	GO:0043233	CC	2	organelle lumen	1	FBGN0000063,FBGN0000147,FBGN0000541,FBGN0000588,FBGN0000927,FBGN0001197,FBGN0001206,FBGN0002183,FBGN0002781,FBGN0002783,FBGN0002872,FBGN0002899,FBGN0003041,FBGN0003044,FBGN0003447,FBGN0003527,FBGN0003612,FBGN0004362,FBGN0004419,FBGN0005596,FBGN0005617,FBGN0005696,FBGN0010173,FBGN0010278,FBGN0011604,FBGN0011659,FBGN0011774,FBGN0011802,FBGN0013717,FBGN0013756,FBGN0014127,FBGN0014340,FBGN0015229,FBG…
1	TRUE	2.36e-27	1223	633	130	0.205	0.106	GO:0070013	CC	2	intracellular organelle lumen	2	FBGN0000063,FBGN0000147,FBGN0000541,FBGN0000588,FBGN0000927,FBGN0001197,FBGN0001206,FBGN0002183,FBGN0002781,FBGN0002783,FBGN0002872,FBGN0002899,FBGN0003041,FBGN0003044,FBGN0003447,FBGN0003527,FBGN0003612,FBGN0004362,FBGN0004419,FBGN0005596,FBGN0005617,FBGN0005696,FBGN0010173,FBGN0010278,FBGN0011604,FBGN0011659,FBGN0011774,FBGN0011802,FBGN0013717,FBGN0013756,FBGN0014127,FBGN0014340,FBGN0015229,FBG…
1	TRUE	6.44e-27	787	633	101	0.16	0.128	GO:0007281	BP	13	germ cell development	2	FBGN0000017,FBGN0000063,FBGN0000140,FBGN0000146,FBGN0000158,FBGN0000166,FBGN0000182,FBGN0000307,FBGN0000351,FBGN0000352,FBGN0000463,FBGN0000996,FBGN0001085,FBGN0002781,FBGN0002899,FBGN0003041,FBGN0003124,FBGN0003187,FBGN0003401,FBGN0003447,FBGN0003483,FBGN0003527,FBGN0003655,FBGN0003733,FBGN0004106,FBGN0004367,FBGN0004374,FBGN0004400,FBGN0004419,FBGN0004795,FBGN0005655,FBGN0005683,FBGN0010278,FBG…
1	TRUE	7.19e-27	2036	633	175	0.276	0.086	GO:0031323	BP	13	regulation of cellular metabolic process	2	FBGN0000017,FBGN0000146,FBGN0000158,FBGN0000166,FBGN0000182,FBGN0000307,FBGN0000351,FBGN0000352,FBGN0000404,FBGN0000405,FBGN0000541,FBGN0000588,FBGN0000996,FBGN0001086,FBGN0001120,FBGN0001197,FBGN0001206,FBGN0001978,FBGN0002183,FBGN0002542,FBGN0002781,FBGN0002783,FBGN0002872,FBGN0002899,FBGN0002906,FBGN0003044,FBGN0003114,FBGN0003483,FBGN0003527,FBGN0003567,FBGN0003598,FBGN0003733,FBGN0004400,FBG…
1	TRUE	1.64e-26	325	633	64	0.101	0.197	GO:0000226	BP	13	microtubule cytoskeleton organization	3	FBGN0000140,FBGN0000147,FBGN0000182,FBGN0000996,FBGN0001612,FBGN0002542,FBGN0002873,FBGN0002924,FBGN0003041,FBGN0003087,FBGN0003124,FBGN0003525,FBGN0003545,FBGN0003701,FBGN0004106,FBGN0004107,FBGN0004378,FBGN0004379,FBGN0005655,FBGN0010314,FBGN0011020,FBGN0011224,FBGN0011606,FBGN0011692,FBGN0013756,FBGN0015270,FBGN0015929,FBGN0016034,FBGN0021761,FBGN0024227,FBGN0026085,FBGN0026371,FBGN0026430,FBG…
1	TRUE	1.72e-26	1956	633	170	0.269	0.087	GO:0030154	BP	13	cell differentiation	2	FBGN0000017,FBGN0000063,FBGN0000140,FBGN0000146,FBGN0000147,FBGN0000158,FBGN0000166,FBGN0000182,FBGN0000307,FBGN0000351,FBGN0000352,FBGN0000384,FBGN0000404,FBGN0000463,FBGN0000541,FBGN0000588,FBGN0000996,FBGN0001084,FBGN0001085,FBGN0002638,FBGN0002781,FBGN0002783,FBGN0002873,FBGN0002899,FBGN0003041,FBGN0003087,FBGN0003124,FBGN0003187,FBGN0003401,FBGN0003447,FBGN0003483,FBGN0003525,FBGN0003527,FBG…
1	TRUE	1.86e-26	2303	633	188	0.297	0.082	GO:0010467	BP	13	gene expression	1	FBGN0000146,FBGN0000158,FBGN0000166,FBGN0000182,FBGN0000352,FBGN0000541,FBGN0000588,FBGN0001197,FBGN0001206,FBGN0001974,FBGN0001978,FBGN0002183,FBGN0002542,FBGN0002781,FBGN0002783,FBGN0002872,FBGN0002899,FBGN0003044,FBGN0003401,FBGN0003483,FBGN0003527,FBGN0003567,FBGN0003598,FBGN0003733,FBGN0004106,FBGN0004107,FBGN0004400,FBGN0004419,FBGN0004795,FBGN0004913,FBGN0005617,FBGN0010113,FBGN0010278,FBG…
1	TRUE	1.88e-26	138	633	43	0.068	0.312	REAC:R-DME-69242	rea	4	S Phase	3	FBGN0000404,FBGN0000996,FBGN0002673,FBGN0002791,FBGN0003525,FBGN0004107,FBGN0004913,FBGN0005655,FBGN0005696,FBGN0010173,FBGN0010315,FBGN0010382,FBGN0012058,FBGN0014861,FBGN0015270,FBGN0015929,FBGN0017577,FBGN0020633,FBGN0022772,FBGN0022936,FBGN0023181,FBGN0024956,FBGN0025781,FBGN0025815,FBGN0027903,FBGN0028700,FBGN0030170,FBGN0030871,FBGN0032244,FBGN0032863,FBGN0032906,FBGN0034726,FBGN0035194,FBG…
1	TRUE	2.19e-26	604	633	87	0.137	0.144	GO:0007010	BP	13	cytoskeleton organization	2	FBGN0000017,FBGN0000140,FBGN0000147,FBGN0000182,FBGN0000384,FBGN0000463,FBGN0000996,FBGN0001085,FBGN0001612,FBGN0002466,FBGN0002542,FBGN0002873,FBGN0002924,FBGN0003041,FBGN0003087,FBGN0003124,FBGN0003187,FBGN0003447,FBGN0003525,FBGN0003545,FBGN0003655,FBGN0003701,FBGN0004106,FBGN0004107,FBGN0004378,FBGN0004379,FBGN0005655,FBGN0010278,FBGN0010314,FBGN0011020,FBGN0011224,FBGN0011606,FBGN0011692,FBG…
1	TRUE	7.57e-26	885	633	106	0.167	0.12	GO:0003006	BP	13	developmental process involved in reproduction	2	FBGN0000017,FBGN0000063,FBGN0000140,FBGN0000146,FBGN0000147,FBGN0000158,FBGN0000166,FBGN0000182,FBGN0000307,FBGN0000351,FBGN0000352,FBGN0000463,FBGN0000541,FBGN0000996,FBGN0001085,FBGN0002781,FBGN0002899,FBGN0003041,FBGN0003087,FBGN0003124,FBGN0003187,FBGN0003401,FBGN0003447,FBGN0003483,FBGN0003527,FBGN0003655,FBGN0003701,FBGN0003733,FBGN0004106,FBGN0004367,FBGN0004374,FBGN0004400,FBGN0004419,FBG…
1	TRUE	8.44e-26	425	633	72	0.114	0.169	GO:0044430	CC	2	cytoskeletal part	1	FBGN0000063,FBGN0000140,FBGN0000147,FBGN0000352,FBGN0000405,FBGN0001086,FBGN0001612,FBGN0002466,FBGN0002673,FBGN0002873,FBGN0002924,FBGN0003124,FBGN0003187,FBGN0003268,FBGN0003447,FBGN0003545,FBGN0004106,FBGN0004107,FBGN0004374,FBGN0004378,FBGN0004379,FBGN0004643,FBGN0010342,FBGN0011020,FBGN0011606,FBGN0011692,FBGN0013726,FBGN0013732,FBGN0013756,FBGN0024227,FBGN0026085,FBGN0026361,FBGN0026371,FBG…
1	TRUE	9.01e-26	1186	633	125	0.197	0.105	GO:0006355	BP	13	regulation of transcription, DNA-templated	4	FBGN0000146,FBGN0000166,FBGN0000352,FBGN0000541,FBGN0000588,FBGN0001197,FBGN0001206,FBGN0001978,FBGN0002183,FBGN0002542,FBGN0002781,FBGN0002783,FBGN0002872,FBGN0003044,FBGN0003483,FBGN0003527,FBGN0003567,FBGN0003598,FBGN0003733,FBGN0004400,FBGN0004795,FBGN0004913,FBGN0005617,FBGN0010278,FBGN0010314,FBGN0011474,FBGN0011481,FBGN0011604,FBGN0013717,FBGN0013756,FBGN0014340,FBGN0014931,FBGN0015371,FBG…
1	TRUE	1.06e-25	2005	633	171	0.27	0.085	GO:0048869	BP	13	cellular developmental process	1	FBGN0000017,FBGN0000063,FBGN0000140,FBGN0000146,FBGN0000147,FBGN0000158,FBGN0000166,FBGN0000182,FBGN0000307,FBGN0000351,FBGN0000352,FBGN0000384,FBGN0000404,FBGN0000463,FBGN0000541,FBGN0000588,FBGN0000996,FBGN0001084,FBGN0001085,FBGN0002638,FBGN0002781,FBGN0002783,FBGN0002873,FBGN0002899,FBGN0003041,FBGN0003087,FBGN0003124,FBGN0003187,FBGN0003401,FBGN0003447,FBGN0003483,FBGN0003525,FBGN0003527,FBG…
1	TRUE	2.01e-25	1196	633	125	0.197	0.105	GO:2001141	BP	13	regulation of RNA biosynthetic process	3	FBGN0000146,FBGN0000166,FBGN0000352,FBGN0000541,FBGN0000588,FBGN0001197,FBGN0001206,FBGN0001978,FBGN0002183,FBGN0002542,FBGN0002781,FBGN0002783,FBGN0002872,FBGN0003044,FBGN0003483,FBGN0003527,FBGN0003567,FBGN0003598,FBGN0003733,FBGN0004400,FBGN0004795,FBGN0004913,FBGN0005617,FBGN0010278,FBGN0010314,FBGN0011474,FBGN0011481,FBGN0011604,FBGN0013717,FBGN0013756,FBGN0014340,FBGN0014931,FBGN0015371,FBG…
1	TRUE	2.01e-25	1196	633	125	0.197	0.105	GO:1903506	BP	13	regulation of nucleic acid-templated transcription	4	FBGN0000146,FBGN0000166,FBGN0000352,FBGN0000541,FBGN0000588,FBGN0001197,FBGN0001206,FBGN0001978,FBGN0002183,FBGN0002542,FBGN0002781,FBGN0002783,FBGN0002872,FBGN0003044,FBGN0003483,FBGN0003527,FBGN0003567,FBGN0003598,FBGN0003733,FBGN0004400,FBGN0004795,FBGN0004913,FBGN0005617,FBGN0010278,FBGN0010314,FBGN0011474,FBGN0011481,FBGN0011604,FBGN0013717,FBGN0013756,FBGN0014340,FBGN0014931,FBGN0015371,FBG…
1	TRUE	2.15e-25	208	633	51	0.081	0.245	GO:0140013	BP	13	meiotic nuclear division	4	FBGN0000063,FBGN0000158,FBGN0000351,FBGN0001086,FBGN0001612,FBGN0002466,FBGN0002542,FBGN0002673,FBGN0002781,FBGN0002873,FBGN0002899,FBGN0002901,FBGN0002906,FBGN0002924,FBGN0003124,FBGN0003346,FBGN0003545,FBGN0004106,FBGN0004367,FBGN0004379,FBGN0004643,FBGN0005596,FBGN0010314,FBGN0010431,FBGN0011020,FBGN0011606,FBGN0011692,FBGN0011761,FBGN0016034,FBGN0017551,FBGN0017577,FBGN0021761,FBGN0026371,FBG…
1	TRUE	3.55e-25	158	633	45	0.071	0.285	GO:0045786	BP	13	negative regulation of cell cycle	2	FBGN0000063,FBGN0000404,FBGN0000541,FBGN0000996,FBGN0002783,FBGN0002901,FBGN0003268,FBGN0003525,FBGN0003612,FBGN0004106,FBGN0004367,FBGN0004419,FBGN0004643,FBGN0010173,FBGN0010431,FBGN0011474,FBGN0013756,FBGN0014340,FBGN0017551,FBGN0019686,FBGN0020633,FBGN0024227,FBGN0024371,FBGN0025457,FBGN0025808,FBGN0026143,FBGN0031549,FBGN0031575,FBGN0032698,FBGN0033354,FBGN0033549,FBGN0035640,FBGN0038390,FBG…
1	TRUE	6.01e-25	121	633	40	0.063	0.331	GO:0007051	BP	13	spindle organization	4	FBGN0000140,FBGN0000147,FBGN0001612,FBGN0002873,FBGN0002924,FBGN0003041,FBGN0003124,FBGN0003545,FBGN0004378,FBGN0004379,FBGN0005655,FBGN0010314,FBGN0011606,FBGN0011692,FBGN0013756,FBGN0015270,FBGN0015929,FBGN0021761,FBGN0024227,FBGN0026085,FBGN0026430,FBGN0026433,FBGN0027500,FBGN0027889,FBGN0030241,FBGN0033740,FBGN0033845,FBGN0034569,FBGN0035120,FBGN0035210,FBGN0035370,FBGN0035640,FBGN0039638,FBG…
1	TRUE	9.49e-25	1266	633	128	0.202	0.101	GO:0032774	BP	13	RNA biosynthetic process	4	FBGN0000146,FBGN0000166,FBGN0000352,FBGN0000541,FBGN0000588,FBGN0001197,FBGN0001206,FBGN0001978,FBGN0002183,FBGN0002542,FBGN0002781,FBGN0002783,FBGN0002872,FBGN0003044,FBGN0003483,FBGN0003527,FBGN0003567,FBGN0003598,FBGN0003733,FBGN0004400,FBGN0004795,FBGN0004913,FBGN0005617,FBGN0010278,FBGN0010300,FBGN0010314,FBGN0011474,FBGN0011481,FBGN0011604,FBGN0013717,FBGN0013756,FBGN0014340,FBGN0014931,FBG…
1	TRUE	1.34e-24	1566	633	145	0.229	0.093	GO:0048468	BP	13	cell development	1	FBGN0000017,FBGN0000063,FBGN0000140,FBGN0000146,FBGN0000147,FBGN0000158,FBGN0000166,FBGN0000182,FBGN0000307,FBGN0000351,FBGN0000352,FBGN0000384,FBGN0000463,FBGN0000541,FBGN0000588,FBGN0000996,FBGN0001085,FBGN0002638,FBGN0002781,FBGN0002783,FBGN0002873,FBGN0002899,FBGN0003041,FBGN0003087,FBGN0003124,FBGN0003187,FBGN0003401,FBGN0003447,FBGN0003483,FBGN0003527,FBGN0003655,FBGN0003733,FBGN0004106,FBG…
1	TRUE	1.5e-24	1289	633	129	0.204	0.1	GO:0051252	BP	13	regulation of RNA metabolic process	4	FBGN0000146,FBGN0000166,FBGN0000352,FBGN0000541,FBGN0000588,FBGN0001197,FBGN0001206,FBGN0001978,FBGN0002183,FBGN0002542,FBGN0002781,FBGN0002783,FBGN0002872,FBGN0003044,FBGN0003483,FBGN0003527,FBGN0003567,FBGN0003598,FBGN0003733,FBGN0004400,FBGN0004795,FBGN0004913,FBGN0005617,FBGN0010278,FBGN0010314,FBGN0011474,FBGN0011481,FBGN0011604,FBGN0013717,FBGN0013756,FBGN0014340,FBGN0014931,FBGN0015371,FBG…
1	TRUE	1.63e-24	397	633	68	0.107	0.171	GO:0033043	BP	13	regulation of organelle organization	2	FBGN0000017,FBGN0000063,FBGN0000384,FBGN0000404,FBGN0000588,FBGN0001085,FBGN0001086,FBGN0002183,FBGN0002466,FBGN0002781,FBGN0002872,FBGN0002924,FBGN0003187,FBGN0003268,FBGN0003545,FBGN0003567,FBGN0003598,FBGN0004367,FBGN0004643,FBGN0005617,FBGN0010278,FBGN0010382,FBGN0011474,FBGN0011606,FBGN0011692,FBGN0013756,FBGN0014340,FBGN0015805,FBGN0017551,FBGN0023216,FBGN0025457,FBGN0025463,FBGN0025781,FBG…
1	TRUE	1.72e-24	1257	633	127	0.201	0.101	GO:0006351	BP	13	transcription, DNA-templated	3	FBGN0000146,FBGN0000166,FBGN0000352,FBGN0000541,FBGN0000588,FBGN0001197,FBGN0001206,FBGN0001978,FBGN0002183,FBGN0002542,FBGN0002781,FBGN0002783,FBGN0002872,FBGN0003044,FBGN0003483,FBGN0003527,FBGN0003567,FBGN0003598,FBGN0003733,FBGN0004400,FBGN0004795,FBGN0004913,FBGN0005617,FBGN0010278,FBGN0010300,FBGN0010314,FBGN0011474,FBGN0011481,FBGN0011604,FBGN0013717,FBGN0013756,FBGN0014340,FBGN0014931,FBG…
1	TRUE	2.63e-24	1417	633	136	0.215	0.096	GO:0032504	BP	13	multicellular organism reproduction	1	FBGN0000017,FBGN0000063,FBGN0000140,FBGN0000146,FBGN0000147,FBGN0000158,FBGN0000166,FBGN0000182,FBGN0000307,FBGN0000351,FBGN0000352,FBGN0000463,FBGN0000541,FBGN0000996,FBGN0001085,FBGN0001086,FBGN0001612,FBGN0002466,FBGN0002542,FBGN0002673,FBGN0002781,FBGN0002873,FBGN0002899,FBGN0002901,FBGN0002924,FBGN0003041,FBGN0003124,FBGN0003187,FBGN0003401,FBGN0003447,FBGN0003483,FBGN0003527,FBGN0003545,FBG…
1	TRUE	2.7e-24	1263	633	127	0.201	0.101	GO:0097659	BP	13	nucleic acid-templated transcription	5	FBGN0000146,FBGN0000166,FBGN0000352,FBGN0000541,FBGN0000588,FBGN0001197,FBGN0001206,FBGN0001978,FBGN0002183,FBGN0002542,FBGN0002781,FBGN0002783,FBGN0002872,FBGN0003044,FBGN0003483,FBGN0003527,FBGN0003567,FBGN0003598,FBGN0003733,FBGN0004400,FBGN0004795,FBGN0004913,FBGN0005617,FBGN0010278,FBGN0010300,FBGN0010314,FBGN0011474,FBGN0011481,FBGN0011604,FBGN0013717,FBGN0013756,FBGN0014340,FBGN0014931,FBG…
1	TRUE	2.81e-24	40	633	25	0.039	0.625	REAC:R-DME-69481	rea	4	G2/M Checkpoints	3	FBGN0000405,FBGN0002673,FBGN0003525,FBGN0004106,FBGN0004107,FBGN0010173,FBGN0014861,FBGN0015270,FBGN0015929,FBGN0017577,FBGN0019686,FBGN0020633,FBGN0022772,FBGN0023181,FBGN0025808,FBGN0025815,FBGN0026143,FBGN0028700,FBGN0030871,FBGN0032244,FBGN0032906,FBGN0032929,FBGN0035918,FBGN0052251,FBGN0260985
1	TRUE	1.04e-23	1988	633	166	0.262	0.084	GO:0044271	BP	13	cellular nitrogen compound biosynthetic process	2	FBGN0000146,FBGN0000158,FBGN0000166,FBGN0000182,FBGN0000307,FBGN0000352,FBGN0000541,FBGN0000588,FBGN0000996,FBGN0001197,FBGN0001206,FBGN0001978,FBGN0002183,FBGN0002542,FBGN0002781,FBGN0002783,FBGN0002872,FBGN0002899,FBGN0002906,FBGN0003044,FBGN0003483,FBGN0003527,FBGN0003567,FBGN0003598,FBGN0003733,FBGN0004400,FBGN0004795,FBGN0004913,FBGN0005617,FBGN0005655,FBGN0005696,FBGN0010278,FBGN0010300,FBG…
1	TRUE	1.34e-23	127	633	39	0.062	0.307	REAC:R-DME-69306	rea	4	DNA Replication	1	FBGN0000404,FBGN0000996,FBGN0002791,FBGN0004107,FBGN0004913,FBGN0005655,FBGN0005696,FBGN0010173,FBGN0010382,FBGN0012058,FBGN0014861,FBGN0015270,FBGN0015929,FBGN0017577,FBGN0020633,FBGN0022772,FBGN0023181,FBGN0025781,FBGN0025815,FBGN0026143,FBGN0027903,FBGN0028700,FBGN0030170,FBGN0030871,FBGN0032244,FBGN0032863,FBGN0032906,FBGN0032929,FBGN0034726,FBGN0035194,FBGN0035918,FBGN0039403,FBGN0052318,FBG…
1	TRUE	1.96e-23	332	633	61	0.096	0.184	GO:0000228	CC	2	nuclear chromosome	4	FBGN0000063,FBGN0000147,FBGN0000541,FBGN0000588,FBGN0001197,FBGN0002781,FBGN0002783,FBGN0002872,FBGN0003527,FBGN0004362,FBGN0005617,FBGN0005696,FBGN0010173,FBGN0011604,FBGN0011659,FBGN0011774,FBGN0013756,FBGN0014127,FBGN0014340,FBGN0015270,FBGN0015805,FBGN0022772,FBGN0023181,FBGN0023513,FBGN0024227,FBGN0024491,FBGN0025463,FBGN0025716,FBGN0025808,FBGN0026143,FBGN0026257,FBGN0027620,FBGN0027903,FBG…
1	TRUE	6.12e-23	446	633	70	0.111	0.157	GO:0007017	BP	13	microtubule-based process	1	FBGN0000140,FBGN0000147,FBGN0000182,FBGN0000352,FBGN0000405,FBGN0000996,FBGN0001612,FBGN0002542,FBGN0002873,FBGN0002924,FBGN0003041,FBGN0003087,FBGN0003124,FBGN0003525,FBGN0003545,FBGN0003701,FBGN0004106,FBGN0004107,FBGN0004374,FBGN0004378,FBGN0004379,FBGN0005655,FBGN0010314,FBGN0010342,FBGN0011020,FBGN0011224,FBGN0011606,FBGN0011692,FBGN0013756,FBGN0015270,FBGN0015929,FBGN0016034,FBGN0021761,FBG…
1	TRUE	1.03e-22	664	633	86	0.136	0.13	GO:0048477	BP	13	oogenesis	3	FBGN0000017,FBGN0000140,FBGN0000146,FBGN0000158,FBGN0000166,FBGN0000182,FBGN0000307,FBGN0000351,FBGN0000352,FBGN0000463,FBGN0000996,FBGN0001085,FBGN0002781,FBGN0002899,FBGN0003041,FBGN0003124,FBGN0003187,FBGN0003401,FBGN0003447,FBGN0003483,FBGN0003527,FBGN0003655,FBGN0003733,FBGN0004106,FBGN0004367,FBGN0004374,FBGN0004400,FBGN0004419,FBGN0004795,FBGN0005655,FBGN0010278,FBGN0010300,FBGN0010382,FBG…
1	TRUE	3.79e-22	33	633	22	0.035	0.667	REAC:R-DME-176187	rea	4	Activation of ATR in response to replication stress	4	FBGN0002673,FBGN0003525,FBGN0004107,FBGN0010173,FBGN0014861,FBGN0015270,FBGN0015929,FBGN0017577,FBGN0020633,FBGN0022772,FBGN0023181,FBGN0025808,FBGN0025815,FBGN0026143,FBGN0028700,FBGN0030871,FBGN0032244,FBGN0032906,FBGN0032929,FBGN0035918,FBGN0052251,FBGN0260985
1	TRUE	4.15e-22	122	633	37	0.058	0.303	REAC:R-DME-69239	rea	4	Synthesis of DNA	2	FBGN0000404,FBGN0000996,FBGN0002791,FBGN0004107,FBGN0004913,FBGN0005655,FBGN0005696,FBGN0010173,FBGN0010382,FBGN0012058,FBGN0014861,FBGN0015270,FBGN0015929,FBGN0017577,FBGN0020633,FBGN0022772,FBGN0023181,FBGN0025781,FBGN0025815,FBGN0027903,FBGN0028700,FBGN0030170,FBGN0030871,FBGN0032244,FBGN0032863,FBGN0032906,FBGN0034726,FBGN0035194,FBGN0035918,FBGN0039403,FBGN0052318,FBGN0052707,FBGN0259113,FBG…
1	TRUE	5.45e-22	501	633	73	0.115	0.146	GO:0005856	CC	2	cytoskeleton	3	FBGN0000063,FBGN0000140,FBGN0000147,FBGN0000352,FBGN0000405,FBGN0001084,FBGN0001086,FBGN0001612,FBGN0002466,FBGN0002673,FBGN0002873,FBGN0002924,FBGN0003124,FBGN0003187,FBGN0003268,FBGN0003447,FBGN0003545,FBGN0004106,FBGN0004107,FBGN0004374,FBGN0004378,FBGN0004379,FBGN0004643,FBGN0010342,FBGN0011020,FBGN0011606,FBGN0011692,FBGN0013726,FBGN0013732,FBGN0013756,FBGN0024227,FBGN0026085,FBGN0026361,FBG…
1	TRUE	1e-21	78	633	31	0.049	0.397	GO:0000793	CC	2	condensed chromosome	4	FBGN0000063,FBGN0000147,FBGN0002638,FBGN0002781,FBGN0003124,FBGN0003268,FBGN0004643,FBGN0005596,FBGN0011659,FBGN0012058,FBGN0014127,FBGN0015391,FBGN0024227,FBGN0027783,FBGN0028952,FBGN0030500,FBGN0033740,FBGN0037025,FBGN0037481,FBGN0038827,FBGN0039638,FBGN0039680,FBGN0040232,FBGN0040477,FBGN0052438,FBGN0061476,FBGN0087021,FBGN0259876,FBGN0260991,FBGN0261286,FBGN0263855
1	TRUE	1.11e-21	300	633	56	0.088	0.187	GO:0044454	CC	2	nuclear chromosome part	5	FBGN0000063,FBGN0000147,FBGN0000541,FBGN0000588,FBGN0001197,FBGN0002783,FBGN0002872,FBGN0003527,FBGN0004362,FBGN0005696,FBGN0010173,FBGN0011604,FBGN0011659,FBGN0011774,FBGN0013756,FBGN0014127,FBGN0015270,FBGN0015805,FBGN0022772,FBGN0023181,FBGN0023513,FBGN0024227,FBGN0024491,FBGN0025463,FBGN0025716,FBGN0025808,FBGN0026143,FBGN0026257,FBGN0027620,FBGN0027903,FBGN0030093,FBGN0030500,FBGN0031875,FBG…
1	TRUE	3.15e-21	174	633	43	0.068	0.247	GO:0044770	BP	13	cell cycle phase transition	3	FBGN0000063,FBGN0000404,FBGN0000405,FBGN0000541,FBGN0001086,FBGN0002673,FBGN0002783,FBGN0002901,FBGN0003268,FBGN0003525,FBGN0003545,FBGN0003612,FBGN0004106,FBGN0004107,FBGN0004367,FBGN0004419,FBGN0004643,FBGN0010173,FBGN0010382,FBGN0013756,FBGN0015625,FBGN0017551,FBGN0020633,FBGN0024371,FBGN0025457,FBGN0025781,FBGN0025808,FBGN0026143,FBGN0031549,FBGN0032698,FBGN0032863,FBGN0033354,FBGN0035194,FBG…
1	TRUE	6.95e-21	118	633	36	0.057	0.305	GO:0000075	BP	13	cell cycle checkpoint	1	FBGN0000063,FBGN0000541,FBGN0000996,FBGN0002901,FBGN0003268,FBGN0003612,FBGN0004106,FBGN0004367,FBGN0004419,FBGN0004643,FBGN0010173,FBGN0011474,FBGN0013756,FBGN0014340,FBGN0019686,FBGN0020633,FBGN0024227,FBGN0025457,FBGN0025808,FBGN0026143,FBGN0031549,FBGN0032698,FBGN0033354,FBGN0033549,FBGN0035640,FBGN0038827,FBGN0040066,FBGN0040290,FBGN0040347,FBGN0041164,FBGN0050169,FBGN0051453,FBGN0052251,FBG…
1	TRUE	7.37e-21	76	633	30	0.047	0.395	GO:0007052	BP	13	mitotic spindle organization	5	FBGN0000140,FBGN0000147,FBGN0001612,FBGN0002924,FBGN0003545,FBGN0004378,FBGN0004379,FBGN0005655,FBGN0011606,FBGN0011692,FBGN0013756,FBGN0015270,FBGN0015929,FBGN0024227,FBGN0026085,FBGN0026430,FBGN0026433,FBGN0027889,FBGN0030241,FBGN0033740,FBGN0033845,FBGN0034569,FBGN0035210,FBGN0035370,FBGN0035640,FBGN0039638,FBGN0052318,FBGN0087040,FBGN0260780,FBGN0260986
1	TRUE	1.26e-20	22	633	18	0.028	0.818	REAC:R-DME-69190	rea	4	DNA strand elongation	3	FBGN0004913,FBGN0005655,FBGN0005696,FBGN0010173,FBGN0027903,FBGN0028700,FBGN0030170,FBGN0030871,FBGN0032244,FBGN0032906,FBGN0035194,FBGN0039403,FBGN0052318,FBGN0259113,FBGN0259676,FBGN0260985,FBGN0262619,FBGN0263600
1	TRUE	2.27e-20	155	633	40	0.063	0.258	GO:0033044	BP	13	regulation of chromosome organization	3	FBGN0000063,FBGN0000404,FBGN0000588,FBGN0002183,FBGN0002781,FBGN0002872,FBGN0002924,FBGN0003268,FBGN0003545,FBGN0003567,FBGN0003598,FBGN0004643,FBGN0005617,FBGN0010278,FBGN0011474,FBGN0013756,FBGN0014340,FBGN0015805,FBGN0023216,FBGN0025457,FBGN0025463,FBGN0025781,FBGN0026143,FBGN0027499,FBGN0027620,FBGN0031540,FBGN0031549,FBGN0032863,FBGN0034617,FBGN0035640,FBGN0037555,FBGN0037802,FBGN0039227,FBG…
1	TRUE	3.36e-20	254	633	50	0.079	0.197	GO:0071103	BP	13	DNA conformation change	3	FBGN0000146,FBGN0000927,FBGN0002781,FBGN0002906,FBGN0003483,FBGN0003598,FBGN0003612,FBGN0004367,FBGN0004374,FBGN0011474,FBGN0011604,FBGN0011774,FBGN0014127,FBGN0014861,FBGN0014879,FBGN0015270,FBGN0015391,FBGN0015805,FBGN0015929,FBGN0017577,FBGN0020633,FBGN0022893,FBGN0024227,FBGN0025463,FBGN0025815,FBGN0026143,FBGN0027620,FBGN0027783,FBGN0027889,FBGN0029094,FBGN0030054,FBGN0031540,FBGN0032929,FBG…
1	TRUE	3.47e-20	93	633	32	0.051	0.344	GO:1902850	BP	13	microtubule cytoskeleton organization involved in mitosis	4	FBGN0000140,FBGN0000147,FBGN0001612,FBGN0002873,FBGN0002924,FBGN0003545,FBGN0004378,FBGN0004379,FBGN0005655,FBGN0011606,FBGN0011692,FBGN0013756,FBGN0015270,FBGN0015929,FBGN0024227,FBGN0026085,FBGN0026430,FBGN0026433,FBGN0027889,FBGN0030241,FBGN0033740,FBGN0033845,FBGN0034569,FBGN0035210,FBGN0035370,FBGN0035640,FBGN0039250,FBGN0039638,FBGN0052318,FBGN0087040,FBGN0260780,FBGN0260986
1	TRUE	4.05e-20	108	633	34	0.054	0.315	GO:0140097	MF	14	catalytic activity, acting on DNA	1	FBGN0002906,FBGN0004584,FBGN0005696,FBGN0011604,FBGN0011774,FBGN0014861,FBGN0015553,FBGN0015929,FBGN0017577,FBGN0020633,FBGN0025815,FBGN0026143,FBGN0027903,FBGN0030049,FBGN0030170,FBGN0031540,FBGN0032907,FBGN0033549,FBGN0034726,FBGN0035194,FBGN0037141,FBGN0037338,FBGN0038608,FBGN0039251,FBGN0039403,FBGN0040268,FBGN0040290,FBGN0040347,FBGN0041164,FBGN0086613,FBGN0259113,FBGN0259676,FBGN0262619,FBG…
1	TRUE	4.34e-20	113	633	34	0.054	0.301	REAC:R-DME-69620	rea	4	Cell Cycle Checkpoints	2	FBGN0000405,FBGN0001086,FBGN0002673,FBGN0002791,FBGN0003525,FBGN0004106,FBGN0004107,FBGN0010173,FBGN0012058,FBGN0014861,FBGN0015270,FBGN0015929,FBGN0017577,FBGN0019686,FBGN0020633,FBGN0022772,FBGN0023181,FBGN0025457,FBGN0025781,FBGN0025808,FBGN0025815,FBGN0026143,FBGN0028700,FBGN0030871,FBGN0032244,FBGN0032863,FBGN0032906,FBGN0032929,FBGN0035640,FBGN0035918,FBGN0052251,FBGN0052707,FBGN0260985,FBG…
1	TRUE	4.74e-20	56	633	26	0.041	0.464	GO:0071897	BP	13	DNA biosynthetic process	2	FBGN0000307,FBGN0000996,FBGN0002906,FBGN0005655,FBGN0005696,FBGN0010382,FBGN0015270,FBGN0022338,FBGN0022772,FBGN0025815,FBGN0026143,FBGN0027903,FBGN0030049,FBGN0031540,FBGN0033081,FBGN0034726,FBGN0037141,FBGN0039251,FBGN0040290,FBGN0050169,FBGN0086695,FBGN0259113,FBGN0259676,FBGN0262619,FBGN0263600,FBGN0263979
1	TRUE	6.38e-20	168	633	41	0.065	0.244	GO:0044772	BP	13	mitotic cell cycle phase transition	4	FBGN0000063,FBGN0000404,FBGN0000405,FBGN0000541,FBGN0001086,FBGN0002783,FBGN0002901,FBGN0003268,FBGN0003525,FBGN0003545,FBGN0003612,FBGN0004106,FBGN0004107,FBGN0004367,FBGN0004419,FBGN0004643,FBGN0010173,FBGN0010382,FBGN0013756,FBGN0015625,FBGN0017551,FBGN0020633,FBGN0024371,FBGN0025457,FBGN0025781,FBGN0025808,FBGN0026143,FBGN0031549,FBGN0032863,FBGN0033354,FBGN0035194,FBGN0035640,FBGN0038390,FBG…
1	TRUE	1.1e-19	52	633	25	0.039	0.481	GO:0000776	CC	2	kinetochore	3	FBGN0000063,FBGN0001086,FBGN0003124,FBGN0003268,FBGN0004379,FBGN0004643,FBGN0005596,FBGN0024227,FBGN0025457,FBGN0028952,FBGN0030500,FBGN0031549,FBGN0031886,FBGN0032105,FBGN0033740,FBGN0035640,FBGN0037025,FBGN0039638,FBGN0040232,FBGN0040477,FBGN0051658,FBGN0061476,FBGN0087021,FBGN0260991,FBGN0263855
1	TRUE	5.46e-19	363	633	58	0.092	0.16	GO:0000785	CC	2	chromatin	5	FBGN0000541,FBGN0000588,FBGN0001197,FBGN0001206,FBGN0002781,FBGN0002783,FBGN0002872,FBGN0003527,FBGN0003567,FBGN0003598,FBGN0004362,FBGN0004374,FBGN0004400,FBGN0011604,FBGN0013756,FBGN0014127,FBGN0015270,FBGN0015391,FBGN0015396,FBGN0015805,FBGN0022893,FBGN0023395,FBGN0024371,FBGN0024491,FBGN0025463,FBGN0025716,FBGN0025808,FBGN0026573,FBGN0027620,FBGN0027783,FBGN0027889,FBGN0029800,FBGN0030008,FBG…
1	TRUE	7.58e-19	710	633	83	0.131	0.117	GO:0033554	BP	13	cellular response to stress	2	FBGN0000405,FBGN0000541,FBGN0001197,FBGN0002183,FBGN0002872,FBGN0002901,FBGN0002906,FBGN0003612,FBGN0004106,FBGN0004107,FBGN0004367,FBGN0004419,FBGN0004584,FBGN0004913,FBGN0005655,FBGN0010173,FBGN0010278,FBGN0010382,FBGN0011474,FBGN0011659,FBGN0011660,FBGN0011761,FBGN0011774,FBGN0013756,FBGN0014340,FBGN0015553,FBGN0019686,FBGN0020633,FBGN0023513,FBGN0024956,FBGN0025808,FBGN0025832,FBGN0026143,FBG…
1	TRUE	7.81e-19	1413	633	125	0.197	0.088	GO:0048518	BP	13	positive regulation of biological process	1	FBGN0000017,FBGN0000146,FBGN0000166,FBGN0000307,FBGN0000351,FBGN0000352,FBGN0000404,FBGN0000463,FBGN0000541,FBGN0000588,FBGN0000826,FBGN0001085,FBGN0001086,FBGN0001120,FBGN0002183,FBGN0002673,FBGN0002783,FBGN0002872,FBGN0003041,FBGN0003483,FBGN0003525,FBGN0003567,FBGN0003598,FBGN0003612,FBGN0004107,FBGN0004378,FBGN0004400,FBGN0004795,FBGN0005617,FBGN0010194,FBGN0010278,FBGN0010314,FBGN0010315,FBG…
1	TRUE	1.3e-18	153	633	38	0.06	0.248	GO:1901987	BP	13	regulation of cell cycle phase transition	3	FBGN0000063,FBGN0000404,FBGN0000541,FBGN0001086,FBGN0002673,FBGN0002783,FBGN0002901,FBGN0003268,FBGN0003525,FBGN0003612,FBGN0004106,FBGN0004367,FBGN0004419,FBGN0004643,FBGN0010173,FBGN0010382,FBGN0013756,FBGN0015625,FBGN0020633,FBGN0024371,FBGN0025457,FBGN0025781,FBGN0025808,FBGN0026143,FBGN0031549,FBGN0032863,FBGN0033354,FBGN0035194,FBGN0035640,FBGN0038390,FBGN0039403,FBGN0040066,FBGN0040290,FBG…
1	TRUE	1.32e-18	446	633	64	0.101	0.143	GO:0031327	BP	13	negative regulation of cellular biosynthetic process	2	FBGN0000146,FBGN0000158,FBGN0000166,FBGN0000182,FBGN0000588,FBGN0001120,FBGN0001197,FBGN0001978,FBGN0002872,FBGN0003044,FBGN0003114,FBGN0003483,FBGN0003567,FBGN0003598,FBGN0004400,FBGN0004795,FBGN0005617,FBGN0010300,FBGN0011224,FBGN0011604,FBGN0011725,FBGN0015371,FBGN0015805,FBGN0016034,FBGN0016053,FBGN0016070,FBGN0020224,FBGN0023216,FBGN0024371,FBGN0024491,FBGN0026143,FBGN0026573,FBGN0027499,FBG…
1	TRUE	1.68e-18	448	633	64	0.101	0.143	GO:0009890	BP	13	negative regulation of biosynthetic process	3	FBGN0000146,FBGN0000158,FBGN0000166,FBGN0000182,FBGN0000588,FBGN0001120,FBGN0001197,FBGN0001978,FBGN0002872,FBGN0003044,FBGN0003114,FBGN0003483,FBGN0003567,FBGN0003598,FBGN0004400,FBGN0004795,FBGN0005617,FBGN0010300,FBGN0011224,FBGN0011604,FBGN0011725,FBGN0015371,FBGN0015805,FBGN0016034,FBGN0016053,FBGN0016070,FBGN0020224,FBGN0023216,FBGN0024371,FBGN0024491,FBGN0026143,FBGN0026573,FBGN0027499,FBG…
1	TRUE	1.88e-18	1248	633	115	0.182	0.092	GO:0048522	BP	13	positive regulation of cellular process	2	FBGN0000017,FBGN0000146,FBGN0000166,FBGN0000307,FBGN0000351,FBGN0000352,FBGN0000404,FBGN0000463,FBGN0000541,FBGN0000588,FBGN0000826,FBGN0001085,FBGN0001086,FBGN0001120,FBGN0002183,FBGN0002673,FBGN0002783,FBGN0002872,FBGN0003041,FBGN0003483,FBGN0003525,FBGN0003567,FBGN0003598,FBGN0004107,FBGN0004378,FBGN0004400,FBGN0004795,FBGN0005617,FBGN0010194,FBGN0010278,FBGN0010314,FBGN0010315,FBGN0010382,FBG…
1	TRUE	1.93e-18	436	633	63	0.1	0.144	GO:0010558	BP	13	negative regulation of macromolecule biosynthetic process	4	FBGN0000146,FBGN0000158,FBGN0000166,FBGN0000182,FBGN0000588,FBGN0001120,FBGN0001197,FBGN0001978,FBGN0002872,FBGN0003044,FBGN0003114,FBGN0003483,FBGN0003567,FBGN0003598,FBGN0004400,FBGN0004795,FBGN0005617,FBGN0010300,FBGN0011224,FBGN0011604,FBGN0011725,FBGN0015371,FBGN0015805,FBGN0016034,FBGN0016053,FBGN0016070,FBGN0023216,FBGN0024371,FBGN0024491,FBGN0026143,FBGN0026573,FBGN0027499,FBGN0027620,FBG…
1	TRUE	2.58e-18	30	633	19	0.03	0.633	REAC:R-DME-68962	rea	4	Activation of the pre-replicative complex	4	FBGN0000996,FBGN0004107,FBGN0005696,FBGN0010173,FBGN0014861,FBGN0015270,FBGN0015929,FBGN0017577,FBGN0020633,FBGN0022772,FBGN0023181,FBGN0025815,FBGN0026143,FBGN0032906,FBGN0032929,FBGN0034726,FBGN0035918,FBGN0259113,FBGN0259676
1	TRUE	4.08e-18	429	633	62	0.098	0.145	GO:2000113	BP	13	negative regulation of cellular macromolecule biosynthetic process	3	FBGN0000146,FBGN0000158,FBGN0000166,FBGN0000182,FBGN0000588,FBGN0001120,FBGN0001197,FBGN0001978,FBGN0002872,FBGN0003044,FBGN0003114,FBGN0003483,FBGN0003567,FBGN0003598,FBGN0004400,FBGN0004795,FBGN0005617,FBGN0010300,FBGN0011224,FBGN0011604,FBGN0011725,FBGN0015371,FBGN0015805,FBGN0016034,FBGN0016053,FBGN0016070,FBGN0023216,FBGN0024371,FBGN0024491,FBGN0026143,FBGN0026573,FBGN0027499,FBGN0027620,FBG…
1	TRUE	5.94e-18	17	633	15	0.024	0.882	REAC:R-DME-69186	rea	4	Lagging Strand Synthesis	4	FBGN0004913,FBGN0005655,FBGN0005696,FBGN0010173,FBGN0027903,FBGN0028700,FBGN0030170,FBGN0030871,FBGN0032244,FBGN0032906,FBGN0259113,FBGN0259676,FBGN0260985,FBGN0262619,FBGN0263600
1	TRUE	6.45e-18	31	633	19	0.03	0.613	REAC:R-DME-68874	rea	4	M/G1 Transition	2	FBGN0000996,FBGN0004107,FBGN0005696,FBGN0010173,FBGN0014861,FBGN0015270,FBGN0015929,FBGN0017577,FBGN0020633,FBGN0022772,FBGN0023181,FBGN0025815,FBGN0026143,FBGN0032906,FBGN0032929,FBGN0034726,FBGN0035918,FBGN0259113,FBGN0259676
1	TRUE	6.45e-18	31	633	19	0.03	0.613	REAC:R-DME-69002	rea	4	DNA Replication Pre-Initiation	3	FBGN0000996,FBGN0004107,FBGN0005696,FBGN0010173,FBGN0014861,FBGN0015270,FBGN0015929,FBGN0017577,FBGN0020633,FBGN0022772,FBGN0023181,FBGN0025815,FBGN0026143,FBGN0032906,FBGN0032929,FBGN0034726,FBGN0035918,FBGN0259113,FBGN0259676
1	TRUE	8.47e-18	54	633	24	0.038	0.444	GO:0030261	BP	13	chromosome condensation	5	FBGN0000146,FBGN0000927,FBGN0002781,FBGN0003483,FBGN0003612,FBGN0004367,FBGN0004374,FBGN0011474,FBGN0014127,FBGN0014861,FBGN0015270,FBGN0015391,FBGN0015805,FBGN0017577,FBGN0024227,FBGN0026143,FBGN0027783,FBGN0027889,FBGN0032929,FBGN0039680,FBGN0041186,FBGN0259876,FBGN0260985,FBGN0260991
1	TRUE	1.69e-17	792	633	86	0.136	0.109	GO:0010605	BP	13	negative regulation of macromolecule metabolic process	3	FBGN0000146,FBGN0000158,FBGN0000166,FBGN0000182,FBGN0000588,FBGN0001120,FBGN0001197,FBGN0001978,FBGN0002872,FBGN0002906,FBGN0003044,FBGN0003114,FBGN0003401,FBGN0003483,FBGN0003567,FBGN0003598,FBGN0004400,FBGN0004419,FBGN0004795,FBGN0005617,FBGN0010113,FBGN0010278,FBGN0010300,FBGN0010382,FBGN0011224,FBGN0011474,FBGN0011604,FBGN0011725,FBGN0014127,FBGN0015371,FBGN0015805,FBGN0016034,FBGN0016053,FBG…
1	TRUE	2.99e-17	113	633	32	0.051	0.283	GO:0000910	BP	13	cytokinesis	2	FBGN0000147,FBGN0000405,FBGN0000996,FBGN0002466,FBGN0003041,FBGN0003087,FBGN0003124,FBGN0003701,FBGN0004379,FBGN0004643,FBGN0011606,FBGN0011692,FBGN0013726,FBGN0015625,FBGN0015926,FBGN0024227,FBGN0025716,FBGN0026361,FBGN0026433,FBGN0026598,FBGN0030241,FBGN0030242,FBGN0032105,FBGN0032848,FBGN0039250,FBGN0043854,FBGN0053554,FBGN0086356,FBGN0259876,FBGN0260991,FBGN0261385,FBGN0263979
1	TRUE	3.36e-17	27	633	18	0.028	0.667	GO:0005657	CC	2	replication fork	5	FBGN0000996,FBGN0004913,FBGN0005696,FBGN0010173,FBGN0023513,FBGN0026143,FBGN0027903,FBGN0028700,FBGN0030871,FBGN0031540,FBGN0032244,FBGN0032698,FBGN0032929,FBGN0039403,FBGN0259113,FBGN0259676,FBGN0260985,FBGN0263600
1	TRUE	3.68e-17	76	633	27	0.043	0.355	GO:0051783	BP	13	regulation of nuclear division	3	FBGN0000063,FBGN0000404,FBGN0001086,FBGN0002924,FBGN0003268,FBGN0003545,FBGN0004367,FBGN0004643,FBGN0010382,FBGN0011606,FBGN0013756,FBGN0017551,FBGN0025457,FBGN0025781,FBGN0026085,FBGN0029970,FBGN0031549,FBGN0032863,FBGN0033740,FBGN0034569,FBGN0035640,FBGN0039638,FBGN0050169,FBGN0051453,FBGN0052707,FBGN0061476,FBGN0263855
1	TRUE	3.91e-17	98	633	30	0.047	0.306	GO:0006310	BP	13	DNA recombination	2	FBGN0002901,FBGN0002906,FBGN0003483,FBGN0003612,FBGN0004367,FBGN0010173,FBGN0011606,FBGN0011774,FBGN0015553,FBGN0017577,FBGN0023513,FBGN0026143,FBGN0030054,FBGN0031540,FBGN0032906,FBGN0033549,FBGN0036486,FBGN0037141,FBGN0037844,FBGN0038608,FBGN0039065,FBGN0039403,FBGN0040268,FBGN0040290,FBGN0040347,FBGN0050169,FBGN0052438,FBGN0086613,FBGN0260986,FBGN0262619
1	TRUE	4.27e-17	149	633	36	0.057	0.242	GO:1901990	BP	13	regulation of mitotic cell cycle phase transition	3	FBGN0000063,FBGN0000404,FBGN0000541,FBGN0001086,FBGN0002783,FBGN0002901,FBGN0003268,FBGN0003612,FBGN0004106,FBGN0004367,FBGN0004419,FBGN0004643,FBGN0010173,FBGN0010382,FBGN0013756,FBGN0015625,FBGN0020633,FBGN0024371,FBGN0025457,FBGN0025781,FBGN0025808,FBGN0026143,FBGN0031549,FBGN0032863,FBGN0033354,FBGN0035194,FBGN0035640,FBGN0038390,FBGN0039403,FBGN0040066,FBGN0040290,FBGN0040347,FBGN0052251,FBG…
1	TRUE	5.08e-17	591	633	72	0.114	0.122	GO:0010629	BP	13	negative regulation of gene expression	4	FBGN0000146,FBGN0000158,FBGN0000166,FBGN0000182,FBGN0000588,FBGN0001197,FBGN0001978,FBGN0002872,FBGN0003044,FBGN0003401,FBGN0003483,FBGN0003567,FBGN0003598,FBGN0004400,FBGN0004419,FBGN0004795,FBGN0005617,FBGN0010113,FBGN0010300,FBGN0011224,FBGN0011604,FBGN0011725,FBGN0014127,FBGN0015371,FBGN0015805,FBGN0016034,FBGN0016053,FBGN0016070,FBGN0023216,FBGN0024371,FBGN0024491,FBGN0025716,FBGN0026143,FBG…
1	TRUE	8.39e-17	125	633	33	0.052	0.264	GO:0045930	BP	13	negative regulation of mitotic cell cycle	3	FBGN0000063,FBGN0000404,FBGN0000541,FBGN0002783,FBGN0002901,FBGN0003268,FBGN0003525,FBGN0003612,FBGN0004106,FBGN0004367,FBGN0004419,FBGN0004643,FBGN0010173,FBGN0013756,FBGN0019686,FBGN0020633,FBGN0024371,FBGN0025457,FBGN0025808,FBGN0026143,FBGN0031549,FBGN0032698,FBGN0033354,FBGN0033549,FBGN0035640,FBGN0038390,FBGN0038827,FBGN0040066,FBGN0040290,FBGN0040347,FBGN0052251,FBGN0061476,FBGN0263855
1	TRUE	1.36e-16	834	633	87	0.137	0.104	GO:0009892	BP	13	negative regulation of metabolic process	2	FBGN0000146,FBGN0000158,FBGN0000166,FBGN0000182,FBGN0000588,FBGN0001120,FBGN0001197,FBGN0001978,FBGN0002872,FBGN0002906,FBGN0003044,FBGN0003114,FBGN0003401,FBGN0003483,FBGN0003567,FBGN0003598,FBGN0004400,FBGN0004419,FBGN0004795,FBGN0005617,FBGN0010113,FBGN0010278,FBGN0010300,FBGN0010382,FBGN0011224,FBGN0011474,FBGN0011604,FBGN0011725,FBGN0014127,FBGN0015371,FBGN0015805,FBGN0016034,FBGN0016053,FBG…
1	TRUE	1.44e-16	127	633	33	0.052	0.26	GO:0010948	BP	13	negative regulation of cell cycle process	3	FBGN0000063,FBGN0000404,FBGN0000541,FBGN0002783,FBGN0002901,FBGN0003268,FBGN0003612,FBGN0004106,FBGN0004367,FBGN0004419,FBGN0004643,FBGN0010173,FBGN0013756,FBGN0017551,FBGN0020633,FBGN0024371,FBGN0025457,FBGN0025808,FBGN0026143,FBGN0031549,FBGN0031575,FBGN0033354,FBGN0035640,FBGN0038390,FBGN0040066,FBGN0040290,FBGN0040347,FBGN0050169,FBGN0051453,FBGN0052251,FBGN0061476,FBGN0261004,FBGN0263855
1	TRUE	1.44e-16	127	633	33	0.052	0.26	GO:0005874	CC	2	microtubule	3	FBGN0000140,FBGN0000147,FBGN0000352,FBGN0001612,FBGN0002924,FBGN0003124,FBGN0003268,FBGN0003545,FBGN0004374,FBGN0004378,FBGN0004379,FBGN0004643,FBGN0011606,FBGN0011692,FBGN0024227,FBGN0026085,FBGN0026430,FBGN0026433,FBGN0028952,FBGN0031549,FBGN0033740,FBGN0033845,FBGN0034403,FBGN0034569,FBGN0035120,FBGN0035210,FBGN0035640,FBGN0039250,FBGN0039638,FBGN0061476,FBGN0086356,FBGN0087040,FBGN0260986
1	TRUE	1.86e-16	111	633	31	0.049	0.279	GO:0061982	BP	13	meiosis I cell cycle process	4	FBGN0000063,FBGN0000146,FBGN0000351,FBGN0001086,FBGN0002673,FBGN0002781,FBGN0002899,FBGN0002901,FBGN0002906,FBGN0003041,FBGN0003483,FBGN0004367,FBGN0004379,FBGN0010314,FBGN0010431,FBGN0011606,FBGN0017577,FBGN0019686,FBGN0021761,FBGN0027537,FBGN0027889,FBGN0033549,FBGN0033921,FBGN0034098,FBGN0036486,FBGN0040347,FBGN0050169,FBGN0086350,FBGN0260986,FBGN0261266,FBGN0262733
1	TRUE	3.06e-16	55	633	23	0.036	0.418	GO:0051304	BP	13	chromosome separation	2	FBGN0000063,FBGN0000404,FBGN0003087,FBGN0003268,FBGN0003545,FBGN0003701,FBGN0004643,FBGN0013756,FBGN0014127,FBGN0015391,FBGN0017577,FBGN0025457,FBGN0025781,FBGN0031549,FBGN0032863,FBGN0033549,FBGN0035640,FBGN0039680,FBGN0040347,FBGN0052707,FBGN0061476,FBGN0086350,FBGN0263855
1	TRUE	4.58e-16	254	633	45	0.071	0.177	GO:0016569	BP	13	covalent chromatin modification	2	FBGN0000147,FBGN0000541,FBGN0000588,FBGN0002781,FBGN0003044,FBGN0003567,FBGN0004106,FBGN0004107,FBGN0005617,FBGN0011474,FBGN0011604,FBGN0013717,FBGN0013756,FBGN0014340,FBGN0015805,FBGN0015925,FBGN0023216,FBGN0024227,FBGN0025716,FBGN0027490,FBGN0027499,FBGN0027889,FBGN0028387,FBGN0029094,FBGN0032105,FBGN0033233,FBGN0034422,FBGN0034617,FBGN0036483,FBGN0037376,FBGN0037555,FBGN0037770,FBGN0037802,FBG…
1	TRUE	4.78e-16	106	633	30	0.047	0.283	GO:0061640	BP	13	cytoskeleton-dependent cytokinesis	3	FBGN0000405,FBGN0000996,FBGN0002466,FBGN0003041,FBGN0003087,FBGN0003124,FBGN0003701,FBGN0004379,FBGN0004643,FBGN0011606,FBGN0011692,FBGN0013726,FBGN0015625,FBGN0015926,FBGN0024227,FBGN0025716,FBGN0026361,FBGN0026433,FBGN0026598,FBGN0030241,FBGN0032105,FBGN0032848,FBGN0039250,FBGN0043854,FBGN0053554,FBGN0086356,FBGN0259876,FBGN0260991,FBGN0261385,FBGN0263979
1	TRUE	4.89e-16	22	633	16	0.025	0.727	GO:0051233	CC	2	spindle midzone	2	FBGN0000147,FBGN0000405,FBGN0002873,FBGN0003124,FBGN0003268,FBGN0003545,FBGN0004379,FBGN0004643,FBGN0011606,FBGN0011692,FBGN0013756,FBGN0024227,FBGN0030241,FBGN0032105,FBGN0061476,FBGN0260991
1	TRUE	8.1e-16	70	633	25	0.039	0.357	GO:0007088	BP	13	regulation of mitotic nuclear division	3	FBGN0000063,FBGN0000404,FBGN0001086,FBGN0002924,FBGN0003268,FBGN0003545,FBGN0004367,FBGN0004643,FBGN0010382,FBGN0011606,FBGN0013756,FBGN0017551,FBGN0025457,FBGN0025781,FBGN0026085,FBGN0029970,FBGN0031549,FBGN0032863,FBGN0033740,FBGN0034569,FBGN0035640,FBGN0039638,FBGN0052707,FBGN0061476,FBGN0263855
1	TRUE	1.2e-15	1317	633	113	0.179	0.086	GO:0006950	BP	13	response to stress	1	FBGN0000017,FBGN0000063,FBGN0000146,FBGN0000405,FBGN0000541,FBGN0001197,FBGN0001224,FBGN0001225,FBGN0001226,FBGN0002183,FBGN0002783,FBGN0002872,FBGN0002901,FBGN0002906,FBGN0003044,FBGN0003447,FBGN0003612,FBGN0004106,FBGN0004107,FBGN0004367,FBGN0004419,FBGN0004584,FBGN0004913,FBGN0005655,FBGN0010173,FBGN0010278,FBGN0010382,FBGN0011474,FBGN0011659,FBGN0011660,FBGN0011703,FBGN0011761,FBGN0011774,FBG…
1	TRUE	1.29e-15	31	633	18	0.028	0.581	GO:0000779	CC	2	condensed chromosome, centromeric region	5	FBGN0000063,FBGN0000147,FBGN0003124,FBGN0003268,FBGN0004643,FBGN0005596,FBGN0024227,FBGN0028952,FBGN0030500,FBGN0033740,FBGN0037025,FBGN0039638,FBGN0039680,FBGN0040232,FBGN0040477,FBGN0061476,FBGN0087021,FBGN0263855
1	TRUE	1.63e-15	217	633	41	0.065	0.189	GO:0003682	MF	16	chromatin binding	1	FBGN0000588,FBGN0002183,FBGN0002638,FBGN0002781,FBGN0003044,FBGN0003567,FBGN0003598,FBGN0004374,FBGN0004400,FBGN0005617,FBGN0010278,FBGN0011604,FBGN0013756,FBGN0014127,FBGN0014340,FBGN0015270,FBGN0015391,FBGN0017577,FBGN0021761,FBGN0022772,FBGN0023395,FBGN0025808,FBGN0026143,FBGN0026573,FBGN0027537,FBGN0027783,FBGN0031434,FBGN0031435,FBGN0031875,FBGN0033264,FBGN0034657,FBGN0035025,FBGN0037555,FBG…
1	TRUE	1.64e-15	413	633	57	0.09	0.138	GO:0045934	BP	13	negative regulation of nucleobase-containing compound metabolic process	4	FBGN0000146,FBGN0000588,FBGN0001120,FBGN0001197,FBGN0001978,FBGN0002872,FBGN0002906,FBGN0003044,FBGN0003114,FBGN0003483,FBGN0003567,FBGN0003598,FBGN0004400,FBGN0004795,FBGN0005617,FBGN0011604,FBGN0015371,FBGN0015805,FBGN0016034,FBGN0016053,FBGN0023216,FBGN0024371,FBGN0024491,FBGN0026143,FBGN0026573,FBGN0027499,FBGN0027620,FBGN0028387,FBGN0029094,FBGN0029800,FBGN0030530,FBGN0030625,FBGN0031434,FBG…
1	TRUE	2.57e-15	791	633	82	0.13	0.104	GO:0051128	BP	13	regulation of cellular component organization	1	FBGN0000017,FBGN0000063,FBGN0000146,FBGN0000384,FBGN0000404,FBGN0000588,FBGN0001085,FBGN0001086,FBGN0002183,FBGN0002466,FBGN0002781,FBGN0002791,FBGN0002872,FBGN0002924,FBGN0003041,FBGN0003187,FBGN0003268,FBGN0003483,FBGN0003545,FBGN0003567,FBGN0003598,FBGN0003655,FBGN0004367,FBGN0004643,FBGN0005617,FBGN0010194,FBGN0010278,FBGN0010300,FBGN0010315,FBGN0010382,FBGN0011474,FBGN0011606,FBGN0011692,FBG…
1	TRUE	2.7e-15	118	633	30	0.047	0.254	REAC:R-DME-453279	rea	4	Mitotic G1-G1/S phases	3	FBGN0000404,FBGN0000996,FBGN0002673,FBGN0003525,FBGN0004107,FBGN0005696,FBGN0010173,FBGN0010315,FBGN0010382,FBGN0014861,FBGN0015270,FBGN0015805,FBGN0015929,FBGN0017577,FBGN0020633,FBGN0022772,FBGN0022936,FBGN0023181,FBGN0024371,FBGN0024956,FBGN0025815,FBGN0026143,FBGN0029800,FBGN0032906,FBGN0032929,FBGN0034726,FBGN0035918,FBGN0038390,FBGN0259113,FBGN0259676
1	TRUE	5.52e-15	171	633	36	0.057	0.211	GO:0099513	CC	2	polymeric cytoskeletal fiber	2	FBGN0000140,FBGN0000147,FBGN0000352,FBGN0001612,FBGN0002924,FBGN0003124,FBGN0003187,FBGN0003268,FBGN0003447,FBGN0003545,FBGN0004374,FBGN0004378,FBGN0004379,FBGN0004643,FBGN0011606,FBGN0011692,FBGN0024227,FBGN0026085,FBGN0026430,FBGN0026433,FBGN0026598,FBGN0028952,FBGN0031549,FBGN0033740,FBGN0033845,FBGN0034403,FBGN0034569,FBGN0035120,FBGN0035210,FBGN0035640,FBGN0039250,FBGN0039638,FBGN0061476,FBG…
1	TRUE	1.06e-14	228	633	41	0.065	0.18	GO:0016458	BP	13	gene silencing	5	FBGN0000146,FBGN0000588,FBGN0001197,FBGN0002872,FBGN0003401,FBGN0003483,FBGN0003567,FBGN0003598,FBGN0004419,FBGN0005617,FBGN0010113,FBGN0014127,FBGN0015805,FBGN0016034,FBGN0023216,FBGN0024491,FBGN0025716,FBGN0026143,FBGN0026573,FBGN0027499,FBGN0028387,FBGN0030530,FBGN0030625,FBGN0031435,FBGN0032929,FBGN0034422,FBGN0034617,FBGN0035997,FBGN0037376,FBGN0037802,FBGN0039227,FBGN0039559,FBGN0040477,FBG…
1	TRUE	1.42e-14	217	633	39	0.062	0.18	REAC:R-DME-73894	rea	8	DNA Repair	1	FBGN0000017,FBGN0000404,FBGN0003612,FBGN0004107,FBGN0004367,FBGN0004584,FBGN0004913,FBGN0005655,FBGN0005777,FBGN0010173,FBGN0011659,FBGN0011660,FBGN0011774,FBGN0013548,FBGN0015553,FBGN0019686,FBGN0022936,FBGN0023216,FBGN0024956,FBGN0026751,FBGN0028700,FBGN0030871,FBGN0032244,FBGN0032906,FBGN0032907,FBGN0033233,FBGN0033354,FBGN0033549,FBGN0033607,FBGN0034726,FBGN0036486,FBGN0037141,FBGN0037338,FBG…
1	TRUE	1.85e-14	641	633	71	0.112	0.111	GO:0051172	BP	13	negative regulation of nitrogen compound metabolic process	3	FBGN0000146,FBGN0000158,FBGN0000166,FBGN0000182,FBGN0000588,FBGN0001120,FBGN0001197,FBGN0001978,FBGN0002872,FBGN0002906,FBGN0003044,FBGN0003114,FBGN0003483,FBGN0003567,FBGN0003598,FBGN0004400,FBGN0004795,FBGN0005617,FBGN0010278,FBGN0010300,FBGN0010382,FBGN0011224,FBGN0011474,FBGN0011604,FBGN0011725,FBGN0015371,FBGN0015805,FBGN0016034,FBGN0016053,FBGN0016070,FBGN0017551,FBGN0020224,FBGN0023216,FBG…
1	TRUE	3.1e-14	22	633	15	0.024	0.682	GO:0000777	CC	2	condensed chromosome kinetochore	4	FBGN0000063,FBGN0003124,FBGN0003268,FBGN0004643,FBGN0005596,FBGN0028952,FBGN0030500,FBGN0033740,FBGN0037025,FBGN0039638,FBGN0040232,FBGN0040477,FBGN0061476,FBGN0087021,FBGN0263855
1	TRUE	3.2e-14	104	633	28	0.044	0.269	GO:0007093	BP	13	mitotic cell cycle checkpoint	2	FBGN0000063,FBGN0000541,FBGN0002901,FBGN0003268,FBGN0003612,FBGN0004106,FBGN0004367,FBGN0004419,FBGN0004643,FBGN0010173,FBGN0013756,FBGN0019686,FBGN0020633,FBGN0025457,FBGN0025808,FBGN0026143,FBGN0031549,FBGN0032698,FBGN0033354,FBGN0033549,FBGN0035640,FBGN0038827,FBGN0040066,FBGN0040290,FBGN0040347,FBGN0052251,FBGN0061476,FBGN0263855
1	TRUE	5.41e-14	1292	633	108	0.171	0.084	GO:0022607	BP	13	cellular component assembly	1	FBGN0000017,FBGN0000140,FBGN0000146,FBGN0000307,FBGN0000996,FBGN0001085,FBGN0001612,FBGN0002466,FBGN0002791,FBGN0002873,FBGN0002924,FBGN0003041,FBGN0003124,FBGN0003187,FBGN0003447,FBGN0003483,FBGN0003525,FBGN0003545,FBGN0003598,FBGN0003655,FBGN0004378,FBGN0004379,FBGN0004419,FBGN0005596,FBGN0005617,FBGN0005655,FBGN0010278,FBGN0010300,FBGN0010314,FBGN0010382,FBGN0011020,FBGN0011604,FBGN0011692,FBG…
1	TRUE	8.5e-14	68	633	23	0.036	0.338	GO:0051225	BP	13	spindle assembly	5	FBGN0001612,FBGN0002873,FBGN0002924,FBGN0003041,FBGN0003124,FBGN0003545,FBGN0004378,FBGN0004379,FBGN0010314,FBGN0011692,FBGN0013756,FBGN0021761,FBGN0026430,FBGN0026433,FBGN0035120,FBGN0035210,FBGN0035370,FBGN0035640,FBGN0039638,FBGN0040477,FBGN0052318,FBGN0260780,FBGN0260991
1	TRUE	9.03e-14	676	633	72	0.114	0.107	GO:0031324	BP	13	negative regulation of cellular metabolic process	3	FBGN0000146,FBGN0000158,FBGN0000166,FBGN0000182,FBGN0000588,FBGN0001120,FBGN0001197,FBGN0001978,FBGN0002872,FBGN0002906,FBGN0003044,FBGN0003114,FBGN0003483,FBGN0003567,FBGN0003598,FBGN0004400,FBGN0004795,FBGN0005617,FBGN0010278,FBGN0010300,FBGN0010382,FBGN0011224,FBGN0011474,FBGN0011604,FBGN0011725,FBGN0015371,FBGN0015805,FBGN0016034,FBGN0016053,FBGN0016070,FBGN0017551,FBGN0020224,FBGN0023216,FBG…
1	TRUE	1.23e-13	109	633	28	0.044	0.257	GO:1901991	BP	13	negative regulation of mitotic cell cycle phase transition	4	FBGN0000063,FBGN0000404,FBGN0000541,FBGN0002783,FBGN0002901,FBGN0003268,FBGN0003612,FBGN0004106,FBGN0004367,FBGN0004419,FBGN0004643,FBGN0010173,FBGN0013756,FBGN0020633,FBGN0024371,FBGN0025457,FBGN0025808,FBGN0026143,FBGN0031549,FBGN0033354,FBGN0035640,FBGN0038390,FBGN0040066,FBGN0040290,FBGN0040347,FBGN0052251,FBGN0061476,FBGN0263855
1	TRUE	1.6e-13	110	633	28	0.044	0.255	GO:1901988	BP	13	negative regulation of cell cycle phase transition	4	FBGN0000063,FBGN0000404,FBGN0000541,FBGN0002783,FBGN0002901,FBGN0003268,FBGN0003612,FBGN0004106,FBGN0004367,FBGN0004419,FBGN0004643,FBGN0010173,FBGN0013756,FBGN0020633,FBGN0024371,FBGN0025457,FBGN0025808,FBGN0026143,FBGN0031549,FBGN0033354,FBGN0035640,FBGN0038390,FBGN0040066,FBGN0040290,FBGN0040347,FBGN0052251,FBGN0061476,FBGN0263855
1	TRUE	1.62e-13	93	633	26	0.041	0.28	GO:0007143	BP	13	female meiotic nuclear division	5	FBGN0000063,FBGN0000351,FBGN0001086,FBGN0002542,FBGN0002873,FBGN0002899,FBGN0002901,FBGN0002924,FBGN0003124,FBGN0003545,FBGN0004367,FBGN0005596,FBGN0010314,FBGN0010431,FBGN0011606,FBGN0011692,FBGN0011761,FBGN0026433,FBGN0027889,FBGN0032929,FBGN0035120,FBGN0260780,FBGN0260985,FBGN0260986,FBGN0260991,FBGN0263855
1	TRUE	1.94e-13	129	633	30	0.047	0.233	GO:0005815	CC	2	microtubule organizing center	2	FBGN0000063,FBGN0000140,FBGN0000147,FBGN0001086,FBGN0001612,FBGN0002873,FBGN0002924,FBGN0003124,FBGN0004378,FBGN0010342,FBGN0011020,FBGN0011692,FBGN0013732,FBGN0024227,FBGN0026371,FBGN0026430,FBGN0026433,FBGN0027500,FBGN0029970,FBGN0030530,FBGN0031575,FBGN0032876,FBGN0033740,FBGN0035073,FBGN0035295,FBGN0036480,FBGN0039638,FBGN0039731,FBGN0261004,FBGN0262167
1	TRUE	2.22e-13	24	633	15	0.024	0.625	GO:0006270	BP	13	DNA replication initiation	2	FBGN0000996,FBGN0005696,FBGN0014861,FBGN0015270,FBGN0015929,FBGN0017577,FBGN0020633,FBGN0022772,FBGN0023181,FBGN0025815,FBGN0026143,FBGN0032929,FBGN0035918,FBGN0039403,FBGN0050085
1	TRUE	2.29e-13	213	633	38	0.06	0.178	GO:0006323	BP	13	DNA packaging	4	FBGN0000146,FBGN0000927,FBGN0002781,FBGN0003483,FBGN0003598,FBGN0003612,FBGN0004367,FBGN0004374,FBGN0011474,FBGN0011604,FBGN0014127,FBGN0014861,FBGN0014879,FBGN0015270,FBGN0015391,FBGN0015805,FBGN0017577,FBGN0022893,FBGN0024227,FBGN0025463,FBGN0026143,FBGN0027620,FBGN0027783,FBGN0027889,FBGN0029094,FBGN0030054,FBGN0032929,FBGN0033526,FBGN0036815,FBGN0037376,FBGN0038252,FBGN0039680,FBGN0040477,FBG…
1	TRUE	2.57e-13	57	633	21	0.033	0.368	GO:0051052	BP	13	regulation of DNA metabolic process	2	FBGN0000307,FBGN0000996,FBGN0001120,FBGN0002906,FBGN0003114,FBGN0003483,FBGN0005655,FBGN0010382,FBGN0019686,FBGN0024371,FBGN0027499,FBGN0031540,FBGN0032698,FBGN0033081,FBGN0034617,FBGN0036486,FBGN0038608,FBGN0040290,FBGN0050085,FBGN0260397,FBGN0261573
1	TRUE	2.73e-13	64	633	22	0.035	0.344	GO:0000281	BP	13	mitotic cytokinesis	4	FBGN0000405,FBGN0000996,FBGN0002466,FBGN0003041,FBGN0003087,FBGN0003701,FBGN0011692,FBGN0013726,FBGN0015625,FBGN0024227,FBGN0025716,FBGN0026361,FBGN0026598,FBGN0030241,FBGN0032105,FBGN0039250,FBGN0053554,FBGN0086356,FBGN0259876,FBGN0260991,FBGN0261385,FBGN0263979
1	TRUE	4.35e-13	1019	633	91	0.144	0.089	GO:0060429	BP	13	epithelium development	2	FBGN0000017,FBGN0000146,FBGN0000182,FBGN0000307,FBGN0000352,FBGN0000384,FBGN0000463,FBGN0000996,FBGN0001084,FBGN0001085,FBGN0002783,FBGN0002901,FBGN0003041,FBGN0003087,FBGN0003124,FBGN0003187,FBGN0003447,FBGN0003483,FBGN0003525,FBGN0003612,FBGN0003701,FBGN0003733,FBGN0004106,FBGN0004367,FBGN0004374,FBGN0004400,FBGN0004419,FBGN0005655,FBGN0010113,FBGN0010278,FBGN0010314,FBGN0010382,FBGN0011224,FBG…
1	TRUE	6.53e-13	104	633	26	0.041	0.25	REAC:R-DME-69206	rea	4	G1/S Transition	4	FBGN0000404,FBGN0000996,FBGN0002673,FBGN0003525,FBGN0004107,FBGN0005696,FBGN0010173,FBGN0010382,FBGN0014861,FBGN0015270,FBGN0015929,FBGN0017577,FBGN0020633,FBGN0022772,FBGN0022936,FBGN0023181,FBGN0024956,FBGN0025815,FBGN0026143,FBGN0032906,FBGN0032929,FBGN0034726,FBGN0035918,FBGN0038390,FBGN0259113,FBGN0259676
1	TRUE	6.8e-13	560	633	63	0.1	0.113	GO:0005654	CC	2	nucleoplasm	4	FBGN0000588,FBGN0000927,FBGN0001197,FBGN0002183,FBGN0003041,FBGN0003044,FBGN0003612,FBGN0005596,FBGN0005617,FBGN0010278,FBGN0011802,FBGN0013717,FBGN0013756,FBGN0014340,FBGN0015229,FBGN0015805,FBGN0019686,FBGN0022724,FBGN0022936,FBGN0023216,FBGN0024491,FBGN0024956,FBGN0025457,FBGN0025716,FBGN0025832,FBGN0026143,FBGN0026144,FBGN0026238,FBGN0026441,FBGN0027490,FBGN0029800,FBGN0031267,FBGN0031435,FBG…
1	TRUE	7.3e-13	30	633	16	0.025	0.533	GO:0072686	CC	2	mitotic spindle	3	FBGN0000405,FBGN0001612,FBGN0002924,FBGN0003124,FBGN0004106,FBGN0004107,FBGN0004378,FBGN0004379,FBGN0011692,FBGN0013756,FBGN0026430,FBGN0033845,FBGN0035640,FBGN0039250,FBGN0260986,FBGN0260991
1	TRUE	1.01e-12	1105	633	95	0.15	0.086	GO:0009888	BP	13	tissue development	1	FBGN0000017,FBGN0000146,FBGN0000182,FBGN0000307,FBGN0000352,FBGN0000384,FBGN0000463,FBGN0000996,FBGN0001084,FBGN0001085,FBGN0002783,FBGN0002901,FBGN0003041,FBGN0003087,FBGN0003124,FBGN0003187,FBGN0003447,FBGN0003483,FBGN0003525,FBGN0003612,FBGN0003701,FBGN0003733,FBGN0004106,FBGN0004367,FBGN0004374,FBGN0004400,FBGN0004419,FBGN0005655,FBGN0010113,FBGN0010278,FBGN0010314,FBGN0010382,FBGN0011224,FBG…
1	TRUE	1.09e-12	1561	633	119	0.188	0.076	GO:0043412	BP	13	macromolecule modification	1	FBGN0000017,FBGN0000063,FBGN0000147,FBGN0000307,FBGN0000351,FBGN0000404,FBGN0000405,FBGN0000541,FBGN0000588,FBGN0000826,FBGN0001086,FBGN0001120,FBGN0001974,FBGN0002466,FBGN0002673,FBGN0002781,FBGN0002791,FBGN0003044,FBGN0003124,FBGN0003401,FBGN0003525,FBGN0003567,FBGN0003733,FBGN0004106,FBGN0004107,FBGN0004367,FBGN0005617,FBGN0005777,FBGN0010278,FBGN0010288,FBGN0010314,FBGN0010315,FBGN0010382,FBG…
1	TRUE	1.84e-12	120	633	28	0.044	0.233	GO:0008017	MF	12	microtubule binding	3	FBGN0000140,FBGN0000352,FBGN0001612,FBGN0002924,FBGN0003545,FBGN0004374,FBGN0004378,FBGN0004379,FBGN0010342,FBGN0011606,FBGN0011692,FBGN0013726,FBGN0026430,FBGN0026433,FBGN0028952,FBGN0030241,FBGN0030242,FBGN0031549,FBGN0033845,FBGN0034403,FBGN0035120,FBGN0036480,FBGN0039250,FBGN0040232,FBGN0052318,FBGN0260986,FBGN0260991,FBGN0261385
1	TRUE	2.72e-12	63	633	21	0.033	0.333	GO:0045787	BP	13	positive regulation of cell cycle	2	FBGN0000404,FBGN0000463,FBGN0000826,FBGN0002673,FBGN0003525,FBGN0010314,FBGN0010382,FBGN0013756,FBGN0022936,FBGN0024227,FBGN0024956,FBGN0025781,FBGN0026143,FBGN0032863,FBGN0032929,FBGN0034314,FBGN0035194,FBGN0039403,FBGN0040290,FBGN0041164,FBGN0261786
1	TRUE	3.49e-12	1468	633	113	0.179	0.077	GO:0044085	BP	13	cellular component biogenesis	1	FBGN0000017,FBGN0000140,FBGN0000146,FBGN0000307,FBGN0000996,FBGN0001085,FBGN0001612,FBGN0002466,FBGN0002791,FBGN0002873,FBGN0002924,FBGN0003041,FBGN0003124,FBGN0003187,FBGN0003447,FBGN0003483,FBGN0003525,FBGN0003545,FBGN0003598,FBGN0003655,FBGN0004378,FBGN0004379,FBGN0004419,FBGN0005596,FBGN0005617,FBGN0005655,FBGN0010278,FBGN0010300,FBGN0010314,FBGN0010382,FBGN0011020,FBGN0011604,FBGN0011692,FBG…
1	TRUE	3.66e-12	231	633	38	0.06	0.165	GO:0099512	CC	2	supramolecular fiber	3	FBGN0000140,FBGN0000147,FBGN0000352,FBGN0001612,FBGN0002924,FBGN0003124,FBGN0003187,FBGN0003268,FBGN0003447,FBGN0003545,FBGN0004374,FBGN0004378,FBGN0004379,FBGN0004643,FBGN0011606,FBGN0011692,FBGN0024227,FBGN0026085,FBGN0026430,FBGN0026433,FBGN0026598,FBGN0027889,FBGN0028952,FBGN0031549,FBGN0033740,FBGN0033845,FBGN0034403,FBGN0034569,FBGN0035120,FBGN0035210,FBGN0035640,FBGN0036641,FBGN0039250,FBG…
1	TRUE	3.98e-12	38	633	17	0.027	0.447	GO:0051306	BP	13	mitotic sister chromatid separation	5	FBGN0000063,FBGN0000404,FBGN0003087,FBGN0003268,FBGN0003545,FBGN0003701,FBGN0004643,FBGN0013756,FBGN0014127,FBGN0025457,FBGN0025781,FBGN0031549,FBGN0032863,FBGN0035640,FBGN0052707,FBGN0061476,FBGN0263855
1	TRUE	4.89e-12	233	633	38	0.06	0.163	GO:0099081	CC	2	supramolecular polymer	2	FBGN0000140,FBGN0000147,FBGN0000352,FBGN0001612,FBGN0002924,FBGN0003124,FBGN0003187,FBGN0003268,FBGN0003447,FBGN0003545,FBGN0004374,FBGN0004378,FBGN0004379,FBGN0004643,FBGN0011606,FBGN0011692,FBGN0024227,FBGN0026085,FBGN0026430,FBGN0026433,FBGN0026598,FBGN0027889,FBGN0028952,FBGN0031549,FBGN0033740,FBGN0033845,FBGN0034403,FBGN0034569,FBGN0035120,FBGN0035210,FBGN0035640,FBGN0036641,FBGN0039250,FBG…
1	TRUE	5.72e-12	17	633	12	0.019	0.706	REAC:R-DME-110373	rea	8	Resolution of AP sites via the multiple-nucleotide patch replacement pathway	4	FBGN0004584,FBGN0004913,FBGN0005655,FBGN0010173,FBGN0023216,FBGN0028700,FBGN0030871,FBGN0032244,FBGN0032906,FBGN0034726,FBGN0260985,FBGN0262619
1	TRUE	5.97e-12	21	633	13	0.021	0.619	REAC:R-DME-73884	rea	8	Base Excision Repair	2	FBGN0004584,FBGN0004913,FBGN0005655,FBGN0010173,FBGN0023216,FBGN0028700,FBGN0030871,FBGN0032244,FBGN0032906,FBGN0032907,FBGN0034726,FBGN0260985,FBGN0262619
1	TRUE	5.97e-12	21	633	13	0.021	0.619	REAC:R-DME-73933	rea	8	Resolution of Abasic Sites (AP sites)	3	FBGN0004584,FBGN0004913,FBGN0005655,FBGN0010173,FBGN0023216,FBGN0028700,FBGN0030871,FBGN0032244,FBGN0032906,FBGN0032907,FBGN0034726,FBGN0260985,FBGN0262619
1	TRUE	6.11e-12	378	633	49	0.077	0.13	GO:1902679	BP	13	negative regulation of RNA biosynthetic process	3	FBGN0000146,FBGN0000588,FBGN0001197,FBGN0001978,FBGN0002872,FBGN0003044,FBGN0003483,FBGN0003567,FBGN0003598,FBGN0004400,FBGN0004795,FBGN0005617,FBGN0011604,FBGN0015371,FBGN0015805,FBGN0016034,FBGN0016053,FBGN0023216,FBGN0024371,FBGN0024491,FBGN0026143,FBGN0026573,FBGN0027499,FBGN0027620,FBGN0028387,FBGN0029094,FBGN0029800,FBGN0030530,FBGN0030625,FBGN0031434,FBGN0031435,FBGN0032929,FBGN0033233,FBG…
1	TRUE	6.11e-12	378	633	49	0.077	0.13	GO:1903507	BP	13	negative regulation of nucleic acid-templated transcription	4	FBGN0000146,FBGN0000588,FBGN0001197,FBGN0001978,FBGN0002872,FBGN0003044,FBGN0003483,FBGN0003567,FBGN0003598,FBGN0004400,FBGN0004795,FBGN0005617,FBGN0011604,FBGN0015371,FBGN0015805,FBGN0016034,FBGN0016053,FBGN0023216,FBGN0024371,FBGN0024491,FBGN0026143,FBGN0026573,FBGN0027499,FBGN0027620,FBGN0028387,FBGN0029094,FBGN0029800,FBGN0030530,FBGN0030625,FBGN0031434,FBGN0031435,FBGN0032929,FBGN0033233,FBG…
1	TRUE	6.51e-12	235	633	38	0.06	0.162	GO:0099080	CC	2	supramolecular complex	1	FBGN0000140,FBGN0000147,FBGN0000352,FBGN0001612,FBGN0002924,FBGN0003124,FBGN0003187,FBGN0003268,FBGN0003447,FBGN0003545,FBGN0004374,FBGN0004378,FBGN0004379,FBGN0004643,FBGN0011606,FBGN0011692,FBGN0024227,FBGN0026085,FBGN0026430,FBGN0026433,FBGN0026598,FBGN0027889,FBGN0028952,FBGN0031549,FBGN0033740,FBGN0033845,FBGN0034403,FBGN0034569,FBGN0035120,FBGN0035210,FBGN0035640,FBGN0036641,FBGN0039250,FBG…
1	TRUE	8.62e-12	99	633	25	0.039	0.253	GO:0045132	BP	13	meiotic chromosome segregation	5	FBGN0000063,FBGN0000351,FBGN0002781,FBGN0002899,FBGN0002901,FBGN0002924,FBGN0003346,FBGN0003545,FBGN0004367,FBGN0004379,FBGN0004643,FBGN0010431,FBGN0011606,FBGN0011692,FBGN0017577,FBGN0027889,FBGN0032929,FBGN0033549,FBGN0040347,FBGN0086350,FBGN0087021,FBGN0260985,FBGN0260986,FBGN0260991,FBGN0263855
1	TRUE	8.62e-12	99	633	25	0.039	0.253	GO:0005813	CC	2	centrosome	3	FBGN0000063,FBGN0000140,FBGN0000147,FBGN0001086,FBGN0001612,FBGN0002873,FBGN0002924,FBGN0003124,FBGN0004378,FBGN0010342,FBGN0011020,FBGN0011692,FBGN0013732,FBGN0024227,FBGN0026430,FBGN0026433,FBGN0027500,FBGN0029970,FBGN0030530,FBGN0031575,FBGN0032876,FBGN0035073,FBGN0036480,FBGN0039731,FBGN0261004
1	TRUE	1.27e-11	371	633	48	0.076	0.129	GO:0045892	BP	13	negative regulation of transcription, DNA-templated	5	FBGN0000146,FBGN0000588,FBGN0001197,FBGN0001978,FBGN0002872,FBGN0003044,FBGN0003483,FBGN0003567,FBGN0003598,FBGN0004400,FBGN0004795,FBGN0005617,FBGN0011604,FBGN0015371,FBGN0015805,FBGN0016034,FBGN0016053,FBGN0023216,FBGN0024371,FBGN0024491,FBGN0026143,FBGN0026573,FBGN0027499,FBGN0027620,FBGN0028387,FBGN0029094,FBGN0029800,FBGN0030625,FBGN0031434,FBGN0031435,FBGN0032929,FBGN0033233,FBGN0034422,FBG…
1	TRUE	2.02e-11	131	633	28	0.044	0.214	GO:0015631	MF	12	tubulin binding	2	FBGN0000140,FBGN0000352,FBGN0001612,FBGN0002924,FBGN0003545,FBGN0004374,FBGN0004378,FBGN0004379,FBGN0010342,FBGN0011606,FBGN0011692,FBGN0013726,FBGN0026430,FBGN0026433,FBGN0028952,FBGN0030241,FBGN0030242,FBGN0031549,FBGN0033845,FBGN0034403,FBGN0035120,FBGN0036480,FBGN0039250,FBGN0040232,FBGN0052318,FBGN0260986,FBGN0260991,FBGN0261385
1	TRUE	2.08e-11	85	633	23	0.036	0.271	GO:0031023	BP	13	microtubule organizing center organization	4	FBGN0000147,FBGN0000996,FBGN0001612,FBGN0002924,FBGN0003087,FBGN0003124,FBGN0003525,FBGN0003701,FBGN0004378,FBGN0004379,FBGN0011020,FBGN0016034,FBGN0026371,FBGN0026430,FBGN0027500,FBGN0031575,FBGN0035295,FBGN0036354,FBGN0036480,FBGN0039731,FBGN0041164,FBGN0261004,FBGN0262167
1	TRUE	2.99e-11	95	633	24	0.038	0.253	GO:0031570	BP	13	DNA integrity checkpoint	2	FBGN0000541,FBGN0000996,FBGN0002901,FBGN0003612,FBGN0004106,FBGN0004367,FBGN0004419,FBGN0010173,FBGN0011474,FBGN0014340,FBGN0019686,FBGN0020633,FBGN0025808,FBGN0026143,FBGN0032698,FBGN0033354,FBGN0033549,FBGN0038827,FBGN0040066,FBGN0040290,FBGN0040347,FBGN0041164,FBGN0052251,FBGN0260985
1	TRUE	3.46e-11	395	633	49	0.077	0.124	GO:0051253	BP	13	negative regulation of RNA metabolic process	5	FBGN0000146,FBGN0000588,FBGN0001197,FBGN0001978,FBGN0002872,FBGN0003044,FBGN0003483,FBGN0003567,FBGN0003598,FBGN0004400,FBGN0004795,FBGN0005617,FBGN0011604,FBGN0015371,FBGN0015805,FBGN0016034,FBGN0016053,FBGN0023216,FBGN0024371,FBGN0024491,FBGN0026143,FBGN0026573,FBGN0027499,FBGN0027620,FBGN0028387,FBGN0029094,FBGN0029800,FBGN0030530,FBGN0030625,FBGN0031434,FBGN0031435,FBGN0032929,FBGN0033233,FBG…
1	TRUE	3.72e-11	15	633	11	0.017	0.733	REAC:R-DME-5651801	rea	8	PCNA-Dependent Long Patch Base Excision Repair	5	FBGN0004584,FBGN0004913,FBGN0005655,FBGN0010173,FBGN0028700,FBGN0030871,FBGN0032244,FBGN0032906,FBGN0034726,FBGN0260985,FBGN0262619
1	TRUE	4.05e-11	31	633	15	0.024	0.484	GO:0005876	CC	2	spindle microtubule	3	FBGN0000147,FBGN0002924,FBGN0003124,FBGN0003268,FBGN0003545,FBGN0004378,FBGN0004379,FBGN0004643,FBGN0011692,FBGN0024227,FBGN0028952,FBGN0033845,FBGN0035640,FBGN0061476,FBGN0260986
1	TRUE	4.9e-11	581	633	61	0.096	0.105	GO:0016462	MF	14	pyrophosphatase activity	3	FBGN0000352,FBGN0000384,FBGN0000541,FBGN0002542,FBGN0002899,FBGN0002906,FBGN0002924,FBGN0003483,FBGN0003545,FBGN0004374,FBGN0004378,FBGN0004379,FBGN0004419,FBGN0004913,FBGN0011604,FBGN0011606,FBGN0011659,FBGN0011660,FBGN0011692,FBGN0011774,FBGN0011802,FBGN0013726,FBGN0014861,FBGN0015391,FBGN0015929,FBGN0017577,FBGN0020633,FBGN0023395,FBGN0025808,FBGN0025815,FBGN0026143,FBGN0026361,FBGN0027500,FBG…
1	TRUE	5.37e-11	764	633	72	0.114	0.094	GO:0005524	MF	7	ATP binding	3	FBGN0000017,FBGN0000063,FBGN0000147,FBGN0000352,FBGN0000826,FBGN0002466,FBGN0002542,FBGN0002899,FBGN0002906,FBGN0002924,FBGN0003124,FBGN0003483,FBGN0003545,FBGN0003733,FBGN0004106,FBGN0004107,FBGN0004367,FBGN0004374,FBGN0004378,FBGN0004379,FBGN0004419,FBGN0004913,FBGN0011604,FBGN0011606,FBGN0011659,FBGN0011660,FBGN0011692,FBGN0011703,FBGN0011774,FBGN0011802,FBGN0014861,FBGN0015391,FBGN0015929,FBG…
1	TRUE	5.47e-11	12	633	10	0.016	0.833	REAC:R-DME-69183	rea	4	Processive synthesis on the lagging strand	5	FBGN0005655,FBGN0005696,FBGN0010173,FBGN0027903,FBGN0030170,FBGN0032906,FBGN0259113,FBGN0259676,FBGN0262619,FBGN0263600
1	TRUE	5.62e-11	214	633	35	0.055	0.164	GO:0040029	BP	13	regulation of gene expression, epigenetic	4	FBGN0000146,FBGN0000588,FBGN0001197,FBGN0002872,FBGN0003483,FBGN0003567,FBGN0003598,FBGN0004419,FBGN0005617,FBGN0010113,FBGN0014340,FBGN0015805,FBGN0016034,FBGN0023216,FBGN0024491,FBGN0025716,FBGN0026143,FBGN0026573,FBGN0027499,FBGN0030530,FBGN0030625,FBGN0031435,FBGN0032929,FBGN0034422,FBGN0034617,FBGN0037376,FBGN0037802,FBGN0039227,FBGN0040477,FBGN0041164,FBGN0250816,FBGN0260397,FBGN0261573,FBG…
1	TRUE	6.56e-11	553	633	59	0.093	0.107	GO:0009790	BP	13	embryo development	1	FBGN0000017,FBGN0000146,FBGN0000166,FBGN0000384,FBGN0000404,FBGN0000405,FBGN0000463,FBGN0000826,FBGN0001085,FBGN0002673,FBGN0002901,FBGN0003041,FBGN0003087,FBGN0003124,FBGN0003447,FBGN0003483,FBGN0003525,FBGN0003545,FBGN0003655,FBGN0003701,FBGN0003733,FBGN0004367,FBGN0004374,FBGN0004795,FBGN0010314,FBGN0011020,FBGN0013732,FBGN0014127,FBGN0015371,FBGN0015396,FBGN0015625,FBGN0015805,FBGN0015925,FBG…
1	TRUE	6.63e-11	24	633	13	0.021	0.542	REAC:R-DME-176408	rea	4	Regulation of APC/C activators between G1/S and early anaphase	5	FBGN0000404,FBGN0000405,FBGN0001086,FBGN0002791,FBGN0004106,FBGN0004107,FBGN0012058,FBGN0025457,FBGN0025781,FBGN0032863,FBGN0035640,FBGN0052707,FBGN0263855
1	TRUE	9.78e-11	590	633	61	0.096	0.103	GO:0016818	MF	14	hydrolase activity, acting on acid anhydrides, in phosphorus-containing anhydrides	2	FBGN0000352,FBGN0000384,FBGN0000541,FBGN0002542,FBGN0002899,FBGN0002906,FBGN0002924,FBGN0003483,FBGN0003545,FBGN0004374,FBGN0004378,FBGN0004379,FBGN0004419,FBGN0004913,FBGN0011604,FBGN0011606,FBGN0011659,FBGN0011660,FBGN0011692,FBGN0011774,FBGN0011802,FBGN0013726,FBGN0014861,FBGN0015391,FBGN0015929,FBGN0017577,FBGN0020633,FBGN0023395,FBGN0025808,FBGN0025815,FBGN0026143,FBGN0026361,FBGN0027500,FBG…
1	TRUE	1.14e-10	592	633	61	0.096	0.103	GO:0016817	MF	14	hydrolase activity, acting on acid anhydrides	1	FBGN0000352,FBGN0000384,FBGN0000541,FBGN0002542,FBGN0002899,FBGN0002906,FBGN0002924,FBGN0003483,FBGN0003545,FBGN0004374,FBGN0004378,FBGN0004379,FBGN0004419,FBGN0004913,FBGN0011604,FBGN0011606,FBGN0011659,FBGN0011660,FBGN0011692,FBGN0011774,FBGN0011802,FBGN0013726,FBGN0014861,FBGN0015391,FBGN0015929,FBGN0017577,FBGN0020633,FBGN0023395,FBGN0025808,FBGN0025815,FBGN0026143,FBGN0026361,FBGN0027500,FBG…
1	TRUE	1.17e-10	776	633	72	0.114	0.093	GO:0032559	MF	7	adenyl ribonucleotide binding	4	FBGN0000017,FBGN0000063,FBGN0000147,FBGN0000352,FBGN0000826,FBGN0002466,FBGN0002542,FBGN0002899,FBGN0002906,FBGN0002924,FBGN0003124,FBGN0003483,FBGN0003545,FBGN0003733,FBGN0004106,FBGN0004107,FBGN0004367,FBGN0004374,FBGN0004378,FBGN0004379,FBGN0004419,FBGN0004913,FBGN0011604,FBGN0011606,FBGN0011659,FBGN0011660,FBGN0011692,FBGN0011703,FBGN0011774,FBGN0011802,FBGN0014861,FBGN0015391,FBGN0015929,FBG…
1	TRUE	1.25e-10	1667	633	119	0.188	0.071	GO:0009653	BP	13	anatomical structure morphogenesis	1	FBGN0000017,FBGN0000140,FBGN0000146,FBGN0000147,FBGN0000158,FBGN0000307,FBGN0000351,FBGN0000352,FBGN0000384,FBGN0000463,FBGN0000541,FBGN0000588,FBGN0000996,FBGN0001084,FBGN0001085,FBGN0002783,FBGN0002873,FBGN0002899,FBGN0003041,FBGN0003087,FBGN0003187,FBGN0003447,FBGN0003483,FBGN0003525,FBGN0003701,FBGN0003733,FBGN0004106,FBGN0004362,FBGN0004367,FBGN0004400,FBGN0004419,FBGN0004795,FBGN0004913,FBG…
1	TRUE	1.25e-10	777	633	72	0.114	0.093	GO:0030554	MF	7	adenyl nucleotide binding	4	FBGN0000017,FBGN0000063,FBGN0000147,FBGN0000352,FBGN0000826,FBGN0002466,FBGN0002542,FBGN0002899,FBGN0002906,FBGN0002924,FBGN0003124,FBGN0003483,FBGN0003545,FBGN0003733,FBGN0004106,FBGN0004107,FBGN0004367,FBGN0004374,FBGN0004378,FBGN0004379,FBGN0004419,FBGN0004913,FBGN0011604,FBGN0011606,FBGN0011659,FBGN0011660,FBGN0011692,FBGN0011703,FBGN0011774,FBGN0011802,FBGN0014861,FBGN0015391,FBGN0015929,FBG…
1	TRUE	1.31e-10	101	633	24	0.038	0.238	GO:0010639	BP	13	negative regulation of organelle organization	2	FBGN0000063,FBGN0000404,FBGN0003187,FBGN0003268,FBGN0003567,FBGN0004643,FBGN0005617,FBGN0011474,FBGN0013756,FBGN0015805,FBGN0017551,FBGN0025457,FBGN0031540,FBGN0031549,FBGN0031575,FBGN0035640,FBGN0036480,FBGN0039227,FBGN0050169,FBGN0051453,FBGN0061476,FBGN0261004,FBGN0261573,FBGN0263855
1	TRUE	1.55e-10	564	633	59	0.093	0.105	GO:0017111	MF	14	nucleoside-triphosphatase activity	4	FBGN0000352,FBGN0000384,FBGN0000541,FBGN0002542,FBGN0002899,FBGN0002906,FBGN0002924,FBGN0003483,FBGN0003545,FBGN0004374,FBGN0004378,FBGN0004379,FBGN0004419,FBGN0004913,FBGN0011604,FBGN0011606,FBGN0011659,FBGN0011660,FBGN0011692,FBGN0011774,FBGN0011802,FBGN0013726,FBGN0014861,FBGN0015391,FBGN0015929,FBGN0017577,FBGN0020633,FBGN0023395,FBGN0025808,FBGN0025815,FBGN0026143,FBGN0026361,FBGN0027620,FBG…
1	TRUE	1.83e-10	15	633	11	0.017	0.733	GO:0043596	CC	2	nuclear replication fork	6	FBGN0005696,FBGN0010173,FBGN0023513,FBGN0026143,FBGN0027903,FBGN0032698,FBGN0032929,FBGN0039403,FBGN0259113,FBGN0259676,FBGN0263600
1	TRUE	1.85e-10	112	633	25	0.039	0.223	GO:1902275	BP	13	regulation of chromatin organization	2	FBGN0000588,FBGN0002183,FBGN0002781,FBGN0002872,FBGN0003567,FBGN0003598,FBGN0005617,FBGN0010278,FBGN0011474,FBGN0014340,FBGN0015805,FBGN0023216,FBGN0025463,FBGN0026143,FBGN0027499,FBGN0027620,FBGN0034617,FBGN0037555,FBGN0037802,FBGN0039227,FBGN0040477,FBGN0260397,FBGN0261573,FBGN0263855,FBGN0263933
1	TRUE	2.13e-10	85	633	22	0.035	0.259	GO:0007140	BP	13	male meiotic nuclear division	5	FBGN0000158,FBGN0001612,FBGN0002466,FBGN0002673,FBGN0002781,FBGN0003124,FBGN0003545,FBGN0004106,FBGN0004379,FBGN0004643,FBGN0011020,FBGN0011606,FBGN0016034,FBGN0021761,FBGN0026371,FBGN0026433,FBGN0032848,FBGN0086350,FBGN0260634,FBGN0260991,FBGN0261385,FBGN0263855
1	TRUE	2.52e-10	316	633	42	0.066	0.133	GO:0048232	BP	13	male gamete generation	4	FBGN0000063,FBGN0000158,FBGN0000541,FBGN0001612,FBGN0002466,FBGN0002542,FBGN0002673,FBGN0002781,FBGN0003124,FBGN0003483,FBGN0003545,FBGN0004106,FBGN0004379,FBGN0004643,FBGN0011020,FBGN0011224,FBGN0011604,FBGN0011606,FBGN0013756,FBGN0016034,FBGN0020407,FBGN0021761,FBGN0024177,FBGN0026371,FBGN0026404,FBGN0026430,FBGN0026433,FBGN0028974,FBGN0031091,FBGN0032848,FBGN0035025,FBGN0035640,FBGN0036480,FBG…
1	TRUE	3.26e-10	78	633	21	0.033	0.269	GO:0007098	BP	13	centrosome cycle	5	FBGN0000147,FBGN0000996,FBGN0001612,FBGN0002924,FBGN0003087,FBGN0003124,FBGN0003525,FBGN0003701,FBGN0004378,FBGN0004379,FBGN0011020,FBGN0026371,FBGN0026430,FBGN0027500,FBGN0031575,FBGN0035295,FBGN0036354,FBGN0036480,FBGN0039731,FBGN0261004,FBGN0262167
1	TRUE	4.1e-10	106	633	24	0.038	0.226	GO:0004386	MF	14	helicase activity	5	FBGN0002542,FBGN0002899,FBGN0002906,FBGN0003483,FBGN0004419,FBGN0011604,FBGN0011774,FBGN0011802,FBGN0014861,FBGN0015929,FBGN0017577,FBGN0020633,FBGN0023395,FBGN0025815,FBGN0026143,FBGN0030833,FBGN0031540,FBGN0035194,FBGN0037205,FBGN0039403,FBGN0040290,FBGN0041164,FBGN0086613,FBGN0086895
1	TRUE	5.6e-10	42	633	16	0.025	0.381	GO:0045448	BP	13	mitotic cell cycle, embryonic	2	FBGN0000404,FBGN0000405,FBGN0000826,FBGN0002673,FBGN0002901,FBGN0003525,FBGN0004367,FBGN0004374,FBGN0010314,FBGN0011020,FBGN0015625,FBGN0026371,FBGN0032105,FBGN0033081,FBGN0033890,FBGN0034314
1	TRUE	6.36e-10	36	633	15	0.024	0.417	GO:0033047	BP	13	regulation of mitotic sister chromatid segregation	4	FBGN0000063,FBGN0000404,FBGN0002924,FBGN0003268,FBGN0003545,FBGN0004643,FBGN0013756,FBGN0025457,FBGN0025781,FBGN0031549,FBGN0032863,FBGN0035640,FBGN0052707,FBGN0061476,FBGN0263855
1	TRUE	8.34e-10	370	633	45	0.071	0.122	GO:0070925	BP	13	organelle assembly	2	FBGN0001612,FBGN0002873,FBGN0002924,FBGN0003041,FBGN0003124,FBGN0003525,FBGN0003545,FBGN0004378,FBGN0004379,FBGN0004419,FBGN0005596,FBGN0010314,FBGN0011020,FBGN0011604,FBGN0011692,FBGN0013756,FBGN0021761,FBGN0025633,FBGN0026371,FBGN0026430,FBGN0026433,FBGN0027889,FBGN0031575,FBGN0033845,FBGN0033935,FBGN0035120,FBGN0035210,FBGN0035295,FBGN0035370,FBGN0035640,FBGN0036480,FBGN0036641,FBGN0036735,FBG…
1	TRUE	9.02e-10	2333	633	148	0.234	0.063	GO:0051716	BP	13	cellular response to stimulus	1	FBGN0000017,FBGN0000055,FBGN0000166,FBGN0000352,FBGN0000384,FBGN0000405,FBGN0000463,FBGN0000541,FBGN0001085,FBGN0001197,FBGN0002183,FBGN0002466,FBGN0002872,FBGN0002901,FBGN0002906,FBGN0002939,FBGN0003041,FBGN0003346,FBGN0003612,FBGN0003733,FBGN0004106,FBGN0004107,FBGN0004367,FBGN0004419,FBGN0004584,FBGN0004913,FBGN0005655,FBGN0010173,FBGN0010194,FBGN0010278,FBGN0010315,FBGN0010382,FBGN0011474,FBG…
1	TRUE	9.56e-10	82	633	21	0.033	0.256	GO:0007306	BP	13	eggshell chorion assembly	6	FBGN0000146,FBGN0000307,FBGN0000996,FBGN0003483,FBGN0005655,FBGN0010382,FBGN0015270,FBGN0016034,FBGN0020407,FBGN0024194,FBGN0025815,FBGN0026238,FBGN0033081,FBGN0036715,FBGN0039227,FBGN0040290,FBGN0041164,FBGN0086695,FBGN0261266,FBGN0261987,FBGN0263979
1	TRUE	9.78e-10	120	633	25	0.039	0.208	GO:0007304	BP	13	chorion-containing eggshell formation	5	FBGN0000146,FBGN0000307,FBGN0000996,FBGN0003483,FBGN0003733,FBGN0004400,FBGN0005655,FBGN0010382,FBGN0015270,FBGN0016034,FBGN0020407,FBGN0024194,FBGN0025815,FBGN0026238,FBGN0033081,FBGN0036690,FBGN0036715,FBGN0036938,FBGN0039227,FBGN0040290,FBGN0041164,FBGN0086695,FBGN0261266,FBGN0261987,FBGN0263979
1	TRUE	1.05e-09	223	633	34	0.054	0.152	GO:0016570	BP	13	histone modification	3	FBGN0000147,FBGN0000588,FBGN0004106,FBGN0004107,FBGN0005617,FBGN0011474,FBGN0013717,FBGN0014340,FBGN0015805,FBGN0015925,FBGN0023216,FBGN0024227,FBGN0025716,FBGN0027490,FBGN0027889,FBGN0028387,FBGN0032105,FBGN0033233,FBGN0036483,FBGN0037376,FBGN0037555,FBGN0037770,FBGN0037802,FBGN0039559,FBGN0040066,FBGN0046706,FBGN0052343,FBGN0053554,FBGN0086694,FBGN0260397,FBGN0260991,FBGN0261573,FBGN0263933,FBG…
1	TRUE	1.23e-09	92	633	22	0.035	0.239	GO:0000077	BP	13	DNA damage checkpoint	3	FBGN0000541,FBGN0002901,FBGN0003612,FBGN0004106,FBGN0004367,FBGN0004419,FBGN0010173,FBGN0011474,FBGN0014340,FBGN0019686,FBGN0020633,FBGN0025808,FBGN0026143,FBGN0032698,FBGN0033354,FBGN0033549,FBGN0038827,FBGN0040066,FBGN0040290,FBGN0040347,FBGN0041164,FBGN0260985
1	TRUE	1.27e-09	26	633	13	0.021	0.5	GO:0051784	BP	13	negative regulation of nuclear division	3	FBGN0000063,FBGN0000404,FBGN0003268,FBGN0004643,FBGN0013756,FBGN0017551,FBGN0025457,FBGN0031549,FBGN0035640,FBGN0050169,FBGN0051453,FBGN0061476,FBGN0263855
1	TRUE	1.29e-09	11	633	9	0.014	0.818	REAC:R-DME-174411	rea	4	Polymerase switching on the C-strand of the telomere	6	FBGN0004913,FBGN0005655,FBGN0005696,FBGN0028700,FBGN0030871,FBGN0032244,FBGN0259113,FBGN0259676,FBGN0260985
1	TRUE	1.29e-09	11	633	9	0.014	0.818	REAC:R-DME-69166	rea	4	Removal of the Flap Intermediate	6	FBGN0005655,FBGN0005696,FBGN0010173,FBGN0027903,FBGN0030170,FBGN0032906,FBGN0259113,FBGN0259676,FBGN0263600
1	TRUE	1.29e-09	11	633	9	0.014	0.818	REAC:R-DME-69109	rea	4	Leading Strand Synthesis	4	FBGN0004913,FBGN0005655,FBGN0005696,FBGN0028700,FBGN0030871,FBGN0032244,FBGN0259113,FBGN0259676,FBGN0260985
1	TRUE	1.29e-09	11	633	9	0.014	0.818	REAC:R-DME-69091	rea	4	Polymerase switching	5	FBGN0004913,FBGN0005655,FBGN0005696,FBGN0028700,FBGN0030871,FBGN0032244,FBGN0259113,FBGN0259676,FBGN0260985
1	TRUE	1.45e-09	122	633	25	0.039	0.205	GO:0030703	BP	13	eggshell formation	4	FBGN0000146,FBGN0000307,FBGN0000996,FBGN0003483,FBGN0003733,FBGN0004400,FBGN0005655,FBGN0010382,FBGN0015270,FBGN0016034,FBGN0020407,FBGN0024194,FBGN0025815,FBGN0026238,FBGN0033081,FBGN0036690,FBGN0036715,FBGN0036938,FBGN0039227,FBGN0040290,FBGN0041164,FBGN0086695,FBGN0261266,FBGN0261987,FBGN0263979
1	TRUE	1.82e-09	113	633	24	0.038	0.212	GO:0006338	BP	13	chromatin remodeling	2	FBGN0000541,FBGN0000588,FBGN0002783,FBGN0003598,FBGN0005596,FBGN0011604,FBGN0013756,FBGN0023395,FBGN0025463,FBGN0025716,FBGN0027490,FBGN0027620,FBGN0030093,FBGN0033019,FBGN0036815,FBGN0037376,FBGN0037555,FBGN0039227,FBGN0040066,FBGN0043001,FBGN0052343,FBGN0053554,FBGN0086613,FBGN0263979
1	TRUE	2.18e-09	932	633	78	0.123	0.084	GO:0035639	MF	7	purine ribonucleoside triphosphate binding	2	FBGN0000017,FBGN0000063,FBGN0000147,FBGN0000352,FBGN0000384,FBGN0000826,FBGN0002466,FBGN0002542,FBGN0002899,FBGN0002906,FBGN0002924,FBGN0003124,FBGN0003483,FBGN0003545,FBGN0003733,FBGN0004106,FBGN0004107,FBGN0004367,FBGN0004374,FBGN0004378,FBGN0004379,FBGN0004419,FBGN0004913,FBGN0011604,FBGN0011606,FBGN0011659,FBGN0011660,FBGN0011692,FBGN0011703,FBGN0011774,FBGN0011802,FBGN0013726,FBGN0014861,FBG…
1	TRUE	2.25e-09	1274	633	96	0.152	0.075	GO:0048513	BP	13	animal organ development	1	FBGN0000017,FBGN0000140,FBGN0000352,FBGN0000463,FBGN0000541,FBGN0000588,FBGN0001084,FBGN0001085,FBGN0002466,FBGN0002638,FBGN0002783,FBGN0002873,FBGN0002901,FBGN0003041,FBGN0003044,FBGN0003087,FBGN0003124,FBGN0003187,FBGN0003447,FBGN0003525,FBGN0003612,FBGN0003701,FBGN0003733,FBGN0004362,FBGN0004367,FBGN0004795,FBGN0005683,FBGN0010113,FBGN0010194,FBGN0010300,FBGN0010314,FBGN0010382,FBGN0011224,FBG…
1	TRUE	2.26e-09	15	633	10	0.016	0.667	REAC:R-DME-73886	rea	4	Chromosome Maintenance	2	FBGN0004913,FBGN0005655,FBGN0005696,FBGN0028700,FBGN0030871,FBGN0032244,FBGN0034726,FBGN0259113,FBGN0259676,FBGN0260985
1	TRUE	2.26e-09	15	633	10	0.016	0.667	REAC:R-DME-157579	rea	4	Telomere Maintenance	3	FBGN0004913,FBGN0005655,FBGN0005696,FBGN0028700,FBGN0030871,FBGN0032244,FBGN0034726,FBGN0259113,FBGN0259676,FBGN0260985
1	TRUE	2.26e-09	15	633	10	0.016	0.667	REAC:R-DME-180786	rea	4	Extension of Telomeres	4	FBGN0004913,FBGN0005655,FBGN0005696,FBGN0028700,FBGN0030871,FBGN0032244,FBGN0034726,FBGN0259113,FBGN0259676,FBGN0260985
1	TRUE	2.26e-09	15	633	10	0.016	0.667	REAC:R-DME-174417	rea	4	Telomere C-strand (Lagging Strand) Synthesis	5	FBGN0004913,FBGN0005655,FBGN0005696,FBGN0028700,FBGN0030871,FBGN0032244,FBGN0034726,FBGN0259113,FBGN0259676,FBGN0260985
1	TRUE	2.39e-09	411	633	47	0.074	0.114	GO:0030855	BP	13	epithelial cell differentiation	3	FBGN0000017,FBGN0000146,FBGN0000182,FBGN0000307,FBGN0000352,FBGN0000384,FBGN0000463,FBGN0000996,FBGN0001084,FBGN0001085,FBGN0003087,FBGN0003187,FBGN0003447,FBGN0003483,FBGN0003733,FBGN0004106,FBGN0004374,FBGN0004400,FBGN0004419,FBGN0005655,FBGN0010278,FBGN0010382,FBGN0015270,FBGN0015838,FBGN0016034,FBGN0020224,FBGN0020407,FBGN0024194,FBGN0025815,FBGN0026238,FBGN0030530,FBGN0033081,FBGN0036518,FBG…
1	TRUE	2.39e-09	552	633	56	0.088	0.101	GO:0048646	BP	13	anatomical structure formation involved in morphogenesis	2	FBGN0000017,FBGN0000140,FBGN0000146,FBGN0000147,FBGN0000158,FBGN0000307,FBGN0000351,FBGN0000463,FBGN0000996,FBGN0001085,FBGN0002899,FBGN0003041,FBGN0003483,FBGN0003733,FBGN0004106,FBGN0004367,FBGN0004400,FBGN0004419,FBGN0005655,FBGN0010382,FBGN0011224,FBGN0013726,FBGN0015270,FBGN0015926,FBGN0016034,FBGN0020407,FBGN0024194,FBGN0025633,FBGN0025815,FBGN0026238,FBGN0026404,FBGN0026598,FBGN0027889,FBG…
1	TRUE	2.49e-09	22	633	12	0.019	0.545	GO:0006277	BP	13	DNA amplification	3	FBGN0000307,FBGN0000996,FBGN0005655,FBGN0010382,FBGN0015270,FBGN0022772,FBGN0025815,FBGN0026143,FBGN0033081,FBGN0040290,FBGN0086695,FBGN0263979
1	TRUE	2.6e-09	39	633	15	0.024	0.385	GO:0003678	MF	14	DNA helicase activity	6	FBGN0002906,FBGN0011604,FBGN0011774,FBGN0014861,FBGN0015929,FBGN0017577,FBGN0020633,FBGN0025815,FBGN0026143,FBGN0031540,FBGN0035194,FBGN0039403,FBGN0040290,FBGN0041164,FBGN0086613
1	TRUE	2.8e-09	705	633	65	0.103	0.092	GO:0010604	BP	13	positive regulation of macromolecule metabolic process	3	FBGN0000146,FBGN0000166,FBGN0000307,FBGN0000351,FBGN0000588,FBGN0001086,FBGN0001120,FBGN0002183,FBGN0002783,FBGN0002872,FBGN0003483,FBGN0003567,FBGN0004400,FBGN0004795,FBGN0005617,FBGN0010314,FBGN0011481,FBGN0011604,FBGN0011703,FBGN0011704,FBGN0013717,FBGN0013756,FBGN0015371,FBGN0015396,FBGN0016070,FBGN0019686,FBGN0022724,FBGN0022936,FBGN0024956,FBGN0025463,FBGN0025716,FBGN0026238,FBGN0026371,FBG…
1	TRUE	2.92e-09	46	633	16	0.025	0.348	GO:0000922	CC	2	spindle pole	2	FBGN0000140,FBGN0000147,FBGN0001612,FBGN0003124,FBGN0003545,FBGN0004378,FBGN0024227,FBGN0026430,FBGN0026433,FBGN0026598,FBGN0033845,FBGN0034962,FBGN0035120,FBGN0035640,FBGN0039638,FBGN0260986
1	TRUE	3.34e-09	148	633	27	0.043	0.182	GO:0045814	BP	13	negative regulation of gene expression, epigenetic	5	FBGN0000146,FBGN0000588,FBGN0001197,FBGN0002872,FBGN0003483,FBGN0003567,FBGN0003598,FBGN0005617,FBGN0015805,FBGN0023216,FBGN0024491,FBGN0026143,FBGN0026573,FBGN0027499,FBGN0030625,FBGN0031435,FBGN0032929,FBGN0034422,FBGN0034617,FBGN0037376,FBGN0037802,FBGN0039227,FBGN0040477,FBGN0260397,FBGN0261573,FBGN0263855,FBGN0263979
1	TRUE	3.34e-09	148	633	27	0.043	0.182	GO:0006342	BP	13	chromatin silencing	2	FBGN0000146,FBGN0000588,FBGN0001197,FBGN0002872,FBGN0003483,FBGN0003567,FBGN0003598,FBGN0005617,FBGN0015805,FBGN0023216,FBGN0024491,FBGN0026143,FBGN0026573,FBGN0027499,FBGN0030625,FBGN0031435,FBGN0032929,FBGN0034422,FBGN0034617,FBGN0037376,FBGN0037802,FBGN0039227,FBGN0040477,FBGN0260397,FBGN0261573,FBGN0263855,FBGN0263979
1	TRUE	4.62e-09	946	633	78	0.123	0.082	GO:0032555	MF	7	purine ribonucleotide binding	3	FBGN0000017,FBGN0000063,FBGN0000147,FBGN0000352,FBGN0000384,FBGN0000826,FBGN0002466,FBGN0002542,FBGN0002899,FBGN0002906,FBGN0002924,FBGN0003124,FBGN0003483,FBGN0003545,FBGN0003733,FBGN0004106,FBGN0004107,FBGN0004367,FBGN0004374,FBGN0004378,FBGN0004379,FBGN0004419,FBGN0004913,FBGN0011604,FBGN0011606,FBGN0011659,FBGN0011660,FBGN0011692,FBGN0011703,FBGN0011774,FBGN0011802,FBGN0013726,FBGN0014861,FBG…
1	TRUE	4.71e-09	34	633	14	0.022	0.412	GO:0010965	BP	13	regulation of mitotic sister chromatid separation	5	FBGN0000063,FBGN0000404,FBGN0003268,FBGN0003545,FBGN0004643,FBGN0013756,FBGN0025457,FBGN0025781,FBGN0031549,FBGN0032863,FBGN0035640,FBGN0052707,FBGN0061476,FBGN0263855
1	TRUE	4.71e-09	34	633	14	0.022	0.412	GO:0007091	BP	13	metaphase/anaphase transition of mitotic cell cycle	6	FBGN0000063,FBGN0000404,FBGN0003268,FBGN0003545,FBGN0004643,FBGN0013756,FBGN0025457,FBGN0025781,FBGN0031549,FBGN0032863,FBGN0035640,FBGN0052707,FBGN0061476,FBGN0263855
1	TRUE	4.87e-09	947	633	78	0.123	0.082	GO:0017076	MF	7	purine nucleotide binding	3	FBGN0000017,FBGN0000063,FBGN0000147,FBGN0000352,FBGN0000384,FBGN0000826,FBGN0002466,FBGN0002542,FBGN0002899,FBGN0002906,FBGN0002924,FBGN0003124,FBGN0003483,FBGN0003545,FBGN0003733,FBGN0004106,FBGN0004107,FBGN0004367,FBGN0004374,FBGN0004378,FBGN0004379,FBGN0004419,FBGN0004913,FBGN0011604,FBGN0011606,FBGN0011659,FBGN0011660,FBGN0011692,FBGN0011703,FBGN0011774,FBGN0011802,FBGN0013726,FBGN0014861,FBG…
1	TRUE	5.82e-09	16	633	10	0.016	0.625	REAC:R-DME-68867	rea	4	Assembly of the pre-replicative complex	4	FBGN0000996,FBGN0014861,FBGN0015270,FBGN0015929,FBGN0017577,FBGN0020633,FBGN0022772,FBGN0023181,FBGN0025815,FBGN0035918
1	TRUE	6.14e-09	41	633	15	0.024	0.366	GO:0033045	BP	13	regulation of sister chromatid segregation	3	FBGN0000063,FBGN0000404,FBGN0002924,FBGN0003268,FBGN0003545,FBGN0004643,FBGN0013756,FBGN0025457,FBGN0025781,FBGN0031549,FBGN0032863,FBGN0035640,FBGN0052707,FBGN0061476,FBGN0263855
1	TRUE	6.75e-09	363	633	43	0.068	0.118	GO:0002064	BP	13	epithelial cell development	2	FBGN0000017,FBGN0000146,FBGN0000182,FBGN0000307,FBGN0000352,FBGN0000384,FBGN0000463,FBGN0000996,FBGN0001085,FBGN0003087,FBGN0003483,FBGN0003733,FBGN0004106,FBGN0004374,FBGN0004400,FBGN0004419,FBGN0005655,FBGN0010278,FBGN0010382,FBGN0015270,FBGN0015838,FBGN0016034,FBGN0020224,FBGN0020407,FBGN0024194,FBGN0025815,FBGN0026238,FBGN0030530,FBGN0033081,FBGN0036518,FBGN0036690,FBGN0036715,FBGN0036938,FBG…
1	TRUE	6.99e-09	1439	633	103	0.163	0.072	GO:0036211	BP	13	protein modification process	1	FBGN0000017,FBGN0000063,FBGN0000147,FBGN0000307,FBGN0000351,FBGN0000404,FBGN0000405,FBGN0000588,FBGN0000826,FBGN0001086,FBGN0001120,FBGN0002466,FBGN0002673,FBGN0002791,FBGN0003124,FBGN0003401,FBGN0003525,FBGN0003733,FBGN0004106,FBGN0004107,FBGN0004367,FBGN0005617,FBGN0005777,FBGN0010278,FBGN0010288,FBGN0010314,FBGN0010315,FBGN0010382,FBGN0011474,FBGN0012058,FBGN0013548,FBGN0013717,FBGN0014340,FBG…
1	TRUE	6.99e-09	1439	633	103	0.163	0.072	GO:0006464	BP	13	cellular protein modification process	2	FBGN0000017,FBGN0000063,FBGN0000147,FBGN0000307,FBGN0000351,FBGN0000404,FBGN0000405,FBGN0000588,FBGN0000826,FBGN0001086,FBGN0001120,FBGN0002466,FBGN0002673,FBGN0002791,FBGN0003124,FBGN0003401,FBGN0003525,FBGN0003733,FBGN0004106,FBGN0004107,FBGN0004367,FBGN0005617,FBGN0005777,FBGN0010278,FBGN0010288,FBGN0010314,FBGN0010315,FBGN0010382,FBGN0011474,FBGN0012058,FBGN0013548,FBGN0013717,FBGN0014340,FBG…
1	TRUE	7.35e-09	1624	633	112	0.177	0.069	GO:0043169	MF	15	cation binding	1	FBGN0000078,FBGN0000307,FBGN0000384,FBGN0000463,FBGN0000541,FBGN0001978,FBGN0002466,FBGN0002781,FBGN0002906,FBGN0003044,FBGN0003187,FBGN0003567,FBGN0003598,FBGN0003612,FBGN0003733,FBGN0004584,FBGN0005683,FBGN0010173,FBGN0010300,FBGN0011704,FBGN0013717,FBGN0014340,FBGN0014861,FBGN0014931,FBGN0015371,FBGN0015553,FBGN0015805,FBGN0015926,FBGN0017457,FBGN0020224,FBGN0023395,FBGN0024227,FBGN0024956,FBG…
1	TRUE	7.48e-09	1897	633	125	0.197	0.066	GO:0048731	BP	13	system development	1	FBGN0000017,FBGN0000140,FBGN0000147,FBGN0000307,FBGN0000352,FBGN0000404,FBGN0000463,FBGN0000541,FBGN0000588,FBGN0000996,FBGN0001084,FBGN0001085,FBGN0002466,FBGN0002638,FBGN0002783,FBGN0002791,FBGN0002873,FBGN0002901,FBGN0003041,FBGN0003044,FBGN0003087,FBGN0003124,FBGN0003187,FBGN0003447,FBGN0003525,FBGN0003612,FBGN0003701,FBGN0003733,FBGN0004106,FBGN0004362,FBGN0004367,FBGN0004795,FBGN0004913,FBG…
1	TRUE	7.51e-09	29	633	13	0.021	0.448	GO:0050000	BP	13	chromosome localization	1	FBGN0000063,FBGN0000405,FBGN0003124,FBGN0004379,FBGN0013756,FBGN0027537,FBGN0030500,FBGN0031886,FBGN0040232,FBGN0040477,FBGN0051658,FBGN0087021,FBGN0260991
1	TRUE	7.6e-09	35	633	14	0.022	0.4	GO:1905818	BP	13	regulation of chromosome separation	3	FBGN0000063,FBGN0000404,FBGN0003268,FBGN0003545,FBGN0004643,FBGN0013756,FBGN0025457,FBGN0025781,FBGN0031549,FBGN0032863,FBGN0035640,FBGN0052707,FBGN0061476,FBGN0263855
1	TRUE	7.6e-09	35	633	14	0.022	0.4	GO:0044784	BP	13	metaphase/anaphase transition of cell cycle	4	FBGN0000063,FBGN0000404,FBGN0003268,FBGN0003545,FBGN0004643,FBGN0013756,FBGN0025457,FBGN0025781,FBGN0031549,FBGN0032863,FBGN0035640,FBGN0052707,FBGN0061476,FBGN0263855
1	TRUE	7.82e-09	956	633	78	0.123	0.082	GO:0032553	MF	7	ribonucleotide binding	2	FBGN0000017,FBGN0000063,FBGN0000147,FBGN0000352,FBGN0000384,FBGN0000826,FBGN0002466,FBGN0002542,FBGN0002899,FBGN0002906,FBGN0002924,FBGN0003124,FBGN0003483,FBGN0003545,FBGN0003733,FBGN0004106,FBGN0004107,FBGN0004367,FBGN0004374,FBGN0004378,FBGN0004379,FBGN0004419,FBGN0004913,FBGN0011604,FBGN0011606,FBGN0011659,FBGN0011660,FBGN0011692,FBGN0011703,FBGN0011774,FBGN0011802,FBGN0013726,FBGN0014861,FBG…
1	TRUE	9.9e-09	241	633	34	0.054	0.141	GO:0005700	CC	2	polytene chromosome	4	FBGN0000588,FBGN0001197,FBGN0001206,FBGN0002183,FBGN0002781,FBGN0003567,FBGN0003598,FBGN0003612,FBGN0010278,FBGN0011474,FBGN0011604,FBGN0014340,FBGN0015270,FBGN0015396,FBGN0015805,FBGN0022893,FBGN0026573,FBGN0027490,FBGN0029094,FBGN0029800,FBGN0031091,FBGN0031435,FBGN0033264,FBGN0035025,FBGN0035627,FBGN0035829,FBGN0037555,FBGN0039227,FBGN0039559,FBGN0050085,FBGN0053554,FBGN0086613,FBGN0263933,FBG…
1	TRUE	1e-08	65	633	18	0.028	0.277	GO:0007127	BP	13	meiosis I	5	FBGN0000063,FBGN0000351,FBGN0001086,FBGN0002781,FBGN0002901,FBGN0002906,FBGN0004367,FBGN0004379,FBGN0010314,FBGN0010431,FBGN0011606,FBGN0017577,FBGN0027889,FBGN0033549,FBGN0040347,FBGN0050169,FBGN0086350,FBGN0260986
1	TRUE	1e-08	65	633	18	0.028	0.277	GO:1904949	CC	2	ATPase complex	2	FBGN0000541,FBGN0002783,FBGN0011604,FBGN0015805,FBGN0025463,FBGN0025716,FBGN0027620,FBGN0028700,FBGN0030093,FBGN0030871,FBGN0032244,FBGN0033019,FBGN0036574,FBGN0039227,FBGN0043001,FBGN0086613,FBGN0260985,FBGN0263979
1	TRUE	1.02e-08	57	633	17	0.027	0.298	GO:2001251	BP	13	negative regulation of chromosome organization	3	FBGN0000063,FBGN0000404,FBGN0003268,FBGN0003567,FBGN0004643,FBGN0005617,FBGN0011474,FBGN0013756,FBGN0015805,FBGN0025457,FBGN0031540,FBGN0031549,FBGN0035640,FBGN0039227,FBGN0061476,FBGN0261573,FBGN0263855
1	TRUE	1.07e-08	1613	633	111	0.175	0.069	GO:0046872	MF	15	metal ion binding	2	FBGN0000307,FBGN0000384,FBGN0000463,FBGN0000541,FBGN0001978,FBGN0002466,FBGN0002781,FBGN0002906,FBGN0003044,FBGN0003187,FBGN0003567,FBGN0003598,FBGN0003612,FBGN0003733,FBGN0004584,FBGN0005683,FBGN0010173,FBGN0010300,FBGN0011704,FBGN0013717,FBGN0014340,FBGN0014861,FBGN0014931,FBGN0015371,FBGN0015553,FBGN0015805,FBGN0015926,FBGN0017457,FBGN0020224,FBGN0023395,FBGN0024227,FBGN0024956,FBGN0024993,FBG…
1	TRUE	1.09e-08	692	633	63	0.1	0.091	GO:0051173	BP	13	positive regulation of nitrogen compound metabolic process	3	FBGN0000146,FBGN0000166,FBGN0000307,FBGN0000351,FBGN0000588,FBGN0001086,FBGN0001120,FBGN0002183,FBGN0002783,FBGN0002872,FBGN0003483,FBGN0003567,FBGN0004400,FBGN0004795,FBGN0005617,FBGN0010314,FBGN0011481,FBGN0011604,FBGN0011703,FBGN0011704,FBGN0013717,FBGN0013756,FBGN0015371,FBGN0015396,FBGN0016070,FBGN0019686,FBGN0022724,FBGN0022936,FBGN0024956,FBGN0025463,FBGN0025716,FBGN0026238,FBGN0026371,FBG…
1	TRUE	1.11e-08	15	633	10	0.016	0.667	GO:0022616	BP	13	DNA strand elongation	2	FBGN0005655,FBGN0027903,FBGN0028700,FBGN0030170,FBGN0031252,FBGN0032244,FBGN0035194,FBGN0259113,FBGN0260985,FBGN0262619
1	TRUE	1.11e-08	15	633	10	0.016	0.667	GO:0006271	BP	13	DNA strand elongation involved in DNA replication	4	FBGN0005655,FBGN0027903,FBGN0028700,FBGN0030170,FBGN0031252,FBGN0032244,FBGN0035194,FBGN0259113,FBGN0260985,FBGN0262619
1	TRUE	1.2e-08	36	633	14	0.022	0.389	GO:0009566	BP	13	fertilization	2	FBGN0000351,FBGN0000826,FBGN0000927,FBGN0001120,FBGN0003114,FBGN0003124,FBGN0005596,FBGN0011604,FBGN0011606,FBGN0020407,FBGN0027500,FBGN0087040,FBGN0260780,FBGN0261004
1	TRUE	1.28e-08	30	633	13	0.021	0.433	GO:0030071	BP	13	regulation of mitotic metaphase/anaphase transition	6	FBGN0000063,FBGN0000404,FBGN0003268,FBGN0004643,FBGN0013756,FBGN0025457,FBGN0025781,FBGN0031549,FBGN0032863,FBGN0035640,FBGN0052707,FBGN0061476,FBGN0263855
1	TRUE	1.37e-08	43	633	15	0.024	0.349	GO:0051983	BP	13	regulation of chromosome segregation	2	FBGN0000063,FBGN0000404,FBGN0002924,FBGN0003268,FBGN0003545,FBGN0004643,FBGN0013756,FBGN0025457,FBGN0025781,FBGN0031549,FBGN0032863,FBGN0035640,FBGN0052707,FBGN0061476,FBGN0263855
1	TRUE	1.37e-08	43	633	15	0.024	0.349	GO:0032392	BP	13	DNA geometric change	4	FBGN0002906,FBGN0011604,FBGN0011774,FBGN0014861,FBGN0015929,FBGN0017577,FBGN0020633,FBGN0025815,FBGN0026143,FBGN0031540,FBGN0035194,FBGN0039403,FBGN0040290,FBGN0041164,FBGN0086613
1	TRUE	1.37e-08	43	633	15	0.024	0.349	GO:0032508	BP	13	DNA duplex unwinding	5	FBGN0002906,FBGN0011604,FBGN0011774,FBGN0014861,FBGN0015929,FBGN0017577,FBGN0020633,FBGN0025815,FBGN0026143,FBGN0031540,FBGN0035194,FBGN0039403,FBGN0040290,FBGN0041164,FBGN0086613
1	TRUE	1.53e-08	22	633	11	0.017	0.5	REAC:R-DME-110314	rea	8	Recognition of DNA damage by PCNA-containing replication complex	3	FBGN0004913,FBGN0005655,FBGN0010173,FBGN0013548,FBGN0028700,FBGN0030871,FBGN0032244,FBGN0032906,FBGN0033607,FBGN0034726,FBGN0260985
1	TRUE	1.63e-08	989	633	79	0.125	0.08	GO:1902494	CC	2	catalytic complex	1	FBGN0000146,FBGN0000384,FBGN0000541,FBGN0000588,FBGN0000826,FBGN0001086,FBGN0001120,FBGN0001197,FBGN0002783,FBGN0002791,FBGN0003044,FBGN0003114,FBGN0005617,FBGN0005696,FBGN0010314,FBGN0011604,FBGN0011704,FBGN0012058,FBGN0013717,FBGN0014340,FBGN0015805,FBGN0017551,FBGN0022724,FBGN0022936,FBGN0024491,FBGN0024956,FBGN0025463,FBGN0025716,FBGN0026238,FBGN0026441,FBGN0027490,FBGN0027617,FBGN0027620,FBG…
1	TRUE	1.82e-08	25	633	12	0.019	0.48	GO:0051303	BP	13	establishment of chromosome localization	1	FBGN0000063,FBGN0000405,FBGN0003124,FBGN0004379,FBGN0013756,FBGN0030500,FBGN0031886,FBGN0040232,FBGN0040477,FBGN0051658,FBGN0087021,FBGN0260991
1	TRUE	1.87e-08	37	633	14	0.022	0.378	GO:0045931	BP	13	positive regulation of mitotic cell cycle	3	FBGN0000463,FBGN0000826,FBGN0003525,FBGN0010382,FBGN0013756,FBGN0025781,FBGN0026143,FBGN0032863,FBGN0032929,FBGN0034314,FBGN0035194,FBGN0039403,FBGN0040290,FBGN0261786
1	TRUE	2.02e-08	7	633	7	0.011	1	REAC:R-DME-5696397	rea	8	Gap-filling DNA repair synthesis and ligation in GG-NER	4	FBGN0004913,FBGN0010173,FBGN0028700,FBGN0030871,FBGN0032244,FBGN0032906,FBGN0260985
1	TRUE	2.14e-08	31	633	13	0.021	0.419	GO:1902099	BP	13	regulation of metaphase/anaphase transition of cell cycle	4	FBGN0000063,FBGN0000404,FBGN0003268,FBGN0004643,FBGN0013756,FBGN0025457,FBGN0025781,FBGN0031549,FBGN0032863,FBGN0035640,FBGN0052707,FBGN0061476,FBGN0263855
1	TRUE	3.27e-08	26	633	12	0.019	0.462	GO:0006275	BP	13	regulation of DNA replication	3	FBGN0000307,FBGN0000996,FBGN0001120,FBGN0003114,FBGN0005655,FBGN0010382,FBGN0024371,FBGN0032698,FBGN0033081,FBGN0038608,FBGN0040290,FBGN0050085
1	TRUE	3.64e-08	1101	633	84	0.133	0.076	GO:1901265	MF	7	nucleoside phosphate binding	1	FBGN0000017,FBGN0000063,FBGN0000147,FBGN0000352,FBGN0000384,FBGN0000826,FBGN0002466,FBGN0002542,FBGN0002899,FBGN0002906,FBGN0002924,FBGN0003124,FBGN0003483,FBGN0003545,FBGN0003733,FBGN0004106,FBGN0004107,FBGN0004367,FBGN0004374,FBGN0004378,FBGN0004379,FBGN0004419,FBGN0004913,FBGN0011604,FBGN0011606,FBGN0011659,FBGN0011660,FBGN0011692,FBGN0011703,FBGN0011774,FBGN0011802,FBGN0013726,FBGN0014861,FBG…
1	TRUE	3.64e-08	1101	633	84	0.133	0.076	GO:0000166	MF	7	nucleotide binding	2	FBGN0000017,FBGN0000063,FBGN0000147,FBGN0000352,FBGN0000384,FBGN0000826,FBGN0002466,FBGN0002542,FBGN0002899,FBGN0002906,FBGN0002924,FBGN0003124,FBGN0003483,FBGN0003545,FBGN0003733,FBGN0004106,FBGN0004107,FBGN0004367,FBGN0004374,FBGN0004378,FBGN0004379,FBGN0004419,FBGN0004913,FBGN0011604,FBGN0011606,FBGN0011659,FBGN0011660,FBGN0011692,FBGN0011703,FBGN0011774,FBGN0011802,FBGN0013726,FBGN0014861,FBG…
1	TRUE	3.67e-08	352	633	41	0.065	0.116	GO:0044451	CC	2	nucleoplasm part	5	FBGN0000588,FBGN0001197,FBGN0002183,FBGN0003044,FBGN0005617,FBGN0010278,FBGN0011802,FBGN0013717,FBGN0014340,FBGN0015805,FBGN0019686,FBGN0022724,FBGN0022936,FBGN0024491,FBGN0024956,FBGN0025716,FBGN0026143,FBGN0026238,FBGN0026441,FBGN0027490,FBGN0029800,FBGN0031435,FBGN0033265,FBGN0034422,FBGN0034707,FBGN0035025,FBGN0035194,FBGN0036483,FBGN0036641,FBGN0036761,FBGN0037248,FBGN0037555,FBGN0037770,FBG…
1	TRUE	3.99e-08	79	633	19	0.03	0.241	GO:0006302	BP	13	double-strand break repair	3	FBGN0002872,FBGN0002906,FBGN0003612,FBGN0004367,FBGN0011774,FBGN0023513,FBGN0026143,FBGN0030054,FBGN0033549,FBGN0037141,FBGN0037338,FBGN0039065,FBGN0039403,FBGN0040268,FBGN0040290,FBGN0040347,FBGN0050169,FBGN0052438,FBGN0259113
1	TRUE	4.18e-08	141	633	25	0.039	0.177	GO:0005875	CC	2	microtubule associated complex	2	FBGN0000140,FBGN0000147,FBGN0000352,FBGN0001612,FBGN0002924,FBGN0003545,FBGN0004374,FBGN0004378,FBGN0004379,FBGN0010342,FBGN0011606,FBGN0011692,FBGN0024227,FBGN0026085,FBGN0026430,FBGN0032105,FBGN0033740,FBGN0034569,FBGN0035120,FBGN0035210,FBGN0037773,FBGN0039638,FBGN0040232,FBGN0052318,FBGN0260991
1	TRUE	4.33e-08	39	633	14	0.022	0.359	GO:0000212	BP	13	meiotic spindle organization	5	FBGN0001612,FBGN0002873,FBGN0002924,FBGN0003124,FBGN0003545,FBGN0004379,FBGN0010314,FBGN0021761,FBGN0026433,FBGN0035120,FBGN0087021,FBGN0260780,FBGN0260986,FBGN0260991
1	TRUE	5.56e-08	33	633	13	0.021	0.394	GO:0007338	BP	13	single fertilization	3	FBGN0000351,FBGN0000826,FBGN0000927,FBGN0001120,FBGN0003114,FBGN0003124,FBGN0005596,FBGN0011604,FBGN0011606,FBGN0027500,FBGN0087040,FBGN0260780,FBGN0261004
1	TRUE	6.45e-08	40	633	14	0.022	0.35	GO:0051298	BP	13	centrosome duplication	6	FBGN0000996,FBGN0001612,FBGN0003087,FBGN0003525,FBGN0003701,FBGN0011020,FBGN0026371,FBGN0026430,FBGN0031575,FBGN0035295,FBGN0036480,FBGN0039731,FBGN0261004,FBGN0262167
1	TRUE	6.73e-08	17	633	10	0.016	0.588	GO:0033048	BP	13	negative regulation of mitotic sister chromatid segregation	5	FBGN0000063,FBGN0000404,FBGN0003268,FBGN0004643,FBGN0013756,FBGN0025457,FBGN0031549,FBGN0035640,FBGN0061476,FBGN0263855
1	TRUE	6.73e-08	17	633	10	0.016	0.588	GO:2000816	BP	13	negative regulation of mitotic sister chromatid separation	6	FBGN0000063,FBGN0000404,FBGN0003268,FBGN0004643,FBGN0013756,FBGN0025457,FBGN0031549,FBGN0035640,FBGN0061476,FBGN0263855
1	TRUE	6.73e-08	17	633	10	0.016	0.588	GO:0045841	BP	13	negative regulation of mitotic metaphase/anaphase transition	7	FBGN0000063,FBGN0000404,FBGN0003268,FBGN0004643,FBGN0013756,FBGN0025457,FBGN0031549,FBGN0035640,FBGN0061476,FBGN0263855
1	TRUE	6.73e-08	17	633	10	0.016	0.588	GO:0031577	BP	13	spindle checkpoint	2	FBGN0000063,FBGN0003268,FBGN0004643,FBGN0013756,FBGN0024227,FBGN0025457,FBGN0031549,FBGN0035640,FBGN0061476,FBGN0263855
1	TRUE	7.52e-08	22	633	11	0.017	0.5	GO:0007076	BP	13	mitotic chromosome condensation	5	FBGN0000146,FBGN0003483,FBGN0004374,FBGN0014127,FBGN0015270,FBGN0015391,FBGN0024227,FBGN0039680,FBGN0041186,FBGN0259876,FBGN0260985
[truncated: 192 more rows]
