# Supplementary material for: Increased mitochondrial and lipid metabolism is a conserved effect of Insulin/PI3K pathway downregulation in adipose tissue
Source: Sci Rep. 2020 Feb 25;10:3418. doi: 10.1038/s41598-020-60210-3 (PMC7042323; doi:10.1038/s41598-020-60210-3)
Supplement: Supplementary file 3 — Dataset 2. [file 41598_2020_60210_MOESM3_ESM.xlsx]

## Sheet: mus_results.txt
ENSEMBL	baseMean	log2FoldChange	lfcSE	stat	pvalue	padj	SYMBOL	ENTREZID
ENSMUSG00000000001	6906.22	-0.0224671	0.0491452	-0.457157	0.647558	0.962049	Gnai3	14679
ENSMUSG00000000028	365.473	0.104692	0.153579	0.681684	0.495439	0.937916	Cdc45	12544
ENSMUSG00000000031	24.8068	0.881559	0.635488	1.38721	0.165376	NA	H19	14955
ENSMUSG00000000037	84.8949	-0.0339983	0.31278	-0.108697	0.913443	NA	Scml2	107815
ENSMUSG00000000056	2017.22	-0.0205265	0.0729939	-0.281208	0.778551	0.97921	Narf	67608
ENSMUSG00000000058	33495.3	0.00751359	0.0406758	0.184719	0.853449	0.983872	Cav2	12390
ENSMUSG00000000078	6131.42	0.00101051	0.0501491	0.0201502	0.983924	0.997551	Klf6	23849
ENSMUSG00000000085	997.519	-0.109963	0.0969594	-1.13411	0.256748	0.859016	Scmh1	29871
ENSMUSG00000000088	2833.27	0.0255778	0.0776043	0.329593	0.741708	0.975364	Cox5a	12858
ENSMUSG00000000093	91.0669	0.258307	0.312361	0.826951	0.408265	NA	Tbx2	21385
ENSMUSG00000000126	54.3793	-0.0201647	0.394204	-0.051153	0.959204	NA	Wnt9a	216795
ENSMUSG00000000127	2187.21	-0.0223691	0.0695722	-0.321524	0.747814	0.976492	Fer	14158
ENSMUSG00000000131	3272.46	0.0880626	0.0598337	1.47179	0.141077	0.746813	Xpo6	74204
ENSMUSG00000000134	2874.95	0.0263403	0.0637054	0.41347	0.679262	0.966968	Tfe3	209446
ENSMUSG00000000148	1808.77	0.0016114	0.0791256	0.0203651	0.983752	0.997551	Brat1	231841
ENSMUSG00000000149	5325.47	-0.0343779	0.0524205	-0.655809	0.511947	0.940697	Gna12	14673
ENSMUSG00000000154	62.8135	0.0557369	0.376769	0.147934	0.882395	NA	Slc22a18	18400
ENSMUSG00000000167	66.8548	0.0485849	0.359347	0.135203	0.892451	NA	Pih1d2	72614
ENSMUSG00000000168	6800.79	0.0632073	0.0479715	1.3176	0.187637	0.797839	Dlat	235339
ENSMUSG00000000171	8708.95	-0.0108388	0.053999	-0.200722	0.840916	0.981909	Sdhd	66925
ENSMUSG00000000184	36457.6	-0.0201173	0.0415527	-0.484139	0.628287	0.959028	Ccnd2	12444
ENSMUSG00000000194	4856.32	-0.0464921	0.0561726	-0.827664	0.407861	0.912358	Gpr107	277463
ENSMUSG00000000223	22.9024	0.661317	0.609364	1.08526	0.277808	NA	Drp2	13497
ENSMUSG00000000244	13.2281	0.605322	0.806667	0.750399	0.453014	NA	Tspan32	27027
ENSMUSG00000000253	249.575	-0.0978377	0.197943	-0.494272	0.621114	NA	Gmpr	66355
ENSMUSG00000000266	1297.1	0.111325	0.0921864	1.20761	0.227198	0.831225	Mid2	23947
ENSMUSG00000000275	4373.01	0.0124019	0.0618857	0.2004	0.841168	0.981982	Trim25	217069
ENSMUSG00000000276	1479.24	0.048849	0.08165	0.598273	0.549658	0.945199	Dgke	56077
ENSMUSG00000000278	10524.2	-0.127859	0.0433932	-2.94653	0.00321361	0.10606	Scpep1	74617
ENSMUSG00000000282	1623.94	-0.10716	0.0811	-1.32133	0.186391	0.797557	Mnt	17428
ENSMUSG00000000290	133.499	0.138266	0.249214	0.554808	0.579026	NA	Itgb2	16414
ENSMUSG00000000295	806.542	-0.0630881	0.117688	-0.536063	0.591915	0.954196	Hddc2	69692
ENSMUSG00000000296	67.8307	-0.165141	0.349315	-0.472756	0.636387	NA	Tpd52l1	21987
ENSMUSG00000000301	471.945	0.141594	0.141359	1.00166	0.316507	0.880553	Pemt	18618
ENSMUSG00000000318	51.9057	0.273981	0.403417	0.679149	0.497043	NA	Clec10a	17312
ENSMUSG00000000325	59.0217	-0.462507	0.37338	-1.2387	0.215455	NA	Arvcf	11877
ENSMUSG00000000339	806.509	-0.0194452	0.112429	-0.172955	0.862687	0.983872	Rtca	66368
ENSMUSG00000000340	5789.17	0.0636322	0.0504746	1.26068	0.207426	0.815649	Dbt	13171
ENSMUSG00000000346	11867.6	-0.0765157	0.0441755	-1.73208	0.0832586	0.621556	Dazap2	23994
ENSMUSG00000000355	1876.81	-0.00810344	0.0827921	-0.097877	0.92203	0.991721	Mcts1	68995
ENSMUSG00000000374	3970.75	0.0965425	0.0607582	1.58896	0.112069	0.693634	Trappc10	216131
ENSMUSG00000000378	1760.77	0.0258775	0.0811652	0.318825	0.749859	0.976817	Ccm2	216527
ENSMUSG00000000384	2702.62	0.115446	0.065464	1.76351	0.0778146	0.598404	Tbrg4	21379
ENSMUSG00000000386	8.62832	0.930827	0.987536	0.942575	0.345898	NA	Mx1	17857
ENSMUSG00000000399	10215.1	-0.125298	0.0577291	-2.17045	0.0299726	0.399523	Ndufa9	66108
ENSMUSG00000000409	11.6426	0.519781	0.879143	0.591236	0.554362	NA	Lck	16818
ENSMUSG00000000420	7250.83	0.0812309	0.0489879	1.65818	0.0972806	0.661884	Galnt1	14423
ENSMUSG00000000439	2450.32	0.040087	0.0671436	0.597034	0.550484	0.945199	Mkrn2	67027
ENSMUSG00000000440	15288.5	-0.0349857	0.0412192	-0.848772	0.396008	0.906957	Pparg	19016
ENSMUSG00000000441	9979.14	0.0749961	0.0442209	1.69594	0.0898969	0.641013	Raf1	110157
ENSMUSG00000000486	74.5023	-0.305936	0.333594	-0.917093	0.359094	NA	2001-09-01	54204
ENSMUSG00000000486	74.5023	-0.305936	0.333594	-0.917093	0.359094	NA	Gm4532	100043580
ENSMUSG00000000530	489.75	-0.0891418	0.134511	-0.662708	0.507517	0.93976	Acvrl1	11482
ENSMUSG00000000531	73.1801	0.378531	0.354629	1.0674	0.285791	NA	Grasp	56149
ENSMUSG00000000532	3803.34	-0.0680214	0.0581238	-1.17028	0.241887	0.845581	Acvr1b	11479
ENSMUSG00000000538	5922	0.0652975	0.0512004	1.27533	0.202192	0.810737	Tom1l2	216810
ENSMUSG00000000552	1369.08	-0.0506604	0.0881438	-0.574747	0.565463	0.94657	Zfp385a	29813
ENSMUSG00000000555	3576.51	0.0852206	0.0623518	1.36677	0.171698	0.787582	Itga5	16402
ENSMUSG00000000561	3051.07	-0.00844198	0.0665591	-0.126834	0.899072	0.987704	Wdr77	70465
ENSMUSG00000000563	13107.6	0.0192416	0.0470816	0.408687	0.68277	0.966968	Atp5f1	11950
ENSMUSG00000000567	1012.3	-0.119754	0.104663	-1.14418	0.25255	0.856093	Sox9	20682
ENSMUSG00000000568	3309.59	0.111543	0.0628454	1.77488	0.0759181	0.5944	Hnrnpd	11991
ENSMUSG00000000579	588.51	-0.0696218	0.123835	-0.562214	0.57397	0.948303	Dynlt1c	100040563
ENSMUSG00000000581	2357.74	-0.208298	0.0699557	-2.97758	0.00290537	0.0993223	C1d	57316
ENSMUSG00000000594	5115.87	-0.0979492	0.0520843	-1.88059	0.0600274	0.546905	Gm2a	14667
ENSMUSG00000000600	3433.23	0.0792686	0.0609428	1.30071	0.193359	0.800744	Krit1	79264
ENSMUSG00000000605	3005.86	0.0299521	0.0634957	0.471719	0.637127	0.959857	Clcn4	12727
ENSMUSG00000000628	8073.68	0.0648132	0.048021	1.34969	0.177117	0.790716	Hk2	15277
ENSMUSG00000000631	2117.43	-0.0183319	0.075206	-0.243756	0.80742	0.979375	Myo18a	360013
ENSMUSG00000000686	1700.21	0.0948009	0.085701	1.10618	0.268648	0.863131	Abhd15	67477
ENSMUSG00000000690	39.5976	-0.299031	0.464904	-0.64321	0.520088	NA	Hoxb6	15414
ENSMUSG00000000693	886.137	-0.245342	0.102633	-2.39048	0.0168265	0.306978	Loxl3	16950
ENSMUSG00000000708	7702.53	-0.0866555	0.047949	-1.80724	0.0707243	0.579317	Kat2b	18519
ENSMUSG00000000711	9603.72	0.039557	0.0462486	0.855312	0.392379	0.906957	Rab5b	19344
ENSMUSG00000000738	3461.24	0.00219218	0.0611575	0.0358449	0.971406	0.995297	Spg7	234847
ENSMUSG00000000740	10107.8	-0.123293	0.0501561	-2.45819	0.0139641	0.273298	Rpl13	270106
ENSMUSG00000000743	3864.47	-0.0977284	0.0620576	-1.5748	0.115302	0.70059	Chmp1a	234852
ENSMUSG00000000751	2945.06	0.0840983	0.0646045	1.30174	0.193005	0.80065	Rpa1	68275
ENSMUSG00000000753	12640	0.0951878	0.0540148	1.76225	0.0780264	0.599548	Serpinf1	20317
ENSMUSG00000000759	3816.93	0.0344484	0.0589581	0.584286	0.559028	0.94657	Tubgcp3	259279
ENSMUSG00000000776	951.883	-0.0504941	0.0986636	-0.511781	0.608804	0.954823	Polr3d	67065
ENSMUSG00000000787	47468.1	0.01821	0.0377598	0.48226	0.629622	0.959091	Ddx3x	13205
ENSMUSG00000000792	38.4487	0.118502	0.460232	0.257482	0.796806	NA	Slc5a5	114479
ENSMUSG00000000804	5423.52	0.0281241	0.0551079	0.510346	0.609809	0.954823	Usp32	237898
ENSMUSG00000000811	1421.14	-0.0466893	0.086064	-0.542495	0.587477	0.954196	Txnrd3	232223
ENSMUSG00000000823	4000.5	0.044974	0.0584532	0.769402	0.441655	0.921609	Zfp512b	269401
ENSMUSG00000000826	7564.82	0.0473054	0.0485484	0.974398	0.329859	0.882684	Dnajc5	13002
ENSMUSG00000000827	5191.12	-0.0907675	0.0562621	-1.6133	0.106679	0.680846	Tpd52l2	66314
ENSMUSG00000000838	12524.8	-0.0463118	0.0420152	-1.10226	0.270347	0.863131	Fmr1	14265
ENSMUSG00000000876	4442.86	0.0285554	0.0565945	0.504562	0.613866	0.955502	Pxmp4	59038
ENSMUSG00000000881	942.193	-0.00184524	0.100566	-0.0183485	0.985361	0.997551	Dlg3	53310
ENSMUSG00000000884	257.833	0.0911657	0.183034	0.49808	0.618427	NA	Gnb1l	13972
ENSMUSG00000000901	25099.7	-0.428791	0.0398529	-10.7593	5.35511e-27	5.09003e-23	Mmp11	17385
ENSMUSG00000000902	3270.7	-0.0911522	0.061374	-1.48519	0.137493	0.741698	Smarcb1	20587
ENSMUSG00000000915	1420.48	-0.012685	0.0876193	-0.144774	0.884889	0.986208	Hip1r	29816
ENSMUSG00000000916	661.51	-0.0051338	0.117493	-0.0436946	0.965148	0.995297	Nsun5	100609
ENSMUSG00000000934	514.975	0.00174345	0.135304	0.0128855	0.989719	0.997981	Top1mt	72960
ENSMUSG00000000938	8.95809	-0.450532	0.94841	-0.475039	0.634759	NA	Hoxa10	15395
ENSMUSG00000000942	201.803	0.00437846	0.211909	0.020662	0.983515	NA	Hoxa4	15401
ENSMUSG00000000948	497.657	-0.0379245	0.141914	-0.267235	0.789288	0.979375	NA	NA
ENSMUSG00000000957	16277.9	-0.050399	0.0446334	-1.12918	0.258823	0.86154	Mmp14	17387
ENSMUSG00000000958	142.723	-0.564845	0.245237	-2.30326	0.0212641	NA	Slc7a7	20540
ENSMUSG00000000959	3024.5	0.0166464	0.063753	0.261108	0.794009	0.979375	Oxa1l	69089
ENSMUSG00000000976	2049.49	-0.0606839	0.0736914	-0.823487	0.410231	0.913684	Heatr6	217026
ENSMUSG00000000983	10.0439	-0.293477	0.95393	-0.30765	0.758348	NA	Wfdc18	14038
ENSMUSG00000001016	2380.91	0.0298028	0.0671884	0.44357	0.657353	0.962051	Ilf2	67781
ENSMUSG00000001017	5401.14	-0.0149202	0.0522173	-0.285732	0.775083	0.978959	Chtop	66511
ENSMUSG00000001018	2982.28	0.101389	0.0621744	1.63072	0.102949	0.676858	Snapin	20615
ENSMUSG00000001020	5500.53	-0.135783	0.0552545	-2.4574	0.0139946	0.273298	S100a4	20198
ENSMUSG00000001021	36.8739	0.0503226	0.473446	0.10629	0.915352	NA	S100a3	20197
ENSMUSG00000001025	11700.4	-0.336569	0.120877	-2.78439	0.00536277	0.153998	S100a6	20200
ENSMUSG00000001034	1619.74	0.00866092	0.0808586	0.107112	0.9147	0.990682	Mapk7	23939
ENSMUSG00000001036	3618.71	0.0745256	0.0592587	1.25763	0.208525	0.815984	Epn2	13855
ENSMUSG00000001039	246.818	0.0380628	0.186676	0.203898	0.838433	NA	B9d1	27078
ENSMUSG00000001052	3614.13	-0.0166473	0.059866	-0.278077	0.780953	0.979375	Sec24b	99683
ENSMUSG00000001053	112.756	-0.0197275	0.273615	-0.0720992	0.942523	NA	N4bp3	212706
ENSMUSG00000001054	1070.47	0.0315882	0.0989222	0.319323	0.749481	0.976817	Rmnd5b	66089
ENSMUSG00000001056	1285.04	-0.0216465	0.0945063	-0.229049	0.818831	0.980037	Nhp2	52530
ENSMUSG00000001062	897.663	0.0903892	0.102234	0.884144	0.376618	0.902976	Vps9d1	72325
ENSMUSG00000001065	1132.86	0.064765	0.0936275	0.691731	0.489106	0.937165	Zfp276	57247
ENSMUSG00000001082	1301.21	0.0538587	0.0903684	0.595991	0.551182	0.945199	Mfsd10	68294
ENSMUSG00000001089	4766.89	0.0433269	0.0534941	0.809937	0.417976	0.916778	Luzp1	269593
ENSMUSG00000001098	4943.39	-0.0792479	0.0526312	-1.50572	0.132139	0.731497	Kctd10	330171
ENSMUSG00000001100	6021.85	0.0422055	0.0508236	0.830431	0.406295	0.911969	Poldip2	67811
ENSMUSG00000001105	1301.82	0.000677594	0.0897205	0.00755228	0.993974	0.998914	Ift20	55978
ENSMUSG00000001119	76100.6	0.141233	0.0355077	3.97754	6.96324e-05	0.0061642	Col6a1	12833
ENSMUSG00000001120	504.7	-0.0117047	0.133798	-0.0874804	0.93029	0.992741	Pcbp3	59093
ENSMUSG00000001123	1609.74	0.297778	0.0811025	3.67162	0.000241016	0.0166836	Lgals9	16859
ENSMUSG00000001127	6917.87	0.143113	0.048315	2.96208	0.00305571	0.102999	Araf	11836
ENSMUSG00000001128	301.017	-0.0370166	0.172925	-0.214061	0.8305	NA	Cfp	18636
ENSMUSG00000001131	764.331	0.214723	0.121734	1.76386	0.0777553	0.598404	Timp1	21857
ENSMUSG00000001134	651.643	0.109307	0.123313	0.886415	0.375394	0.902976	Uxt	22294
ENSMUSG00000001138	1514.18	-0.129154	0.0826137	-1.56335	0.11797	0.706559	Cnnm3	94218
ENSMUSG00000001143	2628.45	0.103233	0.0733762	1.40689	0.159459	0.774559	Lman2l	214895
ENSMUSG00000001150	2919.55	0.0281334	0.0623579	0.45116	0.651874	0.962051	Mcm3ap	54387
ENSMUSG00000001151	1002.46	0.0251591	0.102335	0.245851	0.805798	0.979375	Pcnt	18541
ENSMUSG00000001156	2064.86	-0.0580076	0.0799909	-0.725178	0.468343	0.934229	Mxd1	17119
ENSMUSG00000001157	2477.29	-0.13106	0.069132	-1.8958	0.0579869	0.536675	Gmcl1	23885
ENSMUSG00000001158	2146.12	0.0908772	0.0840269	1.08153	0.279463	0.863131	Snrnp27	66618
ENSMUSG00000001166	37.2994	0.210925	0.494355	0.426667	0.669622	NA	Oas1c	114643
ENSMUSG00000001173	3490.83	0.0212383	0.0602464	0.352525	0.724445	0.970924	Ocrl	320634
ENSMUSG00000001175	10070.1	0.125372	0.0490729	2.55482	0.0106244	0.229511	Calm1	12313
ENSMUSG00000001211	7329.51	0.0361902	0.0506091	0.715093	0.474552	0.93515	Agpat3	28169
ENSMUSG00000001228	260.164	0.257368	0.192129	1.33955	0.18039	NA	Uhrf1	18140
ENSMUSG00000001229	2732.55	0.0729499	0.068587	1.06361	0.287505	0.863229	Dpp9	224897
ENSMUSG00000001240	41.6935	0.133937	0.443002	0.302339	0.762394	NA	Ramp2	54409
ENSMUSG00000001248	6068.27	0.0287075	0.0543311	0.528381	0.597235	0.954196	Gramd1a	52857
ENSMUSG00000001249	10.3645	0.995995	0.903708	1.10212	0.27041	NA	Hpn	15451
ENSMUSG00000001280	9972.46	0.00752069	0.0444404	0.169231	0.865615	0.983983	Sp1	20683
ENSMUSG00000001285	1564.93	-0.00205042	0.0800855	-0.0256029	0.979574	0.996879	Myg1	60315
ENSMUSG00000001288	1695.05	0.0362315	0.0788646	0.459414	0.645937	0.962049	Rarg	19411
ENSMUSG00000001289	6467.92	-0.205011	0.0521467	-3.93143	8.44413e-05	0.00707521	Pfdn5	56612
ENSMUSG00000001300	455.376	0.0859134	0.141495	0.607183	0.543729	0.945199	Efnb2	13642
ENSMUSG00000001305	849.153	-0.0918761	0.112854	-0.814117	0.415578	0.915955	Rrp15	67223
ENSMUSG00000001313	1203.06	0.194697	0.0896341	2.17214	0.0298454	0.399523	Rnd2	11858
ENSMUSG00000001323	2932.3	-0.0316518	0.0625329	-0.506162	0.612743	0.955244	Srr	27364
ENSMUSG00000001333	245.653	-0.00379044	0.193708	-0.0195678	0.984388	NA	Sync	68828
ENSMUSG00000001348	134.192	-0.269435	0.25162	-1.0708	0.284259	NA	Acp5	11433
ENSMUSG00000001366	1623.62	0.101104	0.0787191	1.28437	0.199014	0.810024	Fbxo9	71538
ENSMUSG00000001376	3743.48	-0.0253872	0.0572258	-0.443631	0.657309	0.962051	Vps50	73288
ENSMUSG00000001380	2625.95	0.086775	0.0650441	1.33409	0.182173	0.793195	Hars	15115
ENSMUSG00000001383	3667.06	-0.0283136	0.0582725	-0.485882	0.627051	0.959028	Zmat2	66492
ENSMUSG00000001403	121.48	0.368227	0.268057	1.37369	0.169538	NA	Ube2c	68612
ENSMUSG00000001415	3867.36	0.0495114	0.0575608	0.860158	0.389702	0.906957	Smg5	229512
ENSMUSG00000001416	6682.47	-0.0234615	0.0538418	-0.435749	0.663019	0.963314	Cct3	12462
ENSMUSG00000001418	4150.73	0.00124891	0.0567606	0.0220031	0.982445	0.997551	Glmp	56700
ENSMUSG00000001419	4173.58	-0.0413131	0.057375	-0.720054	0.471492	0.93515	Mef2d	17261
ENSMUSG00000001420	94.388	0.111778	0.295732	0.37797	0.705453	NA	Tmem79	71913
ENSMUSG00000001424	7105.08	0.00788902	0.0477172	0.165329	0.868685	0.98439	Snd1	56463
ENSMUSG00000001435	6328.9	0.182702	0.0516805	3.53522	0.000407441	0.0243568	Col18a1	12822
ENSMUSG00000001436	1210.06	0.112407	0.0940424	1.19528	0.231978	0.837665	Slc19a1	20509
ENSMUSG00000001440	16578.5	0.0495887	0.0396178	1.25168	0.210688	0.818453	Kpnb1	16211
ENSMUSG00000001441	7460.25	-0.00240909	0.0480847	-0.050101	0.960042	0.995297	Npepps	19155
ENSMUSG00000001445	3889.33	0.114409	0.0591505	1.9342	0.0530888	0.517151	Mrpl10	107732
ENSMUSG00000001467	5764.09	0.227202	0.0505168	4.49756	6.87394e-06	0.00105382	Cyp51	13121
ENSMUSG00000001472	14162.2	0.0506871	0.0433605	1.16897	0.242416	0.846093	Tcf25	66855
ENSMUSG00000001473	549.573	0.160671	0.135272	1.18776	0.234927	0.84164	Tubb6	67951
ENSMUSG00000001482	2953.91	0.0729688	0.0677323	1.07731	0.281341	0.863131	Def8	23854
ENSMUSG00000001504	881.744	-0.116778	0.105838	-1.10336	0.269869	0.863131	Irx2	16372
ENSMUSG00000001506	29566.8	0.0857122	0.0371871	2.30489	0.0211728	0.347642	Col1a1	12842
ENSMUSG00000001507	200.048	0.0457422	0.206394	0.221625	0.824605	NA	Itga3	16400
ENSMUSG00000001517	265.908	0.192489	0.184454	1.04356	0.296691	NA	Foxm1	14235
ENSMUSG00000001518	835.812	-0.056826	0.111548	-0.509432	0.610449	0.954823	Itfg2	101142
ENSMUSG00000001520	71.9761	0.0692253	0.337888	0.204877	0.837668	NA	Nrip2	60345
ENSMUSG00000001521	2888.53	0.0320915	0.0648819	0.494614	0.620873	0.958406	Tulp3	22158
ENSMUSG00000001524	654.363	0.00474412	0.117082	0.0405198	0.967679	0.995297	Gtf2h4	14885
ENSMUSG00000001525	12828.4	-0.0823562	0.0426372	-1.93156	0.053414	0.517151	Tubb5	22154
ENSMUSG00000001542	4342.57	0.157651	0.0554454	2.84336	0.00446409	0.131774	Ell2	192657
ENSMUSG00000001552	3038.56	-0.0529885	0.0647706	-0.818095	0.413303	0.914246	Jup	16480
ENSMUSG00000001555	4248.18	0.0680606	0.0561938	1.21118	0.225828	0.830045	Fkbp10	14230
ENSMUSG00000001558	107.295	0.109418	0.281244	0.389048	0.69724	NA	Klhl10	66720
ENSMUSG00000001569	1976.27	0.0155607	0.0769447	0.202232	0.839735	0.981815	Nom1	433864
ENSMUSG00000001576	5430.73	0.0641698	0.0585898	1.09524	0.273412	0.863131	Ergic1	67458
ENSMUSG00000001604	70.329	-0.09745	0.356848	-0.273085	0.784788	NA	Tcea3	21401
ENSMUSG00000001627	6166.09	0.0153717	0.0523486	0.293642	0.769032	0.978745	Ifrd1	15982
ENSMUSG00000001630	2834.97	0.060696	0.064531	0.940571	0.346925	0.890094	Stk38l	232533
ENSMUSG00000001632	2673.69	0.116984	0.0735041	1.59152	0.111492	0.693085	Brpf1	78783
ENSMUSG00000001642	4416.24	-0.0469694	0.0573249	-0.819354	0.412584	0.91421	Akr1b3	11677
ENSMUSG00000001655	109.592	0.126179	0.287526	0.438844	0.660775	NA	Hoxc13	15422
ENSMUSG00000001663	363.037	-0.229718	0.154929	-1.48273	0.138146	0.742689	Gstt1	14871
ENSMUSG00000001665	489.726	-0.0328628	0.133294	-0.246544	0.805261	0.979375	Gstt3	103140
ENSMUSG00000001666	493.443	-0.251608	0.137039	-1.83603	0.0663534	0.56649	Ddt	13202
ENSMUSG00000001674	2946.99	0.00274791	0.0634136	0.0433332	0.965436	0.995297	Ddx18	66942
ENSMUSG00000001687	3447.77	-0.0378023	0.0608341	-0.6214	0.534336	0.94468	Ubl3	24109
ENSMUSG00000001700	1185.8	0.0643806	0.0911216	0.706535	0.479855	0.936554	Gramd3	107022
ENSMUSG00000001707	945.939	0.0551683	0.10213	0.540179	0.589073	0.954196	Eef1e1	66143
ENSMUSG00000001729	9993.26	0.00176787	0.0439837	0.0401939	0.967939	0.995297	Akt1	11651
ENSMUSG00000001739	8135.75	0.0354985	0.0482908	0.735098	0.46228	0.929492	Cldn15	60363
ENSMUSG00000001750	1568.93	0.0626039	0.0887137	0.705685	0.480384	0.936554	Tcirg1	27060
ENSMUSG00000001751	2356.28	0.0187024	0.071286	0.262357	0.793046	0.979375	Naglu	27419
ENSMUSG00000001755	3750.64	0.0786269	0.0574479	1.36866	0.171104	0.787196	Coasy	71743
ENSMUSG00000001761	7170.3	-0.111448	0.0500532	-2.2266	0.0259743	0.374069	Smo	319757
ENSMUSG00000001763	10.7718	1.42651	0.945696	1.50843	0.131445	NA	Tspan33	232670
ENSMUSG00000001767	2291.38	0.0637398	0.0683999	0.93187	0.351404	0.892002	Crnkl1	66877
ENSMUSG00000001768	4193.9	-0.120156	0.059792	-2.00957	0.0444772	0.48315	Rin2	74030
ENSMUSG00000001768	4193.9	-0.120156	0.059792	-2.00957	0.0444772	0.48315	BC039771	408057
ENSMUSG00000001774	3098.31	-0.0374504	0.0617757	-0.606232	0.544361	0.945199	Chordc1	66917
ENSMUSG00000001783	5463.91	-0.042016	0.053672	-0.782829	0.433728	0.917521	Rtcb	28088
ENSMUSG00000001785	1534.57	-0.0351929	0.0852395	-0.412871	0.679701	0.966968	Pwp1	103136
ENSMUSG00000001786	853.576	-0.0854613	0.104697	-0.81627	0.414346	0.915046	Fbxo7	69754
ENSMUSG00000001794	9566.99	0.0313789	0.0488462	0.642402	0.520612	0.942571	Capns1	12336
ENSMUSG00000001827	41.9556	-0.130065	0.456388	-0.284988	0.775654	NA	Folr1	14275
ENSMUSG00000001829	3478.1	0.0280742	0.0609379	0.460701	0.645013	0.962049	Clpb	20480
ENSMUSG00000001833	10401.8	-0.0472706	0.0473214	-0.998927	0.31783	0.880553	2007-09-01	235072
ENSMUSG00000001844	1547.4	0.061825	0.0841266	0.734904	0.462398	0.929492	Zdhhc4	72881
ENSMUSG00000001847	10839.9	0.0153924	0.0455102	0.338218	0.735199	0.973675	Rac1	19353
ENSMUSG00000001855	3033.86	0.0687697	0.0641918	1.07131	0.284028	0.863229	Nup214	227720
ENSMUSG00000001864	27.1084	0.351354	0.570703	0.615652	0.538124	NA	Aif1l	108897
ENSMUSG00000001870	1189.47	-0.0171241	0.100254	-0.170807	0.864376	0.983983	Ltbp1	268977
ENSMUSG00000001891	9939.53	-0.12002	0.0443904	-2.70375	0.00685622	0.175656	Ugp2	216558
ENSMUSG00000001909	3360.52	-0.0864747	0.0695206	-1.24387	0.213547	0.822155	Trmt1	212528
ENSMUSG00000001910	6058.67	0.111765	0.0524573	2.1306	0.0331222	0.420476	Nacc1	66830
ENSMUSG00000001911	6919.6	0.00762	0.0536523	0.142026	0.88706	0.986937	Nfix	18032
ENSMUSG00000001918	12711.2	0.00514003	0.0430035	0.119526	0.904859	0.988314	Slc1a5	20514
ENSMUSG00000001924	18900.6	0.0415209	0.0392708	1.0573	0.290376	0.864128	Uba1	22201
ENSMUSG00000001930	9.68294	0.442458	1.02004	0.433765	0.664459	NA	Vwf	22371
ENSMUSG00000001942	1979.17	0.0134531	0.075227	0.178833	0.858068	0.983872	Siae	22619
ENSMUSG00000001948	122.563	-0.0239899	0.259376	-0.092491	0.926308	NA	Spa17	20686
ENSMUSG00000001962	2556.57	-0.0198047	0.0657394	-0.301261	0.763215	0.977786	Fam50a	108160
ENSMUSG00000001964	2304.67	0.0397856	0.0708334	0.561678	0.574335	0.948457	Emd	13726
ENSMUSG00000001983	928.175	0.0263066	0.0998173	0.263548	0.792128	0.979375	Taco1	70207
ENSMUSG00000001986	45.5912	-0.619878	0.432913	-1.43188	0.152179	NA	Gria3	53623
ENSMUSG00000001995	3201.08	0.0163003	0.0621052	0.262462	0.792965	0.979375	Sipa1l2	244668
ENSMUSG00000001998	1630.78	-0.0231753	0.0786109	-0.29481	0.768139	0.978745	Ap4e1	108011
ENSMUSG00000001999	911.58	-0.0534002	0.102427	-0.521348	0.602124	0.954337	Blvra	109778
ENSMUSG00000002006	498.327	0.052783	0.132771	0.397548	0.690963	0.966968	Pdzd4	245469
ENSMUSG00000002010	8387.96	0.0532081	0.0455232	1.16881	0.242479	0.846093	Idh3g	15929
ENSMUSG00000002014	2282.95	-0.0303465	0.0754998	-0.401941	0.687727	0.966968	Ssr4	20832
ENSMUSG00000002015	9568.98	-0.050523	0.0501476	-1.00749	0.313701	0.880553	Bcap31	27061
ENSMUSG00000002017	2368.96	-0.0175764	0.0684022	-0.256956	0.797212	0.979375	Fam98a	72722
ENSMUSG00000002020	7387.99	-0.0931856	0.0510307	-1.82607	0.0678401	0.568718	Ltbp2	16997
ENSMUSG00000002028	6113.61	-0.0180445	0.0611213	-0.295224	0.767823	0.978745	Kmt2a	214162
ENSMUSG00000002031	2329.06	-0.13288	0.06839	-1.94297	0.05202	0.513981	Ift46	76568
ENSMUSG00000002043	824.443	-0.120355	0.123375	-0.97552	0.329302	0.882684	Trappc6a	67091
ENSMUSG00000002052	10391.3	0.0356807	0.0521069	0.684761	0.493495	0.937916	Supt6	20926
ENSMUSG00000002055	248.73	0.342444	0.197812	1.73116	0.083423	NA	Spag5	54141
ENSMUSG00000002058	1169.14	0.0711218	0.0923951	0.769757	0.441444	0.921371	Unc119	22248
ENSMUSG00000002059	3456.04	-0.0431916	0.0730176	-0.591523	0.55417	0.94584	Rab34	19376
ENSMUSG00000002064	2364.92	-0.117735	0.0681471	-1.72765	0.0840505	0.621712	Sdf2	20316
ENSMUSG00000002068	370.133	-0.0371089	0.153116	-0.242358	0.808503	0.979375	Ccne1	12447
ENSMUSG00000002076	29.726	0.0739312	0.529132	0.139722	0.88888	NA	Hsf2bp	74377
ENSMUSG00000002083	315.187	0.0503412	0.181797	0.27691	0.78185	NA	Bbc3	170770
ENSMUSG00000002102	4598.6	-0.0778887	0.057921	-1.34474	0.178709	0.790926	Psmc3	19182
ENSMUSG00000002103	4529.79	0.08763	0.0583146	1.50271	0.132914	0.732393	Acp2	11432
ENSMUSG00000002105	2568.1	0.00291782	0.066641	0.0437841	0.965076	0.995297	Slc39a13	68427
ENSMUSG00000002107	8315.76	0.00795778	0.0514959	0.154532	0.87719	0.984637	Celf2	14007
ENSMUSG00000002108	2772.42	-0.00359257	0.0772764	-0.0464898	0.96292	0.995297	Nr1h3	22259
ENSMUSG00000002109	1224.14	-0.0222319	0.0902416	-0.246359	0.805404	0.979375	Ddb2	107986
ENSMUSG00000002129	2887.72	-0.0321466	0.0657975	-0.488568	0.625147	0.959028	Sf3a1	67465
ENSMUSG00000002147	5236.79	0.112438	0.0532598	2.11112	0.0347621	0.425791	Stat6	20852
ENSMUSG00000002205	1104.87	-0.0467632	0.0965678	-0.484252	0.628207	0.959028	Vrk3	101568
ENSMUSG00000002210	524.668	0.301754	0.134453	2.24432	0.024812	0.368685	Smg9	71997
ENSMUSG00000002221	2050.59	0.091337	0.0735568	1.24172	0.21434	0.822155	Paxip1	55982
ENSMUSG00000002222	13616	0.0059902	0.0451935	0.132546	0.894553	0.987472	Rmnd5a	68477
ENSMUSG00000002227	1516.92	-0.0422586	0.081498	-0.518523	0.604093	0.954337	Mov10	17454
ENSMUSG00000002233	3421.75	-0.0191887	0.0598804	-0.320451	0.748626	0.976492	Rhoc	11853
ENSMUSG00000002249	817.158	-0.0103961	0.109276	-0.0951357	0.924207	0.992056	Tead3	21678
ENSMUSG00000002250	2630.85	0.00222934	0.0687793	0.0324129	0.974143	0.995297	Ppard	19015
ENSMUSG00000002250	2630.85	0.00222934	0.0687793	0.0324129	0.974143	0.995297	1810013A23Rik	69050
ENSMUSG00000002265	3685.33	-0.136462	0.059695	-2.28598	0.0222553	0.35526	Peg3	18616
ENSMUSG00000002274	132.242	0.0510469	0.263225	0.193928	0.846232	NA	Metrn	70083
ENSMUSG00000002279	1397.52	0.0891008	0.0888505	1.00282	0.315949	0.880553	Lmf1	76483
ENSMUSG00000002280	1630.93	0.0934981	0.0824588	1.13388	0.256846	0.859016	Narfl	67563
ENSMUSG00000002289	5884.67	-0.135026	0.0568671	-2.37442	0.0175766	0.317615	Angptl4	57875
ENSMUSG00000002297	344.015	0.102745	0.159214	0.645325	0.518717	NA	Dbf4	27214
ENSMUSG00000002307	1284.97	0.112567	0.0884292	1.27296	0.203032	0.810737	Daxx	13163
ENSMUSG00000002308	779.065	0.0476913	0.111152	0.429064	0.667876	0.964554	Cd320	54219
ENSMUSG00000002319	3638.89	0.115336	0.0631014	1.82779	0.0675804	0.568718	Ipo4	75751
ENSMUSG00000002320	2168.62	-0.0428247	0.0725883	-0.589967	0.555213	0.946439	Tm9sf1	74140
ENSMUSG00000002325	790.923	0.318422	0.111161	2.86451	0.00417654	0.128473	Irf9	16391
ENSMUSG00000002326	960.966	-0.0207649	0.101535	-0.204509	0.837956	0.981815	Gmpr2	105446
ENSMUSG00000002329	1182.27	-0.0346271	0.0897243	-0.385928	0.69955	0.967532	Mdp1	67881
ENSMUSG00000002332	1390.84	0.114339	0.0843707	1.3552	0.175353	0.788799	Dhrs1	52585
ENSMUSG00000002341	41.0259	0.164914	0.459784	0.358677	0.719837	NA	Ncan	13004
ENSMUSG00000002342	3127.02	0.0188285	0.0688646	0.273413	0.784535	0.979375	Tmem161a	234371
ENSMUSG00000002343	820.283	-0.0367693	0.107353	-0.342509	0.731968	0.97292	Armc6	76813
ENSMUSG00000002345	1414.45	-0.0548265	0.0846337	-0.647809	0.517108	0.941913	Borcs8	72368
ENSMUSG00000002346	3100.18	0.0594528	0.0631836	0.940953	0.346729	0.890094	Slc25a42	73095
ENSMUSG00000002365	5412.68	-0.0369381	0.051411	-0.718486	0.472458	0.93515	Snx9	66616
ENSMUSG00000002372	2859.95	0.057654	0.0631186	0.913423	0.36102	0.897592	Ranbp3	71810
ENSMUSG00000002379	2071.43	0.0571789	0.0756997	0.755338	0.450046	0.925844	Ndufa11	69875
ENSMUSG00000002393	980.869	-0.117935	0.225819	-0.522256	0.601492	0.954337	Nr2f6	13864
ENSMUSG00000002395	4284.97	-0.126187	0.0560857	-2.2499	0.024455	0.367211	Use1	67023
ENSMUSG00000002396	565.556	0.0836778	0.128739	0.649979	0.515706	0.941913	Ocel1	77090
ENSMUSG00000002409	908.605	0.107327	0.100297	1.0701	0.284574	0.863229	Dyrk1b	13549
ENSMUSG00000002413	5227.33	0.0436218	0.0646238	0.675011	0.499669	0.937916	Braf	109880
ENSMUSG00000002416	284.948	0.187721	0.188862	0.993959	0.320243	NA	Ndufb2	68198
ENSMUSG00000002428	2678.62	0.0755323	0.0647101	1.16724	0.243113	0.84639	Hltf	20585
ENSMUSG00000002455	6363.72	-0.0770561	0.0496589	-1.55171	0.120732	0.708879	Prpf6	68879
ENSMUSG00000002458	1311.28	0.128863	0.0865693	1.48855	0.136605	0.741698	Rgs19	56470
ENSMUSG00000002459	31.7068	-0.219083	0.546324	-0.401013	0.688411	NA	Rgs20	58175
ENSMUSG00000002475	178.328	0.134936	0.223867	0.602752	0.546674	NA	Abhd3	106861
ENSMUSG00000002477	1375.36	-0.0880016	0.0886389	-0.99281	0.320803	0.881619	Snrpd1	20641
ENSMUSG00000002486	662.704	0.0424034	0.115889	0.365898	0.714441	0.970802	Tchp	77832
ENSMUSG00000002489	1567.58	-0.00275363	0.081306	-0.0338674	0.972983	0.995297	Tiam1	21844
ENSMUSG00000002496	4505.23	-0.00383058	0.0553937	-0.069152	0.944869	0.994688	Tsc2	22084
ENSMUSG00000002504	728.781	-0.137021	0.111076	-1.23357	0.217362	0.825321	Slc9a3r2	65962
ENSMUSG00000002524	4953.72	-0.0146859	0.0542824	-0.270547	0.78674	0.979375	Puf60	67959
ENSMUSG00000002546	7229.01	0.0132554	0.0501739	0.26419	0.791634	0.979375	Golga2	99412
ENSMUSG00000002550	4202.3	0.119713	0.0612897	1.95324	0.0507912	0.508714	Uck1	22245
ENSMUSG00000002578	9.80106	-0.245225	0.985297	-0.248884	0.803451	NA	Ikzf4	22781
ENSMUSG00000002580	1846.83	-0.0668604	0.0813191	-0.822198	0.410964	0.914162	Mien1	103742
ENSMUSG00000002602	4695.6	-0.061421	0.0552555	-1.11158	0.266318	0.863131	Axl	26362
ENSMUSG00000002603	1034.77	0.0111537	0.0955236	0.116764	0.907047	0.988589	Tgfb1	21803
ENSMUSG00000002608	1537.83	0.0536004	0.0809025	0.662531	0.507631	0.93976	Ccdc97	52132
ENSMUSG00000002617	694.16	0.114256	0.11472	0.995954	0.319272	0.881151	Zfp40	22700
ENSMUSG00000002625	3577.89	0.0149915	0.0589588	0.25427	0.799287	0.979375	Akap8l	54194
ENSMUSG00000002635	415.969	-0.0146398	0.144842	-0.101074	0.919491	0.991276	Pdcd2l	68079
ENSMUSG00000002658	2723.5	0.0830323	0.0644756	1.28781	0.197812	0.808803	Gtf2f1	98053
ENSMUSG00000002660	2511.04	0.0553761	0.0675737	0.819493	0.412505	0.91421	Clpp	53895
ENSMUSG00000002661	115.671	-0.0754088	0.297401	-0.25356	0.799836	NA	Alkbh7	66400
ENSMUSG00000002679	898.349	0.0800425	0.102985	0.777223	0.437027	0.919113	Med6	69792
ENSMUSG00000002688	61.1666	-0.00892846	0.370861	-0.024075	0.980793	NA	Prkd1	18760
ENSMUSG00000002718	4840.64	0.0158664	0.0532689	0.297855	0.765814	0.9785	Cse1l	110750
ENSMUSG00000002728	2372.09	-0.00824959	0.0731528	-0.112772	0.910211	0.988992	Naa20	67877
ENSMUSG00000002731	1873.02	-0.0538463	0.0746128	-0.721676	0.470494	0.93515	Prkra	23992
ENSMUSG00000002732	1380.09	-0.073629	0.0848578	-0.867675	0.385572	0.904893	Fkbp7	14231
ENSMUSG00000002733	2256.85	0.0786122	0.0691701	1.13651	0.255745	0.858244	Plekha3	83435
ENSMUSG00000002741	6467.48	0.0354968	0.0533084	0.665876	0.50549	0.939516	Ykt6	56418
ENSMUSG00000002748	15683.2	-0.0302509	0.0505481	-0.598458	0.549535	0.945199	Baz1b	22385
ENSMUSG00000002763	3057	0.0309321	0.0646948	0.478124	0.632562	0.959091	Pex6	224824
ENSMUSG00000002767	1668.7	0.0297287	0.0881847	0.337118	0.736028	0.974046	Mrpl2	27398
ENSMUSG00000002768	2188.36	-0.0161907	0.0707055	-0.228987	0.818879	0.980037	Mea1	17256
ENSMUSG00000002771	54.9677	0.100423	0.386618	0.259748	0.795058	NA	Grin2d	14814
ENSMUSG00000002778	5881.92	-0.0251067	0.0502138	-0.499996	0.617078	0.956199	Kdelr1	68137
ENSMUSG00000002781	2693.33	0.0286582	0.0644224	0.444847	0.65643	0.962051	Tmem143	70209
ENSMUSG00000002797	101.323	0.136893	0.292518	0.467983	0.639797	NA	Ggct	110175
ENSMUSG00000002799	54.9983	0.483422	0.414081	1.16746	0.243026	NA	Jag2	16450
ENSMUSG00000002804	224.549	-0.361717	0.217121	-1.66596	0.0957205	NA	Nudt14	66174
ENSMUSG00000002808	1283.27	0.0372833	0.0894746	0.416692	0.676904	0.966968	Epdr1	105298
ENSMUSG00000002812	10002.6	-0.00564272	0.0438597	-0.128654	0.897632	0.987704	Flii	14248
ENSMUSG00000002814	654.259	0.000156108	0.11766	0.00132678	0.998941	0.999862	Top3a	21975
ENSMUSG00000002820	642.304	0.0419001	0.117499	0.356601	0.721391	0.970862	Atg4d	235040
ENSMUSG00000002825	248.749	-0.13174	0.184667	-0.71339	0.475605	NA	Qtrt1	60507
ENSMUSG00000002831	74621.4	0.180192	0.0365934	4.92417	8.47211e-07	0.000171335	Plin4	57435
ENSMUSG00000002833	2486.01	-0.0180803	0.0698642	-0.258792	0.795796	0.979375	Hdgfl2	15193
ENSMUSG00000002835	503.273	-0.0477751	0.140722	-0.3395	0.734233	0.973178	Chaf1a	27221
ENSMUSG00000002844	2102.19	-0.0562987	0.071685	-0.785363	0.432241	0.917347	Adprh	11544
ENSMUSG00000002845	2128.43	0.0759471	0.0707713	1.07313	0.283211	0.863131	Tmem39a	67846
ENSMUSG00000002846	1332.74	-0.0332555	0.0907531	-0.366439	0.714038	0.97067	Timmdc1	76916
ENSMUSG00000002870	996.282	0.112736	0.10451	1.07871	0.280717	0.863131	Mcm2	17216
ENSMUSG00000002871	1575.01	-0.0345624	0.079982	-0.432127	0.665649	0.963911	Tpra1	24100
ENSMUSG00000002881	3710.02	0.135012	0.0572787	2.35711	0.0184179	0.323916	Nab1	17936
ENSMUSG00000002885	14.8182	-0.823334	0.793583	-1.03749	0.299508	NA	Adgre5	26364
ENSMUSG00000002897	492.762	-0.0132022	0.146029	-0.0904077	0.927963	0.992449	Il17ra	16172
ENSMUSG00000002900	21197.2	0.0435163	0.0407701	1.06736	0.285811	0.863229	Lamb1	16777
ENSMUSG00000002908	19.196	-0.192062	0.676404	-0.283946	0.776452	NA	Kcnn1	84036
ENSMUSG00000002910	709.973	-0.0579812	0.123286	-0.470298	0.638142	0.959857	Arrdc2	70807
ENSMUSG00000002944	102168	-0.0260421	0.0381205	-0.683152	0.494511	0.937916	Cd36	12491
ENSMUSG00000002948	4342.91	0.0728537	0.0571952	1.27377	0.202744	0.810737	Map2k7	26400
ENSMUSG00000002949	5495.9	0.0244503	0.0529674	0.46161	0.644361	0.962049	Timm44	21856
ENSMUSG00000002957	6351.04	0.00682548	0.0487651	0.139966	0.888687	0.987079	Ap2a2	11772
ENSMUSG00000002963	905.798	0.13409	0.10061	1.33278	0.182605	0.793627	Pnkp	59047
ENSMUSG00000002968	1803.13	0.032807	0.0815162	0.40246	0.687345	0.966968	Med25	75613
ENSMUSG00000002981	6778.92	-0.0554011	0.0515485	-1.07474	0.282493	0.863131	Clptm1	56457
ENSMUSG00000002983	396.39	0.220736	0.152007	1.45214	0.146463	0.755561	Relb	19698
ENSMUSG00000002984	2916.46	0.0583908	0.0633936	0.921083	0.357007	0.895485	Tomm40	53333
ENSMUSG00000002985	2927.54	-0.168318	0.0761768	-2.20957	0.0271348	0.381874	Apoe	11816
ENSMUSG00000002992	107.41	-0.0432814	0.287138	-0.150734	0.880185	NA	Apoc2	11813
ENSMUSG00000002996	7177.73	-0.0539072	0.0548863	-0.982162	0.32602	0.882561	Hbp1	73389
ENSMUSG00000002997	14697.6	-0.028362	0.043742	-0.648393	0.516731	0.941913	Prkar2b	19088
ENSMUSG00000003031	5221.23	-0.0198704	0.051713	-0.384243	0.700798	0.967812	Cdkn1b	12576
ENSMUSG00000003032	620.31	-0.0151883	0.120219	-0.126338	0.899464	0.987704	Klf4	16600
ENSMUSG00000003033	3686.33	0.0472596	0.0589065	0.802281	0.42239	0.917347	Ap1m1	11767
ENSMUSG00000003037	4203.33	-0.0335685	0.059677	-0.562503	0.573773	0.948155	Rab8a	17274
ENSMUSG00000003038	1472.48	-0.0850569	0.0882301	-0.964034	0.335029	0.884481	Hmgn2	15331
ENSMUSG00000003039	1987.39	-0.101569	0.0729595	-1.39213	0.163882	0.779241	Fam32a	67922
ENSMUSG00000003062	839.458	-0.0949692	0.103919	-0.913876	0.360782	0.89747	Stard3nl	76205
ENSMUSG00000003068	3383.09	0.0219551	0.0605006	0.36289	0.716687	0.970862	Stk11	20869
ENSMUSG00000003070	17.7424	0.655263	0.679745	0.963983	0.335054	NA	Efna2	13637
ENSMUSG00000003072	4954.19	-0.0375434	0.060845	-0.617033	0.537213	0.945199	Atp5d	66043
ENSMUSG00000003099	2485.9	0.191198	0.071532	2.6729	0.00751981	0.185651	Ppp5c	19060
ENSMUSG00000003119	4435.77	0.0406151	0.0567989	0.715068	0.474567	0.93515	Cdk12	69131
ENSMUSG00000003123	40349.3	-0.0178524	0.0415484	-0.429679	0.667429	0.964384	Lipe	16890
ENSMUSG00000003131	6502.54	-0.0367145	0.0504806	-0.7273	0.467042	0.933308	Pafah1b2	18475
ENSMUSG00000003134	34.3716	0.642103	0.509279	1.26081	0.207378	NA	Tbc1d8	54610
ENSMUSG00000003135	1378.48	-0.0133206	0.0844075	-0.157813	0.874604	0.984637	Cnot11	52846
ENSMUSG00000003154	2862.44	-0.0271633	0.0692466	-0.392269	0.69486	0.967285	Foxj2	60611
ENSMUSG00000003161	2839.29	-0.0137995	0.0641878	-0.214987	0.829778	0.981815	Sri	109552
ENSMUSG00000003166	3661.28	-0.00113973	0.0579162	-0.019679	0.984299	0.997551	Dgcr2	13356
ENSMUSG00000003178	2111.29	-0.0655452	0.0847778	-0.773141	0.439439	0.92123	NA	NA
ENSMUSG00000003184	1738.83	0.0170483	0.0833907	0.204439	0.838011	0.981815	Irf3	54131
ENSMUSG00000003190	361.815	0.0626287	0.173196	0.361606	0.717646	0.970862	Bcl2l12	75736
ENSMUSG00000003198	297.13	-0.0508444	0.175859	-0.28912	0.772489	NA	Zfp959	224893
ENSMUSG00000003199	2212.12	-0.0343714	0.0718053	-0.478675	0.63217	0.959091	Mpnd	68047
ENSMUSG00000003200	2032.9	-0.0619309	0.0757531	-0.817536	0.413622	0.914246	Sh3gl1	20405
ENSMUSG00000003208	322.564	0.163532	0.172497	0.948025	0.343117	NA	Yju2	72886
ENSMUSG00000003226	16257.4	-0.0299059	0.0405406	-0.737678	0.46071	0.928713	Ranbp2	19386
ENSMUSG00000003228	1033.99	0.0794529	0.100097	0.793755	0.427338	0.917347	Grk5	14773
ENSMUSG00000003233	2038.31	0.0754128	0.0810414	0.930546	0.352088	0.892427	Dvl3	13544
ENSMUSG00000003234	3589.96	-0.0239727	0.0580048	-0.413288	0.679396	0.966968	Abcf3	27406
ENSMUSG00000003235	4208.04	-0.0332974	0.0569883	-0.584286	0.559028	0.94657	Eif2b5	224045
ENSMUSG00000003269	1941.74	-0.0368125	0.0733014	-0.502207	0.615522	0.955502	Cyth2	19158
ENSMUSG00000003271	14.6815	0.817278	0.796571	1.02599	0.304894	NA	Sult2b1	54200
ENSMUSG00000003273	364.824	0.143007	0.18614	0.768273	0.442325	0.921666	Car11	12348
ENSMUSG00000003282	1202.54	-0.109584	0.08983	-1.2199	0.222501	0.82794	Plag1	56711
ENSMUSG00000003299	1524.11	0.0540373	0.0851065	0.634937	0.52547	0.942571	Mrpl4	66163
ENSMUSG00000003308	2082.15	0.0713365	0.0715441	0.997098	0.318717	0.880861	Keap1	50868
ENSMUSG00000003316	21031.5	0.0148827	0.0383505	0.38807	0.697964	0.967532	Glg1	20340
ENSMUSG00000003341	13.5454	-1.31952	0.809787	-1.62946	0.103215	NA	Atp8b3	67331
ENSMUSG00000003344	1751.14	-0.0527271	0.0764613	-0.689593	0.49045	0.937199	Btbd2	208198
ENSMUSG00000003345	3358.71	0.0391025	0.0618929	0.631777	0.527533	0.942607	Csnk1g2	103236
ENSMUSG00000003346	1030.43	-0.104924	0.0969337	-1.08243	0.279061	0.863131	Abhd17a	216169
ENSMUSG00000003348	944.229	-0.0460239	0.0992693	-0.463627	0.642915	0.962049	Mob3a	208228
ENSMUSG00000003352	863.497	-0.159067	0.1072	-1.48383	0.137854	0.74238	Cacnb3	12297
ENSMUSG00000003354	17.038	1.18296	0.724183	1.63351	0.102361	NA	Ccdc65	105833
ENSMUSG00000003355	261.397	-0.109778	0.183473	-0.598337	0.549615	NA	Fkbp11	66120
ENSMUSG00000003360	5645.23	-0.0421152	0.0524873	-0.802388	0.422329	0.917347	Ddx23	74351
ENSMUSG00000003363	3526.85	0.0891335	0.0586421	1.51996	0.128522	0.721984	Pld3	18807
ENSMUSG00000003378	1734.37	0.101617	0.0762044	1.33348	0.182376	0.793195	Grik5	14809
ENSMUSG00000003380	2343.02	-0.104787	0.190389	-0.550385	0.582056	0.951921	Rabac1	14470
ENSMUSG00000003382	2502.01	0.0284813	0.0719465	0.395868	0.692203	0.966968	Etv3	27049
ENSMUSG00000003402	6108.41	0.01305	0.0495855	0.263181	0.792411	0.979375	Prkcsh	19089
ENSMUSG00000003410	10.9611	-0.271927	0.887492	-0.3064	0.7593	NA	Elavl3	15571
ENSMUSG00000003420	7034.14	-0.0535375	0.0490698	-1.09105	0.275252	0.863131	Fcgrt	14132
ENSMUSG00000003421	1129.99	-0.00134987	0.0933051	-0.0144673	0.988457	0.997981	Nosip	66394
ENSMUSG00000003423	1198	-0.0932533	0.0925589	-1.0075	0.313693	0.880553	Pih1d1	68845
ENSMUSG00000003429	19364	-0.17987	0.041634	-4.32028	1.55832e-05	0.00191791	Rps11	27207
ENSMUSG00000003435	6236.5	-0.0160382	0.0489591	-0.327584	0.743226	0.97579	Supt5	20924
ENSMUSG00000003437	2782.98	0.026074	0.066063	0.394684	0.693076	0.966968	Paf1	54624
ENSMUSG00000003438	1867.03	-0.0331547	0.0901787	-0.367655	0.713131	0.969854	Timm50	66525
ENSMUSG00000003444	496.32	0.219002	0.139806	1.56648	0.117236	0.703049	Med29	67224
ENSMUSG00000003458	4860.9	0.0401039	0.052719	0.76071	0.44683	0.923676	Ncstn	59287
ENSMUSG00000003464	7653	0.0630355	0.0474312	1.32899	0.183852	0.794952	Pex19	19298
ENSMUSG00000003500	4037.3	-0.0273445	0.0613102	-0.446002	0.655596	0.962051	Impdh1	23917
ENSMUSG00000003518	139.517	0.052746	0.244795	0.21547	0.829401	NA	Dusp3	72349
ENSMUSG00000003526	641.369	0.478427	0.118109	4.05071	5.10624e-05	0.00475832	Prodh	19125
ENSMUSG00000003527	1058.35	0.133042	0.0936296	1.42094	0.155335	0.769968	Ess2	27886
ENSMUSG00000003528	9266.91	0.175092	0.051471	3.40177	0.000669508	0.035953	Slc25a1	13358
ENSMUSG00000003531	1312.58	0.137816	0.0971713	1.41828	0.15611	0.770383	Dgcr6	13353
ENSMUSG00000003534	5882.91	-0.124785	0.0542091	-2.30192	0.0213399	0.347642	Ddr1	12305
ENSMUSG00000003541	265.901	-0.338402	0.190496	-1.77642	0.0756637	NA	Ier3	15937
ENSMUSG00000003545	17.8617	-0.0148497	0.689333	-0.0215421	0.982813	NA	Fosb	14282
ENSMUSG00000003546	1315.89	0.0305602	0.0896566	0.340858	0.73321	0.973178	Klc4	74764
ENSMUSG00000003549	395.892	-0.0578431	0.163675	-0.353403	0.723786	0.97087	Ercc1	13870
ENSMUSG00000003559	10.5399	1.0566	0.896307	1.17884	0.238463	NA	As3mt	57344
ENSMUSG00000003573	1822.1	-0.091748	0.0799188	-1.14802	0.250962	0.85284	Homer3	26558
ENSMUSG00000003575	2086.12	0.100695	0.0715159	1.408	0.15913	0.774559	Crtc1	382056
ENSMUSG00000003581	917.232	0.047007	0.101065	0.465116	0.641848	0.961618	Rnf215	71673
ENSMUSG00000003604	425.792	0.164769	0.147798	1.11482	0.264926	0.862768	Aven	74268
ENSMUSG00000003617	5134.53	0.130959	0.0525025	2.49433	0.0126195	0.2574	Cp	12870
ENSMUSG00000003623	3361.57	-0.0507221	0.0695128	-0.72968	0.465586	0.933166	Crot	74114
ENSMUSG00000003644	734.881	0.0193513	0.111399	0.173712	0.862092	0.983872	Rps6ka1	20111
ENSMUSG00000003660	13086	-0.000422021	0.0415042	-0.0101682	0.991887	0.99842	Snrnp200	320632
ENSMUSG00000003662	1971.13	0.0108413	0.0725495	0.149433	0.881212	0.985491	Ciao1	26371
ENSMUSG00000003680	1644.57	0.115759	0.080199	1.4434	0.148909	0.759433	Tmem179b	67706
ENSMUSG00000003680	1644.57	0.115759	0.080199	1.4434	0.148909	0.759433	Taf6l	225895
ENSMUSG00000003721	2757.83	0.0200641	0.0635555	0.315694	0.752235	0.977023	Insig2	72999
ENSMUSG00000003731	6850.42	0.0372039	0.0478596	0.777356	0.436949	0.919113	Kpna6	16650
ENSMUSG00000003746	1056.68	0.0932415	0.0943663	0.98808	0.323113	0.881619	Man1a	17155
ENSMUSG00000003752	754.009	-0.157435	0.111844	-1.40763	0.15924	0.774559	Itpkc	233011
ENSMUSG00000003762	1454.01	0.0623125	0.0823734	0.756465	0.449371	0.925844	Coq8b	76889
ENSMUSG00000003778	4966.71	0.0841034	0.0545952	1.54049	0.12344	0.713687	Brd8	78656
ENSMUSG00000003779	235.498	0.055851	0.224951	0.248281	0.803917	NA	Kif20a	19348
ENSMUSG00000003808	2515.34	0.0572282	0.0668221	0.856427	0.391762	0.906957	Farsa	66590
ENSMUSG00000003809	3752.01	0.0440882	0.062426	0.706246	0.480035	0.936554	Gcdh	270076
ENSMUSG00000003810	3277.83	-0.0159405	0.0610101	-0.261277	0.793879	0.979375	Mast2	17776
ENSMUSG00000003812	1271	0.177477	0.0906187	1.95851	0.0501707	0.506222	Dnase2a	13423
ENSMUSG00000003812	1271	0.177477	0.0906187	1.95851	0.0501707	0.506222	Gm38426	100503676
ENSMUSG00000003813	3962	0.129198	0.0625278	2.06626	0.0388043	0.450852	Rad23a	19358
ENSMUSG00000003814	35616	0.086181	0.037314	2.30962	0.0209094	0.346729	Calr	12317
ENSMUSG00000003824	12.7537	0.144157	0.871313	0.165447	0.868592	NA	Syce2	71846
ENSMUSG00000003847	37284.2	-0.00174598	0.0512254	-0.0340842	0.97281	0.995297	Nfat5	54446
ENSMUSG00000003848	1579.07	0.0285343	0.0796282	0.358344	0.720086	0.970862	Nob1	67619
ENSMUSG00000003849	1464.25	0.118557	0.0816762	1.45155	0.146626	0.755718	Nqo1	18104
ENSMUSG00000003863	200.951	-0.0826254	0.213713	-0.386618	0.699039	NA	Ppfia3	76787
ENSMUSG00000003865	6407.46	0.123012	0.0553559	2.2222	0.0262699	0.376048	Gys1	14936
ENSMUSG00000003868	1638.01	0.0190109	0.0817552	0.232534	0.816123	0.979375	Ruvbl2	20174
ENSMUSG00000003873	1741.41	-0.0794808	0.0912614	-0.870914	0.383801	0.904502	Bax	12028
ENSMUSG00000003923	1739.99	-0.00140144	0.0772665	-0.0181378	0.985529	0.997551	Tfam	21780
ENSMUSG00000003929	705.991	0.00380235	0.120046	0.0316741	0.974732	0.995297	Zfp81	224694
ENSMUSG00000003934	62.7289	-0.284814	0.37048	-0.768771	0.442029	NA	Efnb3	13643
ENSMUSG00000003948	9119.11	-0.0770027	0.0524761	-1.46739	0.142271	0.747714	Mmd	67468
ENSMUSG00000003949	78.885	-0.190424	0.330151	-0.576778	0.564089	NA	Hlf	217082
ENSMUSG00000003955	1112.18	0.00143455	0.0999003	0.0143598	0.988543	0.997981	Fam162a	70186
ENSMUSG00000003970	20756.3	-0.150834	0.0464283	-3.24875	0.00115915	0.0524652	Rpl8	26961
ENSMUSG00000003992	3019.21	0.0205607	0.0678249	0.303143	0.761781	0.977786	Ssbp2	66970
ENSMUSG00000004018	491.743	-0.0598699	0.151405	-0.39543	0.692526	0.966968	Fancl	67030
ENSMUSG00000004032	1627.39	0.0295649	0.0869444	0.340044	0.733823	0.973178	Gstm5	14866
ENSMUSG00000004035	103.763	0.300333	0.281901	1.06538	0.286703	NA	Gstm7	68312
ENSMUSG00000004040	6856.73	-0.050413	0.0519975	-0.969529	0.332281	0.882684	Stat3	20848
ENSMUSG00000004043	3152.51	0.0266815	0.0650392	0.410237	0.681632	0.966968	Stat5a	20850
ENSMUSG00000004044	21839.3	-0.0743588	0.0456675	-1.62826	0.103469	0.676858	Cavin1	19285
ENSMUSG00000004054	1211.18	0.00181398	0.0932067	0.0194619	0.984473	0.997551	Map3k11	26403
ENSMUSG00000004056	15725.3	-0.0250899	0.0451149	-0.556132	0.57812	0.951277	Akt2	11652
ENSMUSG00000004069	8861.75	0.0468088	0.0456836	1.02463	0.305538	0.876677	Dnaja3	83945
ENSMUSG00000004070	2295.6	0.0512303	0.0688998	0.743548	0.45715	0.926948	Hmox2	15369
ENSMUSG00000004071	5123.87	0.0262348	0.0519676	0.504831	0.613678	0.955502	Cdip1	66626
ENSMUSG00000004085	3274.17	-0.030704	0.0649026	-0.473078	0.636158	0.959857	Map3k20	65964
ENSMUSG00000004096	3415.68	0.0040722	0.059421	0.0685313	0.945363	0.994688	Cwc15	66070
ENSMUSG00000004098	7382.88	0.17288	0.0520661	3.32039	0.00089891	0.044042	Col5a3	53867
ENSMUSG00000004099	1439.54	0.133248	0.0829794	1.6058	0.108319	0.685093	Dnmt1	13433
ENSMUSG00000004100	1018.88	0.0331694	0.0958475	0.346064	0.729295	0.972496	Ppan	235036
ENSMUSG00000004105	6698.23	-0.0361253	0.05211	-0.69325	0.488152	0.937165	Angptl2	26360
ENSMUSG00000004113	237.935	-0.0523177	0.19726	-0.265221	0.790839	NA	Cacna1b	12287
ENSMUSG00000004127	1226.37	0.079328	0.0922823	0.859623	0.389997	0.906957	Trmt10a	108943
ENSMUSG00000004151	225.15	-0.0162745	0.200671	-0.0811007	0.935362	NA	Etv1	14009
ENSMUSG00000004187	671.605	0.18302	0.115277	1.58765	0.112365	0.693977	Kifc2	16581
ENSMUSG00000004207	88262.3	0.00385376	0.0342828	0.112411	0.910498	0.988992	Psap	19156
ENSMUSG00000004221	9191.7	-0.0441077	0.0476255	-0.926138	0.354374	0.894589	Ikbkg	16151
ENSMUSG00000004233	1447.58	0.0474102	0.0877392	0.540354	0.588953	0.954196	Wars2	70560
ENSMUSG00000004263	9255.93	0.0418147	0.0514899	0.812096	0.416737	0.915955	Atn1	13498
ENSMUSG00000004264	7816.95	0.0209433	0.0482993	0.433614	0.664568	0.963911	Phb2	12034
ENSMUSG00000004266	111.895	0.147038	0.271852	0.540873	0.588595	NA	Ptpn6	15170
ENSMUSG00000004267	137.123	0.207178	0.258984	0.799964	0.423732	NA	Eno2	13807
ENSMUSG00000004268	2295.47	-0.0473965	0.0727511	-0.651489	0.514731	0.94187	Emg1	14791
ENSMUSG00000004270	9494.86	0.213422	0.0457903	4.66086	3.14895e-06	0.000534478	Lpcat3	14792
ENSMUSG00000004285	4116.23	-0.0486924	0.0554485	-0.878155	0.379859	0.903926	Atp6v1f	66144
ENSMUSG00000004317	3529.65	-0.0384426	0.0596783	-0.644163	0.51947	0.942571	Clcn5	12728
ENSMUSG00000004319	6056.52	0.120729	0.0493091	2.44841	0.0143489	0.274972	Clcn3	12725
ENSMUSG00000004328	364.572	0.630475	0.177881	3.54437	0.000393554	0.0239791	Hif3a	53417
ENSMUSG00000004347	6.73776	-1.56188	1.18236	-1.32098	0.186506	NA	Pde1c	18575
ENSMUSG00000004356	3332.97	0.0893302	0.0621047	1.43838	0.150326	0.762459	Utp20	70683
ENSMUSG00000004360	49.4975	0.719818	0.416257	1.72926	0.0837622	NA	9330159F19Rik	212448
ENSMUSG00000004364	9104.67	0.0769733	0.0465686	1.6529	0.0983505	0.665827	Cul3	26554
ENSMUSG00000004383	2791.79	0.0458368	0.0682074	0.672021	0.50157	0.937916	Large1	16795
ENSMUSG00000004393	1891.03	0.00141366	0.0777533	0.0181814	0.985494	0.997551	Ddx56	52513
ENSMUSG00000004394	4655.82	0.0519314	0.0534142	0.97224	0.330931	0.882684	Tmed4	103694
ENSMUSG00000004446	3044.5	0.164494	0.0636484	2.58441	0.0097545	0.220754	Bid	12122
ENSMUSG00000004451	3575.92	-0.00313517	0.0586015	-0.0534999	0.957334	0.995297	Ralb	64143
ENSMUSG00000004455	8596.9	-0.0352509	0.0462295	-0.76252	0.44575	0.923676	Ppp1cc	19047
ENSMUSG00000004455	8596.9	-0.0352509	0.0462295	-0.76252	0.44575	0.923676	Ppp1ccb	434233
ENSMUSG00000004460	3561.48	0.0878871	0.0601045	1.46224	0.143676	0.750354	Dnajb11	67838
ENSMUSG00000004462	1170.09	0.0339101	0.0941973	0.35999	0.718854	0.970862	Tbccd1	70573
ENSMUSG00000004473	46.2472	0.304906	0.420494	0.725115	0.468382	NA	Clec11a	20256
ENSMUSG00000004500	483.089	0.21686	0.134351	1.61413	0.1065	0.680846	Zfp324	243834
ENSMUSG00000004508	1323.29	0.0099149	0.0883191	0.112262	0.910616	0.988992	Gab2	14389
ENSMUSG00000004530	3118.36	0.0554007	0.063461	0.872988	0.382669	0.904266	Coro1c	23790
ENSMUSG00000004535	14123.7	0.000627096	0.0428623	0.0146305	0.988327	0.997981	Tax1bp1	52440
ENSMUSG00000004558	252.78	0.0810463	0.182868	0.443196	0.657624	NA	Ndrg2	29811
ENSMUSG00000004561	746.237	0.0999129	0.111737	0.894182	0.371225	0.902976	Mettl17	52535
ENSMUSG00000004562	4794.61	-0.0427518	0.0531899	-0.803758	0.421537	0.917347	Arhgef40	268739
ENSMUSG00000004565	2292.19	0.138622	0.0699192	1.9826	0.047412	0.495115	Pnpla6	50767
ENSMUSG00000004567	4444.13	0.0714802	0.057857	1.23546	0.216658	0.824393	Mcoln1	94178
ENSMUSG00000004568	3840.86	-0.048495	0.0594515	-0.815707	0.414668	0.915173	Arhgef18	102098
ENSMUSG00000004591	5573.05	0.0151681	0.0533002	0.284578	0.775967	0.978959	Pkn2	109333
ENSMUSG00000004610	7695.01	-0.0402589	0.0556574	-0.723333	0.469475	0.934874	Etfb	110826
ENSMUSG00000004626	318.885	0.0229266	0.167585	0.136806	0.891184	NA	Stxbp2	20911
ENSMUSG00000004631	5031.9	-0.0688782	0.0575643	-1.19654	0.231484	0.837665	Sgce	20392
ENSMUSG00000004633	58.4851	0.325925	0.379351	0.859165	0.390249	NA	Chn2	69993
ENSMUSG00000004637	783.141	-0.00593649	0.108945	-0.0544906	0.956544	0.995297	Wwox	80707
ENSMUSG00000004642	1594.08	0.0522278	0.090527	0.576931	0.563986	0.94657	Slbp	20492
ENSMUSG00000004655	612.281	-0.00931776	0.131556	-0.0708273	0.943535	0.994512	Aqp1	11826
ENSMUSG00000004661	154.179	0.233643	0.240666	0.970817	0.33164	NA	Arid3b	56380
ENSMUSG00000004665	2572.97	-0.265036	0.0676154	-3.91975	8.86402e-05	0.00732631	Cnn2	12798
ENSMUSG00000004667	2100.67	-0.0517117	0.0779753	-0.663181	0.507215	0.93976	Polr2e	66420
ENSMUSG00000004677	5721.24	0.0273789	0.051465	0.531992	0.594732	0.954196	Myo9b	17925
ENSMUSG00000004698	78.2584	0.0320783	0.339177	0.0945768	0.924651	NA	Hdac9	79221
ENSMUSG00000004748	141.144	0.411064	0.250263	1.64253	0.10048	NA	Mtfp1	67900
ENSMUSG00000004768	1610.79	0.0494971	0.0788396	0.62782	0.530122	0.943597	Rab23	19335
ENSMUSG00000004771	2750.28	0.0219012	0.0658507	0.332589	0.739445	0.97475	Rab11a	53869
ENSMUSG00000004788	1180.49	-0.0225428	0.0898371	-0.25093	0.801868	0.979375	Eif2b2	217715
ENSMUSG00000004789	10588.3	0.0822741	0.0436454	1.88506	0.0594222	0.545078	Dlst	78920
ENSMUSG00000004798	5937.34	-0.0628895	0.0530093	-1.18639	0.23547	0.84164	Ulk2	29869
ENSMUSG00000004815	883.195	-0.0499393	0.111636	-0.447341	0.654629	0.962051	Dgkq	110524
ENSMUSG00000004843	2588.52	-0.0808881	0.0651218	-1.24211	0.214198	0.822155	Chmp2b	68942
ENSMUSG00000004846	8232.37	0.0323145	0.0458573	0.704674	0.481013	0.936554	Plod3	26433
ENSMUSG00000004849	3345.05	0.0425236	0.0651544	0.65266	0.513976	0.94187	Ap1s1	11769
ENSMUSG00000004865	4771.55	0.0392671	0.0528152	0.743481	0.45719	0.926948	Srpk1	20815
ENSMUSG00000004872	366.521	-0.0398648	0.154211	-0.258507	0.796015	0.979375	Pax3	18505
ENSMUSG00000004880	1319.22	0.00270474	0.0908099	0.0297846	0.976239	0.995297	Lbr	98386
ENSMUSG00000004885	24.8902	-0.0524531	0.590382	-0.0888459	0.929204	NA	Crabp2	12904
ENSMUSG00000004895	1227.87	-0.078276	0.087881	-0.890704	0.373088	0.902976	Prcc	94315
ENSMUSG00000004896	1197.48	0.0868367	0.0897959	0.967044	0.333522	0.883289	Rrnad1	229503
ENSMUSG00000004897	9365.26	-0.0604154	0.0447442	-1.35024	0.176939	0.790692	Hdgf	15191
ENSMUSG00000004929	935.606	0.0931639	0.102354	0.910216	0.362709	0.899566	Thop1	50492
ENSMUSG00000004931	1443.25	-0.128875	0.0836373	-1.54088	0.123345	0.713687	Apba3	57267
ENSMUSG00000004934	1013.4	-0.0401819	0.0957819	-0.419515	0.67484	0.966968	Pias4	59004
ENSMUSG00000004936	3007.41	0.0568054	0.0658813	0.862239	0.388556	0.906593	Map2k1	26395
ENSMUSG00000004937	4467.89	0.0130079	0.0556136	0.233898	0.815064	0.979375	Sgta	52551
ENSMUSG00000004945	1704.56	0.0428739	0.0876432	0.489187	0.624709	0.959028	Tmem242	70544
ENSMUSG00000004947	3151.13	-0.0488644	0.0606018	-0.806319	0.420059	0.916996	Dtx2	74198
ENSMUSG00000004951	29.5573	-0.0869789	0.550888	-0.157889	0.874545	NA	Hspb1	15507
ENSMUSG00000004952	641.419	-0.00944603	0.11883	-0.0794919	0.936641	0.993	Rasa4	54153
ENSMUSG00000004980	51718.3	0.0495104	0.035915	1.37854	0.168036	0.783673	Hnrnpa2b1	53379
ENSMUSG00000004994	1159.83	-0.0431621	0.0946894	-0.455828	0.648514	0.962049	Ccdc130	67736
ENSMUSG00000004996	496.34	-0.0954315	0.132665	-0.719341	0.471931	0.93515	Mri1	67873
ENSMUSG00000005034	4579.73	0.00256242	0.0554753	0.0461903	0.963159	0.995297	Prkacb	18749
ENSMUSG00000005043	1131.74	0.0996349	0.0910702	1.09405	0.273935	0.863131	Sgsh	27029
ENSMUSG00000005045	87.6636	0.0518458	0.337501	0.153617	0.877912	NA	Chd5	269610
ENSMUSG00000005054	2639.7	-0.104733	0.0662099	-1.58184	0.113687	0.699797	Cstb	13014
ENSMUSG00000005057	3038.66	0.0942328	0.0647505	1.45532	0.145581	0.755045	Sh2b2	23921
ENSMUSG00000005069	4779.62	-0.0604285	0.0528088	-1.14429	0.252504	0.856093	Pex5	19305
ENSMUSG00000005078	1548.38	0.0224218	0.0874292	0.256457	0.797598	0.979375	Jkamp	104771
ENSMUSG00000005087	1042.42	0.091638	0.0971593	0.943173	0.345592	0.890001	Cd44	12505
ENSMUSG00000005102	2216.11	0.0183382	0.0749673	0.244617	0.806753	0.979375	Eif2ak4	27103
ENSMUSG00000005103	10361.6	-0.071178	0.0443276	-1.60572	0.108334	0.685093	Wdr1	22388
ENSMUSG00000005107	238.069	-0.0158458	0.188454	-0.0840832	0.93299	NA	Slc2a9	117591
ENSMUSG00000005124	1773.71	0.00985384	0.0764777	0.128846	0.897479	0.987704	Wisp1	22402
ENSMUSG00000005125	483.573	-0.326956	0.138611	-2.35881	0.0183337	0.323305	Ndrg1	17988
ENSMUSG00000005142	6261.06	-0.00417497	0.0490122	-0.0851821	0.932117	0.992741	Man2b1	17159
ENSMUSG00000005148	14.5387	-0.336373	0.757933	-0.443803	0.657185	NA	Klf5	12224
ENSMUSG00000005150	956.054	0.0365639	0.109223	0.334763	0.737804	0.97428	Wdr83	67836
ENSMUSG00000005161	11497.3	-0.142001	0.0458745	-3.09543	0.00196531	0.0743397	Prdx2	21672
ENSMUSG00000005198	10674.1	0.00163303	0.0435992	0.0374554	0.970122	0.995297	Polr2a	20020
ENSMUSG00000005204	4344.2	-0.0328732	0.0565795	-0.581009	0.561234	0.94657	Senp3	80886
ENSMUSG00000005225	2023.68	-0.0395527	0.0765492	-0.516696	0.605368	0.954337	Plekha8	231999
ENSMUSG00000005233	85.1282	0.119671	0.336981	0.355127	0.722495	NA	Spc25	66442
ENSMUSG00000005237	8.75591	2.05877	1.09596	1.87851	0.0603111	NA	Dnah2	327954
ENSMUSG00000005262	6268.6	0.0354971	0.0541475	0.655563	0.512106	0.940697	Ufd1	22230
ENSMUSG00000005267	168.948	-0.0347323	0.237133	-0.146467	0.883552	NA	Zfp287	170740
ENSMUSG00000005268	2332.31	0.160202	0.0717191	2.23375	0.0254996	0.372229	Prlr	19116
ENSMUSG00000005299	3392.34	0.140155	0.0616944	2.27176	0.0231012	0.360469	Letm1	56384
ENSMUSG00000005312	8897.84	0.0406464	0.0473695	0.858071	0.390853	0.906957	Ubqln1	56085
ENSMUSG00000005354	6344.16	0.0251225	0.0508468	0.494083	0.621248	0.958414	Txn2	56551
ENSMUSG00000005360	22421.9	0.0517284	0.0431813	1.19793	0.230942	0.836314	Slc1a3	20512
ENSMUSG00000005362	3506.2	-0.0293107	0.0601478	-0.487311	0.626038	0.959028	Crbn	58799
ENSMUSG00000005370	2754.7	-0.0639158	0.0686562	-0.930954	0.351877	0.892161	Msh6	17688
ENSMUSG00000005371	6237.98	0.0210491	0.0501435	0.419778	0.674648	0.966968	Fbxo11	225055
ENSMUSG00000005373	377.179	0.464715	0.168977	2.75017	0.00595638	0.164835	Mlxipl	58805
ENSMUSG00000005374	2786.88	-0.0210734	0.0775674	-0.271679	0.785869	0.979375	Tbl2	27368
ENSMUSG00000005378	1115.52	0.0835756	0.0923136	0.905345	0.365283	0.900885	Bud23	66138
ENSMUSG00000005397	32907.7	0.0254611	0.0378215	0.673191	0.500826	0.937916	Nid1	18073
ENSMUSG00000005410	311.082	0.393741	0.177737	2.2153	0.0267395	NA	Mcm5	17218
ENSMUSG00000005413	18005.7	0.121861	0.0453263	2.68854	0.00717653	0.180936	Hmox1	15368
ENSMUSG00000005417	26530	0.0812634	0.0399425	2.03451	0.0419003	0.471316	Mprip	26936
ENSMUSG00000005442	6144.63	0.0304541	0.0501983	0.606676	0.544066	0.945199	Cic	71722
ENSMUSG00000005447	513.351	-0.177089	0.133916	-1.32239	0.186039	0.797557	Pafah1b3	18476
ENSMUSG00000005469	10793.8	0.0748996	0.0475186	1.57622	0.114976	0.70059	Prkaca	18747
ENSMUSG00000005470	327.995	0.116709	0.161653	0.721971	0.470312	NA	Asf1b	66929
ENSMUSG00000005481	1583.48	0.0300294	0.0794375	0.378025	0.705412	0.968734	Ddx39	68278
ENSMUSG00000005483	2545.67	-0.0466254	0.0666876	-0.699162	0.484451	0.936554	Dnajb1	81489
ENSMUSG00000005493	21.7074	0.0390848	0.654577	0.0597101	0.952387	NA	Msh4	55993
ENSMUSG00000005501	4088.09	-0.014594	0.0582067	-0.250727	0.802026	0.979375	Usp40	227334
ENSMUSG00000005505	1244.83	0.0519434	0.0927217	0.560208	0.575338	0.949407	Kbtbd4	67136
ENSMUSG00000005506	9348.71	0.0509543	0.0480521	1.0604	0.288965	0.863229	Celf1	13046
ENSMUSG00000005510	6601.98	-0.0143652	0.0623108	-0.230542	0.817671	0.979792	Ndufs3	68349
ENSMUSG00000005514	10094.2	-0.025015	0.0538245	-0.46475	0.64211	0.961749	Por	18984
ENSMUSG00000005533	976.872	-0.317337	0.100974	-3.14274	0.00167372	0.0671253	Igf1r	16001
ENSMUSG00000005534	19209.4	-0.0542183	0.0416042	-1.30319	0.192509	0.800293	Insr	16337
ENSMUSG00000005566	6325.77	-0.0424994	0.0523009	-0.812594	0.416451	0.915955	Trim28	21849
ENSMUSG00000005575	3347.15	0.161205	0.0650869	2.47677	0.0132577	0.263822	Ube2m	22192
ENSMUSG00000005580	1532.19	0.0228009	0.0800224	0.284931	0.775697	0.978959	Adcy9	11515
ENSMUSG00000005609	4305.07	0.00806526	0.0620679	0.129943	0.896612	0.987704	Ctr9	22083
ENSMUSG00000005610	58107	0.0661352	0.0359319	1.84057	0.0656846	0.565842	Eif4g2	13690
ENSMUSG00000005611	65.7555	-0.261305	0.370899	-0.704518	0.48111	NA	Mrvi1	17540
ENSMUSG00000005615	5024.64	0.0231356	0.0535757	0.431831	0.665864	0.963911	Pcyt1a	13026
ENSMUSG00000005621	2565.6	0.0915422	0.0724592	1.26336	0.206459	0.813258	Zfp592	233410
ENSMUSG00000005625	4308.84	-0.0176595	0.0550885	-0.320567	0.748539	0.976492	Psmd4	19185
ENSMUSG00000005628	98.0017	-0.0103201	0.290331	-0.035546	0.971644	NA	Tmod4	50874
ENSMUSG00000005656	2734.05	-0.0143951	0.065871	-0.218535	0.827012	0.981598	Snx6	72183
ENSMUSG00000005667	4427.36	0.0858409	0.0632138	1.35795	0.174481	0.788565	Mthfd2	17768
ENSMUSG00000005674	1278.78	0.128655	0.0958963	1.3416	0.179724	0.791835	Tomm40l	641376
ENSMUSG00000005682	1845.3	0.114649	0.0748944	1.53081	0.125816	0.717597	Pan2	103135
ENSMUSG00000005683	33882.5	0.0976996	0.0377366	2.58899	0.00962573	0.218359	Cs	12974
ENSMUSG00000005686	651.445	-0.156623	0.120057	-1.30457	0.192038	0.800114	Ampd3	11717
ENSMUSG00000005687	2468.35	-0.10575	0.0671328	-1.57524	0.115201	0.70059	Bcas2	68183
ENSMUSG00000005698	4626.91	-0.00692059	0.0537569	-0.128739	0.897564	0.987704	Ctcf	13018
ENSMUSG00000005699	480.006	0.0920426	0.13652	0.674205	0.500181	0.937916	Pard6a	56513
ENSMUSG00000005705	12.8066	-0.545371	0.799175	-0.682417	0.494975	NA	Agrp	11604
ENSMUSG00000005718	465.399	-0.496105	0.141694	-3.50125	0.000463077	0.02717	Tfap4	83383
ENSMUSG00000005774	1198.83	0.136804	0.0895856	1.52707	0.126743	0.71921	Rfx5	53970
ENSMUSG00000005779	3306.78	-0.0476528	0.075107	-0.634466	0.525777	0.942571	Psmb4	19172
ENSMUSG00000005802	5550.33	-0.0877257	0.0512446	-1.7119	0.0869147	0.629188	Slc30a4	22785
ENSMUSG00000005803	5364.14	-0.0084238	0.0581043	-0.144977	0.884729	0.986208	Sqor	59010
ENSMUSG00000005804	2216.21	-0.0113494	0.069035	-0.164401	0.869415	0.98439	Bloc1s6	18457
ENSMUSG00000005813	2147.14	0.0860062	0.0751832	1.14395	0.252642	0.856102	Metap1	75624
ENSMUSG00000005823	3408.38	0.0265041	0.0653708	0.405442	0.685153	0.966968	Gpr108	78308
ENSMUSG00000005836	968.087	0.000538813	0.0991555	0.00543402	0.995664	0.999279	Gata6	14465
ENSMUSG00000005846	6285.27	-0.0436514	0.0524885	-0.831637	0.405614	0.911969	Rsl1d1	66409
ENSMUSG00000005871	7769.3	0.0385088	0.0529998	0.726583	0.467481	0.933308	Apc	11789
ENSMUSG00000005873	11061.1	-0.0554341	0.0449962	-1.23197	0.217959	0.825321	Reep5	13476
ENSMUSG00000005881	5448.16	-0.0611548	0.0525513	-1.16372	0.244539	0.848167	Ergic3	66366
ENSMUSG00000005882	3149.01	0.0640979	0.0621813	1.03082	0.302624	0.875244	Uqcc1	56046
ENSMUSG00000005886	4825.29	0.0466869	0.0588511	0.793306	0.427599	0.917347	Ncoa2	17978
ENSMUSG00000005893	4996.36	-0.105716	0.052333	-2.02007	0.043376	0.477186	Nr2c2	22026
ENSMUSG00000005897	1023.86	-0.100436	0.096212	-1.04391	0.296529	0.869733	Nr2c1	22025
ENSMUSG00000005899	2404.48	0.0642812	0.0691991	0.928931	0.352925	0.893593	Smpd4	77626
ENSMUSG00000005907	2379.57	-0.0236603	0.0681488	-0.347186	0.728451	0.972315	Pex1	71382
ENSMUSG00000005917	230.47	0.289575	0.201893	1.4343	0.151487	NA	Otx1	18423
ENSMUSG00000005936	5829.4	-0.0621464	0.0505446	-1.22953	0.218872	0.825727	Kctd20	66989
ENSMUSG00000005947	190.363	0.319448	0.220335	1.44983	0.147106	NA	Itgae	16407
ENSMUSG00000005949	3209.97	0.0395057	0.0614114	0.643296	0.520032	0.942571	Ctns	83429
ENSMUSG00000005950	16.8495	0.914919	0.71895	1.27258	0.203169	NA	P2rx5	94045
ENSMUSG00000005951	1435.93	-0.0850225	0.0834563	-1.01877	0.308313	0.878221	Shpk	74637
ENSMUSG00000005952	397.782	-0.103056	0.152013	-0.67794	0.497809	0.937916	Trpv1	193034
ENSMUSG00000005958	2214.3	-0.0373063	0.0724699	-0.514783	0.606705	0.954337	Ephb3	13845
ENSMUSG00000005968	72.9197	-0.224273	0.33916	-0.661259	0.508446	NA	Tuft1	22156
ENSMUSG00000005973	5224.09	-0.0280491	0.0577642	-0.48558	0.627265	0.959028	Rcn1	19672
ENSMUSG00000005981	11877.6	0.0367705	0.0433523	0.848179	0.396338	0.906957	Trap1	68015
ENSMUSG00000005982	3456.2	0.00700722	0.0596785	0.117416	0.90653	0.988589	Naa60	74763
ENSMUSG00000005983	103.159	0.214498	0.282559	0.759127	0.447776	NA	1700037C18Rik	73261
ENSMUSG00000005986	140.764	0.197013	0.253605	0.776851	0.437247	NA	Ankrd13d	68423
ENSMUSG00000006005	13697.6	0.0805054	0.0450619	1.78655	0.0740098	0.591643	Tpr	108989
ENSMUSG00000006010	3393.14	0.0301614	0.0612833	0.492163	0.622604	0.959008	Odr4	226499
ENSMUSG00000006014	154.036	0.433044	0.235209	1.8411	0.0656069	NA	Prg4	96875
ENSMUSG00000006019	796.766	-0.0740878	0.107604	-0.688521	0.491125	0.937443	Dhx34	71723
ENSMUSG00000006021	575.949	0.110632	0.124092	0.891528	0.372646	0.902976	Kptn	70394
ENSMUSG00000006024	5658.1	0.0013661	0.0523857	0.0260778	0.979195	0.996848	Napa	108124
ENSMUSG00000006050	3715.67	0.0481853	0.0613786	0.78505	0.432424	0.917347	Sra1	24068
ENSMUSG00000006050	3715.67	0.0481853	0.0613786	0.78505	0.432424	0.917347	Apbb3	225372
ENSMUSG00000006057	3333.75	0.0439945	0.0624716	0.704232	0.481289	0.936554	Atp5g1	11951
ENSMUSG00000006058	2105.74	-0.0189324	0.0729502	-0.259525	0.79523	0.979375	Snf8	27681
ENSMUSG00000006095	1941.76	-0.0306777	0.0838292	-0.365955	0.714399	0.970802	Tbcb	66411
ENSMUSG00000006127	3024.04	-0.0697846	0.0643984	-1.08364	0.278525	0.863131	Inpp5k	19062
ENSMUSG00000006134	2395.74	0.0433403	0.0678047	0.639193	0.522698	0.942571	Crkl	12929
ENSMUSG00000006169	4502.49	-0.0062781	0.054416	-0.115372	0.90815	0.988589	Clint1	216705
ENSMUSG00000006191	575.244	-0.139348	0.126601	-1.10069	0.271032	0.863131	Cdkal1	68916
ENSMUSG00000006205	51.3024	-0.0688993	0.399798	-0.172335	0.863174	NA	Htra1	56213
ENSMUSG00000006215	583.879	-0.00327664	0.127485	-0.0257023	0.979495	0.996879	Zbtb17	22642
ENSMUSG00000006219	157.225	-0.00963821	0.233553	-0.0412678	0.967082	NA	Fblim1	74202
ENSMUSG00000006235	73.782	0.0170266	0.33579	0.0507061	0.95956	NA	Epor	13857
ENSMUSG00000006241	843.625	0.225708	0.109571	2.05993	0.0394052	0.454546	Ccdc159	67119
ENSMUSG00000006262	5232.7	-0.0546906	0.0518937	-1.0539	0.29193	0.865196	Mob1b	68473
ENSMUSG00000006273	14900.2	-0.00154391	0.0412749	-0.0374055	0.970162	0.995297	Atp6v1b2	11966
ENSMUSG00000006276	3132.82	0.0755229	0.06278	1.20298	0.228985	0.833272	Eps15l1	13859
ENSMUSG00000006281	4313.66	0.0617955	0.0575722	1.07336	0.283111	0.863131	Tep1	21745
ENSMUSG00000006288	1055.87	0.0229982	0.10284	0.223631	0.823044	0.98074	Ttc5	219022
ENSMUSG00000006289	1759.84	0.0367921	0.0772881	0.476038	0.634047	0.959091	Osgep	66246
ENSMUSG00000006299	9467.08	-0.00633202	0.0468566	-0.135136	0.892504	0.987472	Aamp	227290
ENSMUSG00000006301	9077.56	-0.077239	0.0478755	-1.61333	0.106673	0.680846	Tmbim1	69660
ENSMUSG00000006304	6978.25	0.0092555	0.0478204	0.193547	0.84653	0.983331	Arpc2	76709
ENSMUSG00000006307	3651.44	0.055044	0.0619652	0.888304	0.374377	0.902976	Kmt2b	75410
ENSMUSG00000006313	37.9289	-0.307447	0.46585	-0.65997	0.509273	NA	Upk1a	109637
ENSMUSG00000006315	1801.7	-0.0721062	0.093815	-0.768601	0.44213	0.921666	Tmem147	69804
ENSMUSG00000006333	19289.8	-0.17723	0.039722	-4.46177	8.12872e-06	0.00118867	Rps9	76846
ENSMUSG00000006335	512.242	-0.130265	0.139383	-0.934586	0.350002	0.890971	Tfpt	69714
ENSMUSG00000006344	561.858	0.00752805	0.125471	0.0599982	0.952157	0.995297	Ggt5	23887
ENSMUSG00000006345	22.4336	0.03628	0.601211	0.0603448	0.951881	NA	Ggt1	14598
ENSMUSG00000006356	119.938	0.190625	0.267066	0.713775	0.475366	NA	Crip2	68337
ENSMUSG00000006360	17.8492	0.35024	0.674906	0.518947	0.603798	NA	Crip1	12925
ENSMUSG00000006369	155.44	-0.348057	0.239932	-1.45065	0.146877	NA	Fbln1	14114
ENSMUSG00000006373	11490.8	-0.0367249	0.0517195	-0.710078	0.477656	0.936554	Pgrmc1	53328
ENSMUSG00000006378	883.191	-0.0656476	0.110879	-0.592063	0.553809	0.945733	Gcat	26912
ENSMUSG00000006386	19.7059	-0.43305	0.682823	-0.634206	0.525947	NA	Tek	21687
ENSMUSG00000006390	3265.46	0.15238	0.0700796	2.17438	0.0296763	0.399523	Elovl1	54325
ENSMUSG00000006392	1368.6	0.134093	0.0842963	1.59073	0.11167	0.693634	Med8	80509
ENSMUSG00000006395	457.244	-0.259189	0.143445	-1.80689	0.0707797	0.579317	Hyi	68180
ENSMUSG00000006398	139.542	0.0289883	0.265995	0.108981	0.913218	NA	Cdc20	107995
ENSMUSG00000006403	224.99	0.165524	0.192844	0.858332	0.390709	NA	Adamts4	240913
ENSMUSG00000006412	1858.69	0.0672423	0.0821583	0.818448	0.413102	0.91421	Pfdn2	18637
ENSMUSG00000006418	3289.46	-0.0932499	0.063157	-1.47648	0.139816	0.744609	Rnf114	81018
ENSMUSG00000006423	7708.82	0.103629	0.0473517	2.18849	0.028634	0.393942	C330007P06Rik	77644
ENSMUSG00000006442	1606.61	0.106377	0.0807671	1.31708	0.187812	0.797839	Srm	20810
ENSMUSG00000006445	148.72	0.187439	0.26372	0.710751	0.477238	NA	Epha2	13836
ENSMUSG00000006456	1627.76	0.0879604	0.0784692	1.12095	0.262307	0.862132	Rbm14	56275
ENSMUSG00000006462	56.004	-0.627391	0.385354	-1.62809	0.103506	NA	A530013C23Rik	329562
ENSMUSG00000006463	875.908	0.0162347	0.10489	0.154779	0.876995	0.984637	Zdhhc24	70605
ENSMUSG00000006464	468.276	0.103532	0.140894	0.734822	0.462448	0.929492	Bbs1	52028
ENSMUSG00000006471	1548.89	0.069458	0.086547	0.802547	0.422237	0.917347	Ndor1	78797
ENSMUSG00000006476	2292.22	0.0492869	0.0778546	0.633064	0.526692	0.942607	Nsmf	56876
ENSMUSG00000006494	3768.65	0.0473934	0.0578292	0.819541	0.412478	0.91421	Pdk1	228026
ENSMUSG00000006498	10383.5	-0.0385433	0.0445939	-0.864317	0.387414	0.906474	Ptbp1	19205
ENSMUSG00000006517	1501.85	0.244089	0.082405	2.96207	0.00305582	0.102999	Mvd	192156
ENSMUSG00000006522	95.3651	-0.0409822	0.306481	-0.133719	0.893625	NA	Itih3	16426
ENSMUSG00000006526	1666.02	3.63459e-05	0.0818667	0.000443964	0.999646	0.999862	Tmem110	69179
ENSMUSG00000006527	1789.63	-0.150275	0.0757572	-1.98364	0.0472963	0.495115	Sfmbt1	54650
ENSMUSG00000006542	17.1631	-0.223282	0.708843	-0.314996	0.752765	NA	Prkag3	241113
ENSMUSG00000006567	28.0384	-0.132721	0.562032	-0.236145	0.81332	NA	Atp7b	11979
ENSMUSG00000006576	1711.44	0.149759	0.0923843	1.62104	0.105009	0.680846	Slc4a3	20536
ENSMUSG00000006585	241.37	0.0614704	0.187712	0.327471	0.743311	NA	Cdt1	67177
ENSMUSG00000006586	605.238	-0.060841	0.129422	-0.470099	0.638285	0.959857	Runx1t1	12395
ENSMUSG00000006589	1904.52	-0.111097	0.08725	-1.27332	0.202904	0.810737	Aprt	11821
ENSMUSG00000006599	2906.05	0.026478	0.0680905	0.388865	0.697376	0.967532	Gtf2h1	14884
ENSMUSG00000006611	555.641	0.218171	0.127204	1.71513	0.0863222	0.626809	Hfe	15216
ENSMUSG00000006638	650.059	0.105626	0.121048	0.872596	0.382883	0.904266	Abhd1	57742
ENSMUSG00000006641	4479.95	-0.043195	0.0652298	-0.662197	0.507845	0.939849	Slc5a6	330064
ENSMUSG00000006651	54.2983	-0.397601	0.449645	-0.884255	0.376558	NA	Aplp1	11803
ENSMUSG00000006673	2780.87	0.0249895	0.0635238	0.393388	0.694033	0.967195	Qrich1	69232
ENSMUSG00000006675	22.0045	-0.680373	0.665839	-1.02183	0.306862	NA	P4htm	74443
ENSMUSG00000006676	7952.06	0.0399262	0.0469335	0.850697	0.394938	0.906957	Usp19	71472
ENSMUSG00000006678	774.514	-0.0424698	0.119773	-0.354585	0.722901	0.970862	Pola1	18968
ENSMUSG00000006699	12093.6	-0.0570041	0.0443569	-1.28512	0.19875	0.809736	Cdc42	12540
ENSMUSG00000006705	1009.87	-0.0237766	0.0961925	-0.247178	0.804771	0.979375	Pknox1	18771
ENSMUSG00000006715	55.3643	0.320044	0.405245	0.789755	0.429671	NA	Gmnn	57441
ENSMUSG00000006717	1040.54	-0.138154	0.094993	-1.45436	0.145846	0.755045	Acot13	66834
ENSMUSG00000006720	120.533	-0.141336	0.275786	-0.512482	0.608313	NA	Zfp184	193452
ENSMUSG00000006724	71.1284	-0.186335	0.343825	-0.541946	0.587855	NA	Cyp27b1	13115
ENSMUSG00000006728	8287.92	-0.0648582	0.0494576	-1.31139	0.189726	0.799181	Cdk4	12567
ENSMUSG00000006731	95.2276	-0.0246481	0.293733	-0.0839133	0.933125	NA	B4galnt1	14421
ENSMUSG00000006732	373.383	-0.0133391	0.154784	-0.0861788	0.931324	0.992741	Mettl1	17299
ENSMUSG00000006736	4329.63	0.0701687	0.0553398	1.26796	0.204811	0.811464	Tspan31	67125
ENSMUSG00000006740	13245.5	0.0928586	0.0411871	2.25456	0.0241611	0.365999	Kif5b	16573
ENSMUSG00000006763	651.974	-0.148455	0.118308	-1.25482	0.209545	0.816646	Saal1	78935
ENSMUSG00000006782	33.9933	-0.138229	0.53887	-0.256517	0.797552	NA	Cnp	12799
ENSMUSG00000006784	46.9984	0.251881	0.437139	0.576205	0.564477	NA	Ttc25	74407
ENSMUSG00000006800	1099.83	0.0526276	0.092384	0.569661	0.568908	0.947475	Sulf2	72043
ENSMUSG00000006818	6149.23	0.0110309	0.0510346	0.216145	0.828874	0.981815	Sod2	20656
ENSMUSG00000006850	341.999	-0.0729769	0.163003	-0.447702	0.654368	NA	Tmco6	71983
ENSMUSG00000006906	2293.95	0.0359453	0.0689739	0.521143	0.602267	0.954337	Stambp	70527
ENSMUSG00000006920	4307.2	0.00554706	0.0545913	0.101611	0.919066	0.991276	Ezh1	14055
ENSMUSG00000006930	15.5689	0.256807	0.723539	0.354932	0.722641	NA	Hap1	15114
ENSMUSG00000006931	2056.84	0.0444526	0.0760488	0.584527	0.558866	0.94657	P3h4	66180
ENSMUSG00000006932	19783.7	-0.0509551	0.0402821	-1.26496	0.205887	0.812342	Ctnnb1	12387
ENSMUSG00000006941	969.029	-0.0257216	0.101283	-0.253957	0.799529	0.979375	Eif1b	68969
ENSMUSG00000006958	788.64	0.236861	0.116962	2.02512	0.0428555	0.476569	Chrd	12667
ENSMUSG00000006998	16019.6	-0.0363591	0.0442713	-0.82128	0.411487	0.91421	Psmd2	21762
ENSMUSG00000007029	3383.9	-0.05961	0.0753629	-0.790973	0.42896	0.917347	Vars	22321
ENSMUSG00000007035	44.1714	0.146638	0.4504	0.325574	0.744747	NA	Msh5	17687
ENSMUSG00000007036	2800.68	0.00725851	0.0660233	0.109939	0.912458	0.989607	Abhd16a	193742
ENSMUSG00000007038	3039.46	-0.0341955	0.0647064	-0.528471	0.597172	0.954196	Neu1	18010
ENSMUSG00000007039	852.761	-0.32495	0.104486	-3.10999	0.00187093	0.072882	Ddah2	51793
ENSMUSG00000007041	3534.37	-0.0593778	0.0609445	-0.974292	0.329912	0.882684	Clic1	114584
ENSMUSG00000007050	521.759	0.0553754	0.135159	0.409707	0.682021	0.966968	Lsm2	27756
ENSMUSG00000007080	594.51	0.34075	0.127421	2.67422	0.00749041	0.185407	Pole	18973
ENSMUSG00000007097	10925.6	-0.0778304	0.059396	-1.31036	0.190073	0.799181	Atp1a2	98660
ENSMUSG00000007107	200.096	-0.270269	0.208159	-1.29838	0.194157	NA	Atp1a4	27222
ENSMUSG00000007122	47.0522	0.660857	0.42708	1.54739	0.12177	NA	Casq1	12372
ENSMUSG00000007207	160.702	0.140521	0.228296	0.615519	0.538212	NA	Stx1a	20907
ENSMUSG00000007216	569.317	-0.142491	0.124704	-1.14263	0.253191	0.856675	Zfp775	243372
ENSMUSG00000007338	1932.09	0.0449738	0.0834174	0.539141	0.58979	0.954196	Mrpl49	18120
ENSMUSG00000007379	211.101	-0.0649619	0.199345	-0.325876	0.744518	NA	Dennd2c	329727
ENSMUSG00000007411	4106.5	0.037906	0.0580546	0.652938	0.513796	0.94187	Mark3	17169
ENSMUSG00000007415	4081.66	0.0152937	0.0558315	0.273927	0.784141	0.979375	Gatad1	67210
ENSMUSG00000007458	9024.11	0.0637491	0.0447034	1.42605	0.153855	0.766892	M6pr	17113
ENSMUSG00000007476	772.975	0.196822	0.108748	1.8099	0.0703118	0.578126	Lrrc8a	241296
ENSMUSG00000007480	795.021	0.382009	0.107499	3.55361	0.000379987	0.0236064	Mc5r	17203
ENSMUSG00000007564	10381.8	0.0217855	0.0432816	0.503344	0.614723	0.955502	Ppp2r1a	51792
ENSMUSG00000007570	829.381	-0.084178	0.105469	-0.798128	0.424796	0.917347	Fance	72775
ENSMUSG00000007589	465.538	-0.0187033	0.141395	-0.132277	0.894765	0.987472	Tinf2	28113
ENSMUSG00000007591	17.088	-0.308788	0.700226	-0.440983	0.659225	NA	Tssk4	71099
ENSMUSG00000007594	368.66	0.132448	0.16519	0.801789	0.422675	0.917347	Hapln4	330790
ENSMUSG00000007603	795.271	0.0847843	0.121522	0.697685	0.485374	0.936997	Dus3l	224907
ENSMUSG00000007610	1519.69	-0.0518538	0.0836262	-0.620067	0.535214	0.945084	Gtpbp3	70359
ENSMUSG00000007613	5965	-0.0166871	0.0574506	-0.290461	0.771464	0.978745	Tgfbr1	21812
ENSMUSG00000007617	636.185	0.148523	0.117749	1.26135	0.207181	0.815147	Homer1	26556
ENSMUSG00000007646	191.527	-0.114331	0.222385	-0.514114	0.607173	NA	Rad51c	114714
ENSMUSG00000007655	51026.1	0.111971	0.0366572	3.05453	0.00225413	0.08209	Cav1	12389
ENSMUSG00000007656	2969.15	-0.027661	0.062163	-0.444976	0.656337	0.962051	Arpp19	59046
ENSMUSG00000007659	2500.85	0.0257662	0.0666589	0.386538	0.699098	0.967532	Bcl2l1	12048
ENSMUSG00000007670	3578.28	-0.0488022	0.0618457	-0.789096	0.430056	0.917347	Khsrp	16549
ENSMUSG00000007721	1467.46	-0.0947482	0.083308	-1.13732	0.255403	0.858244	Ccdc124	234388
ENSMUSG00000007739	10516.9	-0.173944	0.0540415	-3.21871	0.00128767	0.0566633	Cct4	12464
ENSMUSG00000007777	1238.56	-0.0750111	0.091381	-0.820861	0.411726	0.91421	0610009B22Rik	66050
ENSMUSG00000007783	399.355	0.0967102	0.152706	0.63331	0.526531	0.942607	Cpt1c	78070
ENSMUSG00000007805	714.887	-0.301241	0.114676	-2.62688	0.00861717	0.203241	Twist2	13345
ENSMUSG00000007812	5472.85	-0.0876263	0.0511061	-1.71459	0.0864196	0.627037	Zfp655	72611
ENSMUSG00000007815	12569.9	0.00726575	0.0431825	0.168257	0.866381	0.983983	Rhoa	11848
ENSMUSG00000007817	4455.57	-0.00519048	0.0575161	-0.0902441	0.928093	0.992449	Zmiz1	328365
ENSMUSG00000007827	1462.11	0.0859207	0.0820633	1.04701	0.295097	0.868388	Ankrd26	232339
ENSMUSG00000007833	1072.18	-0.0999553	0.0931454	-1.07311	0.283222	0.863131	Aldh16a1	69748
ENSMUSG00000007836	2598.68	-0.115078	0.0694514	-1.65696	0.0975285	0.663096	Hnrnpa0	77134
ENSMUSG00000007837	705.123	0.161922	0.116505	1.38983	0.164582	0.77937	Prrg2	65116
ENSMUSG00000007850	14864.9	0.101252	0.0451431	2.24292	0.0249023	0.368685	Hnrnph1	59013
ENSMUSG00000007867	599.345	-0.0322025	0.132668	-0.24273	0.808214	0.979375	Ift43	76411
ENSMUSG00000007872	875.913	-0.189525	0.111537	-1.69921	0.0892801	0.637956	Id3	15903
ENSMUSG00000007880	4605.07	0.0211154	0.0589635	0.358109	0.720262	0.970862	Arid1a	93760
ENSMUSG00000007888	735.868	0.146192	0.111117	1.31565	0.18829	0.797839	Crlf1	12931
ENSMUSG00000007891	45534.6	-0.00552261	0.0357739	-0.154376	0.877314	0.984637	Ctsd	13033
ENSMUSG00000007892	23464.5	-0.231104	0.052812	-4.37598	1.2089e-05	0.00164151	Rplp1	56040
ENSMUSG00000007908	16.5885	-0.110671	0.69832	-0.158482	0.874077	NA	Hmgcll1	208982
ENSMUSG00000007950	912.636	-0.0587182	0.104189	-0.563574	0.573044	0.947836	Abhd8	64296
ENSMUSG00000007987	485.401	0.0543876	0.13766	0.395087	0.692779	0.966968	Ift22	67286
ENSMUSG00000007989	366.476	0.155211	0.171014	0.907596	0.364092	0.900117	Fzd3	14365
ENSMUSG00000008035	4858.1	0.0689894	0.0529223	1.3036	0.192371	0.800214	Mid1ip1	68041
ENSMUSG00000008036	1928.9	-0.0255901	0.075029	-0.34107	0.733051	0.973178	Ap2s1	232910
ENSMUSG00000008090	7169.64	-0.059233	0.0482665	-1.22721	0.219745	0.825727	Fgfrl1	116701
ENSMUSG00000008129	160.619	-0.0298549	0.243815	-0.122449	0.902543	NA	4930432K21Rik	74666
ENSMUSG00000008136	542.125	-0.3108	0.138519	-2.24374	0.0248491	0.368685	Fhl2	14200
ENSMUSG00000008140	1263.08	-0.00428077	0.0884195	-0.0484143	0.961386	0.995297	Emc10	69683
ENSMUSG00000008153	192.641	0.127765	0.229747	0.556109	0.578136	NA	Clstn3	232370
ENSMUSG00000008167	1265.41	-0.0750538	0.0946116	-0.793283	0.427613	0.917347	Fbxw9	68628
ENSMUSG00000008200	3420.57	0.0380483	0.0620595	0.613093	0.539815	0.945199	Fnbp4	55935
ENSMUSG00000008206	7218.16	0.169114	0.0485186	3.48555	0.000491119	0.0281297	Cers4	67260
ENSMUSG00000008226	3186.4	0.0650658	0.0609132	1.06817	0.285443	0.863229	Scrn3	74616
ENSMUSG00000008301	1413.8	-0.0734906	0.0832973	-0.882268	0.377632	0.902976	Phax	56698
ENSMUSG00000008305	1253.97	0.0291947	0.0875703	0.333385	0.738843	0.97475	Tle1	21885
ENSMUSG00000008307	107.586	-0.0357003	0.290577	-0.12286	0.902218	NA	1700109H08Rik	77036
ENSMUSG00000008318	33.992	-0.0459789	0.491234	-0.0935988	0.925428	NA	Relt	320100
ENSMUSG00000008333	1645.47	-0.112487	0.0788102	-1.42731	0.15349	0.766644	Snrpb2	20639
ENSMUSG00000008348	11818.2	0.782046	0.640552	1.22089	0.222126	0.82794	Ubc	22190
ENSMUSG00000008373	1515.3	0.0451329	0.0812158	0.555715	0.578405	0.951277	Prpf31	68988
ENSMUSG00000008384	512.513	-0.132646	0.135033	-0.982323	0.325941	0.882561	Sertad1	55942
ENSMUSG00000008393	5674.43	-0.0904928	0.050215	-1.80211	0.0715286	0.582627	Carhsp1	52502
ENSMUSG00000008398	577.056	0.0611733	0.12493	0.489662	0.624373	0.959028	Elk3	13713
ENSMUSG00000008429	1853.33	-0.0654597	0.0793336	-0.825119	0.409304	0.913129	Herpud2	80517
ENSMUSG00000008435	1353.84	-0.0372682	0.0921602	-0.404385	0.68593	0.966968	Rdh13	108841
ENSMUSG00000008450	2048.28	0.0375174	0.0736658	0.509292	0.610547	0.954823	Nutf2	68051
ENSMUSG00000008475	6712.56	-0.0639624	0.0547896	-1.16742	0.243041	0.84639	Arpc5	67771
ENSMUSG00000008489	147.389	0.079594	0.2565	0.310308	0.756327	NA	Elavl2	15569
ENSMUSG00000008540	35689.2	-0.168118	0.0469678	-3.57942	0.000344357	0.0218207	Mgst1	56615
ENSMUSG00000008575	6540.55	-0.0694459	0.0586356	-1.18436	0.236269	0.841997	Nfib	18028
ENSMUSG00000008604	2842.1	0.0542738	0.0719692	0.754126	0.450774	0.925844	Ubqln4	94232
ENSMUSG00000008668	5219.49	-0.17253	0.0622531	-2.77144	0.00558098	0.159301	Rps18	20084
ENSMUSG00000008682	40792.1	-0.20382	0.0466443	-4.36966	1.24442e-05	0.00166595	Rpl10	110954
ENSMUSG00000008683	13159.2	-0.357767	0.054727	-6.5373	6.26385e-11	6.61532e-08	Rps15a	267019
ENSMUSG00000008690	3960.55	-0.0905087	0.0612948	-1.47661	0.139779	0.744609	Ncaph2	52683
ENSMUSG00000008730	9821.65	0.0456169	0.0470037	0.970497	0.331799	0.882684	Hipk1	15257
ENSMUSG00000008734	9202.97	0.0642361	0.0504145	1.27416	0.202607	0.810737	Gprc5b	64297
ENSMUSG00000008763	3480.6	-0.0439348	0.0593485	-0.740285	0.459127	0.928117	Man1a2	17156
ENSMUSG00000008822	563.17	0.0622797	0.126533	0.492199	0.622578	0.959008	Acyp1	66204
ENSMUSG00000008855	4684.3	-0.0738673	0.0546003	-1.35287	0.176096	0.790046	Hdac5	15184
ENSMUSG00000008859	2430.65	0.0784204	0.0726304	1.07972	0.280267	0.863131	Rala	56044
ENSMUSG00000008892	9787.34	0.0427118	0.0502495	0.849995	0.395328	0.906957	Vdac3	22335
ENSMUSG00000008958	1527.89	-0.0198051	0.0810164	-0.244457	0.806877	0.979375	Vps72	21427
ENSMUSG00000008976	5181.48	0.0374022	0.0565592	0.661292	0.508425	0.940068	Gabpa	14390
ENSMUSG00000009013	3163.62	0.0051081	0.0627784	0.0813671	0.93515	0.992837	Dynll1	56455
ENSMUSG00000009030	2347.85	-0.00330187	0.070807	-0.046632	0.962807	0.995297	Pdcl	67466
ENSMUSG00000009035	5358.02	0.0548662	0.0517103	1.06103	0.288676	0.863229	Tmem184b	223693
ENSMUSG00000009073	7866.07	0.0532938	0.0505888	1.05347	0.292125	0.865196	Nf2	18016
ENSMUSG00000009076	494.445	0.0168346	0.135289	0.124435	0.900971	0.987704	Zmat5	67178
ENSMUSG00000009079	13673.1	0.107618	0.042362	2.54044	0.0110713	0.235969	Ewsr1	14030
ENSMUSG00000009090	3881.09	0.0849878	0.0565264	1.50351	0.132709	0.732332	Ap1b1	11764
ENSMUSG00000009093	17.5865	-1.21692	0.752005	-1.61824	0.105611	NA	Gstt4	75886
ENSMUSG00000009108	152.767	0.0143597	0.238852	0.0601197	0.95206	NA	Gnat2	14686
ENSMUSG00000009112	8808.69	0.0250578	0.0471926	0.530969	0.59544	0.954196	Bcl2l13	94044
ENSMUSG00000009145	448.679	0.00665195	0.141242	0.0470961	0.962437	0.995297	Dqx1	93838
ENSMUSG00000009185	14.3404	0.155667	0.778192	0.200036	0.841452	NA	Ccl8	20307
ENSMUSG00000009207	1713.03	-0.000395773	0.077723	-0.00509209	0.995937	0.999279	Lnpk	69605
ENSMUSG00000009281	12258.3	-0.132672	0.0466539	-2.84375	0.00445857	0.131774	Rarres2	71660
ENSMUSG00000009291	10245.8	0.00357658	0.0463102	0.0772311	0.93844	0.993212	Pttg1ip	108705
ENSMUSG00000009293	1633.37	0.0340136	0.0812484	0.418637	0.675481	0.966968	Ube2g2	22213
ENSMUSG00000009376	5187.55	-0.0143579	0.0518815	-0.276744	0.781976	0.979375	Met	17295
ENSMUSG00000009394	3205.26	0.451218	0.0660045	6.83617	8.13365e-12	1.28851e-08	Syn2	20965
ENSMUSG00000009406	2296.52	0.0424821	0.0694866	0.611371	0.540954	0.945199	Elk1	13712
ENSMUSG00000009418	1947.37	0.0465918	0.0731813	0.636663	0.524345	0.942571	Nav1	215690
ENSMUSG00000009470	13885.1	-0.0977032	0.0413656	-2.36194	0.0181794	0.322379	Tnpo1	238799
ENSMUSG00000009535	1620.8	0.00755421	0.0784501	0.0962932	0.923288	0.99177	Rnmt	67897
ENSMUSG00000009549	3508.53	-0.137938	0.0654557	-2.10735	0.0350873	0.428119	Srp14	20813
ENSMUSG00000009551	11.1458	-0.652113	0.877523	-0.743128	0.457404	NA	6330409D20Rik	70730
ENSMUSG00000009555	3015.38	0.0287565	0.0658459	0.436724	0.662312	0.963268	Cdk9	107951
ENSMUSG00000009563	1558.22	0.0783738	0.0813548	0.963358	0.335368	0.884481	Tor2a	30933
ENSMUSG00000009566	658.929	0.0443251	0.119952	0.369525	0.711736	0.969637	Fpgs	14287
ENSMUSG00000009569	2732.71	0.0340328	0.0660413	0.515326	0.606325	0.954337	Mkl2	239719
ENSMUSG00000009575	21430.2	0.0135812	0.0390995	0.34735	0.728329	0.972315	Cbx5	12419
ENSMUSG00000009585	487.401	-0.138203	0.139325	-0.991944	0.321225	0.881619	Apobec3	80287
ENSMUSG00000009596	59.55	-0.295589	0.372293	-0.793968	0.427214	NA	Taf7l	74469
ENSMUSG00000009614	3615.76	0.0610405	0.060514	1.0087	0.313119	0.880553	Sardh	192166
ENSMUSG00000009621	1185.9	-0.0324756	0.0913128	-0.355652	0.722101	0.970862	Vav2	22325
ENSMUSG00000009630	3607.37	-0.0902153	0.06063	-1.48796	0.13676	0.741698	Ppp2cb	19053
ENSMUSG00000009633	7549.74	0.00169832	0.0501337	0.0338757	0.972976	0.995297	G0s2	14373
ENSMUSG00000009640	648.265	0.0338118	0.122189	0.276717	0.781997	0.979375	Dmap1	66233
ENSMUSG00000009647	921.562	0.140409	0.101775	1.37961	0.167708	0.783673	Mcu	215999
ENSMUSG00000009654	93.1788	0.321086	0.2997	1.07136	0.284009	NA	Oit3	18302
ENSMUSG00000009681	1994.81	0.00269917	0.081456	0.0331365	0.973566	0.995297	Bcr	110279
ENSMUSG00000009687	118.517	-0.190057	0.273959	-0.693742	0.487844	NA	Fxyd5	18301
ENSMUSG00000009731	232.513	0.174931	0.222928	0.784701	0.432629	NA	Kcnd1	16506
ENSMUSG00000009733	2034.86	0.0189173	0.0718955	0.263122	0.792457	0.979375	Tfcp2	21422
ENSMUSG00000009739	1772.12	-0.0687077	0.0770293	-0.891968	0.37241	0.902976	Pou6f1	19009
ENSMUSG00000009741	3940.15	0.0113826	0.0585118	0.194535	0.845757	0.983331	Ubp1	22221
ENSMUSG00000009772	130.322	-0.494034	0.25902	-1.90732	0.0564796	NA	Nuak2	74137
ENSMUSG00000009828	2291.61	-0.115993	0.0719307	-1.61257	0.106839	0.680846	Ick	56542
ENSMUSG00000009863	8200.58	-0.0410381	0.0464907	-0.882717	0.377389	0.902976	Sdhb	67680
ENSMUSG00000009894	2518.28	-0.0436551	0.0672135	-0.649499	0.516016	0.941913	Snap47	67826
ENSMUSG00000009905	2072.26	-0.119591	0.072438	-1.65095	0.0987488	0.666151	Kdsr	70750
ENSMUSG00000009907	5955.02	-0.054498	0.0531435	-1.02549	0.305133	0.876677	Vps4b	20479
ENSMUSG00000009927	13588.9	-0.13589	0.0517139	-2.62773	0.00859565	0.203238	Rps25	75617
ENSMUSG00000009941	16.8141	0.177905	0.697548	0.255043	0.79869	NA	Nxf2	83454
ENSMUSG00000009995	3278.03	0.00500477	0.0690606	0.0724693	0.942228	0.994035	Taz	66826
ENSMUSG00000010025	4016.35	-0.00623482	0.0625489	-0.0996791	0.920599	0.991276	Aldh3a2	11671
ENSMUSG00000010044	11.246	-0.241012	0.926683	-0.260081	0.794802	NA	Zmynd10	114602
ENSMUSG00000010045	1177.96	0.0385021	0.0935031	0.411774	0.680505	0.966968	Tmem115	56395
ENSMUSG00000010047	1376.01	-0.0560485	0.0888106	-0.631101	0.527975	0.942776	Hyal2	15587
ENSMUSG00000010048	445.381	-0.0580827	0.139014	-0.41782	0.676078	0.966968	Ifrd2	15983
ENSMUSG00000010051	79.2184	0.140125	0.324777	0.431448	0.666142	NA	Hyal1	15586
ENSMUSG00000010054	1233.48	0.14406	0.0879672	1.63766	0.101493	0.672729	Tusc2	80385
ENSMUSG00000010057	920.588	0.0412865	0.10129	0.407605	0.683564	0.966968	Nprl2	56032
ENSMUSG00000010067	1167.99	-0.0747731	0.0951631	-0.785736	0.432022	0.917347	Rassf1	56289
ENSMUSG00000010086	12.5586	0.433738	0.843737	0.514068	0.607204	NA	Rnf112	22671
ENSMUSG00000010095	11207.4	0.0751421	0.0455466	1.64979	0.0989868	0.66681	Slc3a2	17254
ENSMUSG00000010097	10364.3	0.0876768	0.0544913	1.60901	0.107615	0.682375	Nxf1	53319
ENSMUSG00000010097	10364.3	0.0876768	0.0544913	1.60901	0.107615	0.682375	Tmem223	66836
ENSMUSG00000010110	3707.45	0.0111987	0.0603673	0.185509	0.85283	0.983872	Stx5a	56389
ENSMUSG00000010154	82.9013	0.162277	0.364035	0.445772	0.655762	NA	Spire2	234857
ENSMUSG00000010205	2050.69	0.0706431	0.0760164	0.929314	0.352726	0.893424	Raver1	71766
ENSMUSG00000010277	22621	0.0775679	0.0411588	1.8846	0.0594835	0.545078	2610507B11Rik	72503
ENSMUSG00000010290	1995.78	-0.00583446	0.072557	-0.0804121	0.935909	0.992837	AI597479	98404
ENSMUSG00000010307	423.788	-0.174772	0.147243	-1.18696	0.235242	0.84164	Tmem86a	67893
ENSMUSG00000010311	9.0426	0.543999	0.95241	0.571181	0.567877	NA	Optc	269120
ENSMUSG00000010358	780.986	0.231384	0.111609	2.07317	0.0381564	0.447219	Ifi35	70110
ENSMUSG00000010362	458.821	-0.0786657	0.152114	-0.517148	0.605053	0.954337	Rdm1	66599
ENSMUSG00000010376	2031.13	0.061679	0.0736661	0.837277	0.402437	0.911187	Nedd8	18002
ENSMUSG00000010392	5865.36	0.0390181	0.0556605	0.701	0.483303	0.936554	Gosr1	53334
ENSMUSG00000010406	519.149	-0.261213	0.142439	-1.83386	0.0666747	0.566854	Mrpl52	68836
ENSMUSG00000010453	6600.33	-0.0175531	0.052125	-0.336751	0.736304	0.974046	Kansl3	226976
ENSMUSG00000010461	264.779	0.192283	0.178796	1.07543	0.282181	NA	Eya4	14051
ENSMUSG00000010476	1390.15	-0.092001	0.0934621	-0.984367	0.324935	0.882561	Ebf3	13593
ENSMUSG00000010517	3951.77	-0.0997996	0.0615091	-1.62252	0.104692	0.680644	Faf1	14084
ENSMUSG00000010538	60.1177	0.000863645	0.392437	0.00220072	0.998244	NA	Tsacc	76927
ENSMUSG00000010554	2413.06	0.122742	0.0696861	1.76136	0.0781772	0.600222	Mettl16	67493
ENSMUSG00000010607	285.806	-0.216797	0.191968	-1.12934	0.258753	NA	Pigyl	66268
ENSMUSG00000010608	8008.41	0.0891193	0.0491052	1.81486	0.0695449	0.573746	Rbm25	67039
ENSMUSG00000010609	1949.49	-0.00534192	0.076704	-0.0696432	0.944478	0.9946	Psen2	19165
ENSMUSG00000010651	47.4994	-0.321313	0.425845	-0.754532	0.45053	NA	Acaa1b	235674
ENSMUSG00000010660	1194.85	0.0263658	0.0890611	0.296042	0.767198	0.978745	Plcd1	18799
ENSMUSG00000010663	14371.9	0.0505961	0.0405792	1.24685	0.212453	0.821215	Fads1	76267
ENSMUSG00000010721	2203.02	-0.0725761	0.0701461	-1.03464	0.300836	0.873913	Lmbr1	56873
ENSMUSG00000010751	1064.18	0.180849	0.094269	1.91844	0.0550554	0.52325	Tnfrsf22	79202
ENSMUSG00000010755	2976.59	0.0538215	0.0631891	0.851753	0.394351	0.906957	Cars	27267
ENSMUSG00000010830	794.401	-0.0762946	0.107732	-0.708188	0.478829	0.936554	Kdelr3	105785
ENSMUSG00000010911	927.351	-0.197627	0.101016	-1.95638	0.0504202	0.5066	Apip	56369
ENSMUSG00000010914	3743.88	0.133928	0.0578703	2.31429	0.020652	0.345398	Pdhx	27402
ENSMUSG00000010936	3527.92	0.0666782	0.0618989	1.07721	0.281386	0.863131	Vac14	234729
ENSMUSG00000011008	27.7608	-0.248662	0.597527	-0.416151	0.677299	NA	Mcoln2	68279
ENSMUSG00000011096	2223.23	-0.143083	0.0793176	-1.80393	0.0712421	0.581749	Akt1s1	67605
ENSMUSG00000011114	3561.05	0.0650836	0.0611668	1.06404	0.287313	0.863229	Tbrg1	21376
ENSMUSG00000011148	46.7655	-0.226789	0.471382	-0.481114	0.630435	NA	Adssl1	11565
ENSMUSG00000011158	1779.53	-0.0386994	0.080532	-0.480546	0.630839	0.959091	Brf1	72308
ENSMUSG00000011179	3058.77	-0.00579134	0.0613257	-0.0944358	0.924763	0.992056	Odc1	18263
ENSMUSG00000011254	554.094	-0.166784	0.127807	-1.30497	0.191904	0.800022	Thg1l	66628
ENSMUSG00000011256	1009.82	-0.101886	0.0997935	-1.02097	0.307268	0.876982	Adam19	11492
ENSMUSG00000011257	10014.3	-0.0341292	0.0451781	-0.755436	0.449987	0.925844	Pabpc4	230721
ENSMUSG00000011267	58.2175	-0.519883	0.380334	-1.36691	0.171654	NA	Zfp296	63872
ENSMUSG00000011306	1755.87	0.114823	0.0774905	1.48177	0.138401	0.74313	Sugp1	70616
ENSMUSG00000011427	1153.51	-0.0894396	0.0928402	-0.963372	0.335361	0.884481	Zfp790	233056
ENSMUSG00000011589	17.9932	-0.0738345	0.695798	-0.106115	0.915491	NA	Fsd1	240121
ENSMUSG00000011658	520.931	0.0166563	0.12997	0.128155	0.898026	0.987704	Fuz	70300
ENSMUSG00000011751	14.6076	-0.975632	0.780011	-1.25079	0.21101	NA	Sptbn4	80297
ENSMUSG00000011752	12123.5	0.105942	0.0465297	2.27687	0.0227938	0.358377	Pgam1	18648
ENSMUSG00000011831	6855.22	0.000792642	0.0490903	0.0161466	0.987117	0.997981	Evi5	14020
ENSMUSG00000011832	3227.85	0.0857645	0.0635731	1.34907	0.177315	0.790716	Evi5l	213027
ENSMUSG00000011837	986.452	0.117121	0.0983456	1.19091	0.233689	0.839779	Snapc2	102209
ENSMUSG00000011877	5674.61	-0.0318962	0.0561409	-0.568146	0.569936	0.947475	Git1	216963
ENSMUSG00000011884	2538.8	-0.0373034	0.0692224	-0.538892	0.589962	0.954196	Gltp	56356
ENSMUSG00000011958	5339.42	0.0109907	0.0532544	0.206381	0.836494	0.981815	Bnip2	12175
ENSMUSG00000011960	4421.52	-0.0777282	0.0553046	-1.40546	0.159886	0.774559	Ccnt1	12455
ENSMUSG00000012017	1272.88	-0.0970919	0.0890496	-1.09031	0.275575	0.863131	Scarf2	224024
ENSMUSG00000012076	1675.64	0.112795	0.0779473	1.44707	0.147879	0.756912	Brms1l	52592
ENSMUSG00000012114	2277.44	-0.0665226	0.071765	-0.926951	0.353952	0.894391	Med15	94112
ENSMUSG00000012117	1786	0.0865856	0.0764529	1.13254	0.257409	0.859291	Dhdds	67422
ENSMUSG00000012126	94.6888	0.386719	0.296629	1.30371	0.192332	NA	Ubxn11	67586
ENSMUSG00000012296	991.787	-0.07751	0.102139	-0.758868	0.447932	0.924357	Tjap1	74094
ENSMUSG00000012396	83.3193	0.125555	0.348178	0.360607	0.718394	NA	Nanog	71950
ENSMUSG00000012405	14565.7	-0.0603159	0.0421722	-1.43023	0.152652	0.76608	Rpl15	66480
ENSMUSG00000012422	5729.81	0.0200212	0.0526774	0.380073	0.703892	0.968734	Tmem167	66074
ENSMUSG00000012428	543.873	-0.0817132	0.127299	-0.641898	0.52094	0.942571	Steap4	117167
ENSMUSG00000012429	468.017	-0.18915	0.142066	-1.33143	0.183049	0.794467	Mplkip	66308
ENSMUSG00000012443	116.944	0.451571	0.274604	1.64444	0.100085	NA	Kif11	16551
ENSMUSG00000012483	858.867	0.00202682	0.103057	0.019667	0.984309	0.997551	Rpa3	68240
ENSMUSG00000012519	954.517	0.0618999	0.100619	0.615193	0.538427	0.945199	Mlkl	74568
ENSMUSG00000012535	8568.69	-0.0085312	0.047285	-0.180421	0.856822	0.983872	Tnpo3	320938
ENSMUSG00000012609	873.29	0.12899	0.10936	1.1795	0.238199	0.842719	Ttll5	320244
ENSMUSG00000012640	1474.58	0.0233233	0.0824211	0.282978	0.777194	0.978959	Zfp715	69930
ENSMUSG00000012705	15973.7	0.0769235	0.0519994	1.47932	0.139056	0.744121	Retn	57264
ENSMUSG00000012819	37.0873	0.661943	0.547073	1.20997	0.22629	NA	Cdh23	22295
ENSMUSG00000012848	16872.2	-0.135195	0.0496276	-2.72418	0.00644609	0.171843	Rps5	20103
ENSMUSG00000012889	15.1668	-0.342387	0.782434	-0.437592	0.661682	NA	Podnl1	244550
ENSMUSG00000013033	4254.82	0.072218	0.0613092	1.17793	0.238824	0.842803	Adgrl1	330814
ENSMUSG00000013076	24675	0.0852769	0.0376736	2.26357	0.0236004	0.362394	Amotl1	75723
ENSMUSG00000013089	280.498	-0.227379	0.174768	-1.30103	0.193247	NA	Etv5	104156
ENSMUSG00000013150	1707.08	-0.00458181	0.0789769	-0.0580147	0.953737	0.995297	Gfod2	70575
ENSMUSG00000013155	213.234	-0.112825	0.205988	-0.547728	0.583879	NA	Enkd1	102124
ENSMUSG00000013158	15.2791	0.616593	0.772401	0.798281	0.424707	NA	4933405L10Rik	71046
ENSMUSG00000013160	10365	0.0173134	0.0433475	0.399409	0.689592	0.966968	Atp6v0d1	11972
ENSMUSG00000013236	9997.86	0.0208047	0.0456329	0.455915	0.648451	0.962049	Ptprs	19280
ENSMUSG00000013275	1463.34	0.0694127	0.081863	0.847913	0.396486	0.906957	Slc41a1	98396
ENSMUSG00000013367	54.1982	-0.274545	0.390752	-0.702606	0.482301	NA	Iglon5	210094
ENSMUSG00000013415	1619.87	-0.0749561	0.0783816	-0.956298	0.338922	0.886719	Igf2bp1	140486
ENSMUSG00000013419	2463.78	-0.15568	0.0675185	-2.30573	0.0211255	0.347642	Zfp651	270210
ENSMUSG00000013465	2450.71	-0.0735633	0.067124	-1.09593	0.273109	0.863131	Nelfb	58202
ENSMUSG00000013483	417.133	0.0251919	0.145249	0.173439	0.862306	0.983872	Card14	170720
ENSMUSG00000013495	1669	0.118386	0.0821286	1.44147	0.149453	0.759484	Tmem175	72392
ENSMUSG00000013593	13411	-0.0241165	0.0451887	-0.533684	0.59356	0.954196	Ndufs2	226646
ENSMUSG00000013622	4229.76	-0.112811	0.0575173	-1.96134	0.0498391	0.506112	Atraid	381629
ENSMUSG00000013629	3192.99	-0.0147672	0.0623536	-0.23683	0.812789	0.979375	Cad	69719
ENSMUSG00000013646	1800.78	-0.0346387	0.0791457	-0.437657	0.661635	0.963207	Sh3bp5l	79566
ENSMUSG00000013662	8118.07	-0.0364902	0.0473298	-0.770978	0.44072	0.921371	Atad1	67979
ENSMUSG00000013663	16382.8	0.0472195	0.0431548	1.09419	0.273871	0.863131	Pten	19211
ENSMUSG00000013698	3754.77	0.0738704	0.0582445	1.26828	0.204697	0.811464	Pea15a	18611
ENSMUSG00000013701	2712	-0.112118	0.0668449	-1.67728	0.0934879	0.651468	Timm23	53600
ENSMUSG00000013736	4316.61	-0.0224285	0.0572162	-0.391996	0.695061	0.967285	Trnt1	70047
ENSMUSG00000013787	9594.33	-0.0826049	0.053664	-1.5393	0.123731	0.7145	Ehmt2	110147
ENSMUSG00000013822	1180.1	-0.0220384	0.0984863	-0.223771	0.822935	0.98074	Elof1	66126
ENSMUSG00000013833	1712.04	-0.047206	0.0869655	-0.542813	0.587259	0.954196	Med16	216154
ENSMUSG00000013846	3234.45	0.0423557	0.0637826	0.664063	0.50665	0.93976	St3gal1	20442
ENSMUSG00000013858	3376.12	-0.0425301	0.0609632	-0.697636	0.485405	0.936997	Tmem259	216157
ENSMUSG00000013878	4367.69	-0.00174871	0.0549781	-0.0318074	0.974626	0.995297	Rnf170	77733
ENSMUSG00000013921	1569.13	-0.203091	0.0812562	-2.49939	0.0124406	0.254845	Clip3	76686
ENSMUSG00000013928	17.2282	-0.208939	0.711301	-0.293741	0.768956	NA	NA	NA
ENSMUSG00000013973	1622.07	-0.138246	0.0818336	-1.68936	0.091151	0.643735	Dedd	21945
ENSMUSG00000013974	12.6219	0.0700877	0.842411	0.083199	0.933693	NA	Mcemp1	69189
ENSMUSG00000013997	1800.21	0.0323789	0.0793201	0.408206	0.683122	0.966968	Nit1	27045
ENSMUSG00000014039	1065.88	0.00433573	0.0952727	0.0455087	0.963702	0.995297	Prdm15	114604
ENSMUSG00000014074	1778.27	0.102156	0.0841459	1.21403	0.224736	0.828632	Rnf168	70238
ENSMUSG00000014075	487.638	-0.142346	0.137889	-1.03232	0.301921	0.874926	Tctex1d2	66061
ENSMUSG00000014077	29786.5	-0.0712803	0.0381933	-1.8663	0.061999	0.553854	Chp1	56398
ENSMUSG00000014177	3118.72	-0.0524117	0.069383	-0.755397	0.450011	0.925844	Tvp23b	67510
ENSMUSG00000014195	8969.93	-0.0337219	0.0452195	-0.745739	0.455825	0.926456	Dnajc7	56354
ENSMUSG00000014226	4181.18	-0.0544511	0.0610613	-0.891745	0.37253	0.902976	Cacybp	12301
ENSMUSG00000014232	477.515	-0.0753624	0.143612	-0.524763	0.599748	0.954337	Cluap1	76779
ENSMUSG00000014243	367.398	-0.218943	0.158656	-1.37998	0.167591	0.783673	Zswim7	69747
ENSMUSG00000014245	789.021	-0.00278988	0.108238	-0.0257753	0.979437	0.996879	Pigl	327942
ENSMUSG00000014294	1932.75	-0.215325	0.0787468	-2.7344	0.00624936	0.169715	Ndufa2	17991
ENSMUSG00000014301	686.443	-0.153593	0.115137	-1.334	0.182202	0.793195	Pam16	66449
ENSMUSG00000014303	1313.48	0.0135201	0.0899423	0.15032	0.880513	0.985343	Glis2	83396
ENSMUSG00000014313	6801.96	-0.127474	0.05613	-2.27105	0.0231439	0.360469	Cox6c	12864
ENSMUSG00000014329	1205.96	-0.0845136	0.0902283	-0.936664	0.348932	0.890121	Bicc1	83675
ENSMUSG00000014349	5637.94	-0.00241006	0.0517197	-0.0465985	0.962833	0.995297	Ube2z	268470
ENSMUSG00000014353	5022.59	-0.0403237	0.0537998	-0.749515	0.453547	0.926456	Tmem87b	72477
ENSMUSG00000014355	16670.7	0.0480942	0.0408105	1.17848	0.238606	0.842719	Anapc1	17222
ENSMUSG00000014361	994.95	0.347416	0.108273	3.20871	0.0013333	0.0570855	Mertk	17289
ENSMUSG00000014402	3736.38	-0.0254689	0.0605709	-0.420481	0.674134	0.966968	Tsg101	22088
ENSMUSG00000014418	2670.21	-0.0176575	0.0652629	-0.270559	0.78673	0.979375	Hps5	246694
ENSMUSG00000014426	1750.24	-0.101473	0.0770941	-1.31623	0.188098	0.797839	Map3k4	26407
ENSMUSG00000014444	6614.24	0.0908457	0.0487911	1.86193	0.0626128	0.555997	Piezo1	234839
ENSMUSG00000014470	1786.7	0.0336121	0.0768485	0.437381	0.661835	0.963213	Rnf166	68718
ENSMUSG00000014496	3103.05	-0.070603	0.0697615	-1.01206	0.311508	0.880016	Ankrd28	105522
ENSMUSG00000014498	2979.52	0.0499243	0.0637011	0.783727	0.4332	0.917462	Ankrd52	237615
ENSMUSG00000014503	137.219	-0.289603	0.252798	-1.14559	0.251965	NA	Pkd2l2	53871
ENSMUSG00000014504	1656.37	-0.0183281	0.0792224	-0.23135	0.817043	0.979442	Srp19	66384
ENSMUSG00000014547	777.355	0.175057	0.108286	1.61662	0.10596	0.680846	Wdfy2	268752
ENSMUSG00000014550	3670.06	-0.00419594	0.0590908	-0.0710082	0.943391	0.994512	Rbsn	78287
ENSMUSG00000014551	1706.6	0.0657781	0.0790089	0.83254	0.405104	0.911969	Mrps25	64658
ENSMUSG00000014554	1558.1	-0.0829252	0.0800782	-1.03555	0.300411	0.873256	Dguok	27369
ENSMUSG00000014592	269.059	-0.115704	0.179431	-0.644839	0.519032	NA	Camta1	100072
ENSMUSG00000014599	5213.65	-0.016691	0.057961	-0.287969	0.77337	0.978959	Csf1	12977
ENSMUSG00000014601	1886.1	-0.0253063	0.0756883	-0.334349	0.738116	0.97428	Strip1	229707
ENSMUSG00000014606	4938.54	0.0765405	0.0532672	1.43692	0.150742	0.763146	Slc25a11	67863
ENSMUSG00000014633	515.78	-0.0542366	0.147264	-0.368295	0.712653	0.969637	Cmc2	66531
ENSMUSG00000014668	3285.43	0.033211	0.0618806	0.536695	0.591479	0.954196	Chfr	231600
ENSMUSG00000014704	184.782	0.143221	0.221329	0.647095	0.517571	NA	Hoxa2	15399
ENSMUSG00000014748	4603.22	0.0540427	0.0541287	0.998411	0.31808	0.880861	Tex261	21766
ENSMUSG00000014763	3874.88	-0.0425735	0.056898	-0.748242	0.454314	0.926456	Fam120b	67544
ENSMUSG00000014767	1058.68	0.00407712	0.0945719	0.0431113	0.965613	0.995297	Tbp	21374
ENSMUSG00000014769	6395.04	-0.0774011	0.0529513	-1.46174	0.143812	0.750354	Psmb1	19170
ENSMUSG00000014771	832.071	-0.0570155	0.106641	-0.534648	0.592893	0.954196	Pdcd2	18567
ENSMUSG00000014773	38.966	-0.159481	0.491727	-0.324328	0.745689	NA	Dll1	13388
ENSMUSG00000014776	337.571	-0.270064	0.164279	-1.64394	0.100189	NA	Nol3	78688
ENSMUSG00000014778	1282.1	0.0518969	0.0896423	0.578933	0.562634	0.94657	Fhod1	234686
ENSMUSG00000014782	52.8431	0.264756	0.404275	0.654891	0.512538	NA	Plekhg4	102075
ENSMUSG00000014786	351.706	0.263508	0.158028	1.66748	0.0954196	NA	Slc9a5	277973
ENSMUSG00000014791	73.9047	0.195726	0.333018	0.587735	0.55671	NA	Elmo3	234683
ENSMUSG00000014813	202.268	0.361751	0.205301	1.76206	0.0780598	NA	Stc1	20855
ENSMUSG00000014837	663.613	0.257724	0.116202	2.2179	0.0265618	0.377656	4931428F04Rik	74356
ENSMUSG00000014846	92.6435	0.0494438	0.304144	0.162567	0.87086	NA	Tppp3	67971
ENSMUSG00000014850	1176.1	-0.0436782	0.0900389	-0.485104	0.627602	0.959028	Msh3	17686
ENSMUSG00000014856	1532.48	-0.0551324	0.0952105	-0.579058	0.56255	0.94657	Tmem208	66320
ENSMUSG00000014859	1893.35	0.113026	0.0877092	1.28864	0.197523	0.808803	E2f4	104394
ENSMUSG00000014867	9098.79	0.0690517	0.0454081	1.52069	0.128337	0.721681	Surf4	20932
ENSMUSG00000014873	1485.46	0.0833873	0.0902983	0.923465	0.355765	0.895485	Surf2	20931
ENSMUSG00000014905	4669.15	-0.094535	0.0649813	-1.4548	0.145723	0.755045	Dnajb9	27362
ENSMUSG00000014907	1235.12	0.132968	0.0938106	1.41741	0.156364	0.770383	Naf1	234344
ENSMUSG00000014932	3529.01	-0.087363	0.0618091	-1.41343	0.157528	0.772489	Yes1	22612
ENSMUSG00000014956	17126.6	-0.0748886	0.0416378	-1.79857	0.0720864	0.582627	Ppp1cb	19046
ENSMUSG00000014959	5961.63	0.036741	0.0518488	0.708619	0.478561	0.936554	Gorasp2	70231
ENSMUSG00000014980	674.829	0.0160615	0.116787	0.137528	0.890614	0.987359	Tsen15	66637
ENSMUSG00000015002	7520.57	0.032412	0.0465415	0.696411	0.486171	0.937139	Efr3a	76740
ENSMUSG00000015013	1669.2	-0.250552	0.0862713	-2.90423	0.0036816	0.116645	Trappc2l	59005
ENSMUSG00000015016	1324.03	-0.0416772	0.086082	-0.484157	0.628274	0.959028	Acsf3	257633
ENSMUSG00000015023	2935.49	0.0131012	0.0637296	0.205574	0.837124	0.981815	Ddx19a	13680
ENSMUSG00000015027	1173.95	0.170807	0.0920609	1.85536	0.0635443	0.559139	Galns	50917
ENSMUSG00000015053	21.4703	0.434218	0.625524	0.694167	0.487577	NA	Gata2	14461
ENSMUSG00000015083	203.955	0.147143	0.210818	0.697962	0.485201	NA	C8g	69379
ENSMUSG00000015085	28.0847	0.269612	0.555326	0.485503	0.62732	NA	Entpd2	12496
ENSMUSG00000015087	4476.8	0.0619869	0.0545134	1.1371	0.255498	0.858244	Rabl6	227624
ENSMUSG00000015090	172.662	0.192344	0.229163	0.839334	0.401282	NA	Ptgds	19215
ENSMUSG00000015092	2411.93	-0.102903	0.070068	-1.46862	0.141936	0.747114	Edf1	59022
ENSMUSG00000015094	3450.25	0.00216185	0.0718176	0.0301019	0.975986	0.995297	Npdc1	18146
ENSMUSG00000015095	2554.7	0.00488219	0.0665123	0.0734029	0.941486	0.994035	Fbxw5	30839
ENSMUSG00000015112	451.83	-0.0573786	0.161073	-0.356227	0.721671	0.970862	Slc25a13	50799
ENSMUSG00000015120	6726.98	-0.0020319	0.0480708	-0.0422689	0.966284	0.995297	Ube2i	22196
ENSMUSG00000015126	741.154	0.0836977	0.113419	0.737953	0.460543	0.928713	Tsr3	68327
ENSMUSG00000015127	940.233	-0.0469496	0.100082	-0.469109	0.638991	0.960011	Unkl	74154
ENSMUSG00000015133	1634.46	-0.058671	0.0798794	-0.734494	0.462647	0.929696	Lrrk1	233328
ENSMUSG00000015143	4747.96	-0.0764156	0.0549156	-1.39151	0.164071	0.77937	Actn1	109711
ENSMUSG00000015149	4224.96	-0.0149595	0.0620016	-0.241276	0.809342	0.979375	Sirt2	64383
ENSMUSG00000015165	8722.51	0.0992518	0.0467502	2.12302	0.0337518	0.42097	Hnrnpl	15388
ENSMUSG00000015176	3409.03	0.104421	0.0598019	1.74611	0.0807914	0.611218	Nolc1	70769
ENSMUSG00000015189	4346.38	-0.0641893	0.0563778	-1.13856	0.254888	0.857406	Casd1	213819
ENSMUSG00000015202	839.067	-0.126749	0.103985	-1.21891	0.222877	0.828487	Cnksr3	215748
ENSMUSG00000015214	3478.28	0.0476554	0.0587569	0.81106	0.417331	0.916527	Mtmr1	53332
ENSMUSG00000015217	1806.98	0.00138379	0.0818694	0.0169024	0.986514	0.997959	Hmgb3	15354
ENSMUSG00000015222	858.805	-0.110829	0.104374	-1.06185	0.288303	0.863229	Map2	17756
ENSMUSG00000015224	338.445	-0.136391	0.175227	-0.778368	0.436352	NA	Cyp2j9	74519
ENSMUSG00000015243	28236.4	-0.0589595	0.0402318	-1.46549	0.142786	0.748172	Abca1	11303
ENSMUSG00000015247	1527.52	-0.0183633	0.080681	-0.227603	0.819955	0.980037	Nipsnap3b	66536
ENSMUSG00000015289	1045.69	-0.00680915	0.0962096	-0.0707742	0.943577	0.994512	Lage3	66192
ENSMUSG00000015290	3001.09	-0.0643158	0.071869	-0.894904	0.370839	0.902976	Ubl4a	27643
ENSMUSG00000015290	3001.09	-0.0643158	0.071869	-0.894904	0.370839	0.902976	Gm44504	100169864
ENSMUSG00000015291	8857.2	0.0946765	0.047335	2.00014	0.0454857	0.489074	Gdi1	14567
ENSMUSG00000015305	8979.85	0.00102887	0.0461118	0.0223126	0.982199	0.997551	Sash1	70097
ENSMUSG00000015312	207.232	-0.433099	0.202763	-2.13599	0.0326806	NA	Gadd45b	17873
ENSMUSG00000015335	315.985	-0.0564275	0.178006	-0.316998	0.751245	NA	Zdhhc12	66220
ENSMUSG00000015337	114.315	-0.102611	0.277808	-0.36936	0.711859	NA	Endog	13804
ENSMUSG00000015341	5854.91	-0.0442605	0.054131	-0.817655	0.413554	0.914246	Golga7	57437
ENSMUSG00000015342	33.5678	-0.847925	0.499948	-1.69603	0.0898809	NA	Xk	22439
ENSMUSG00000015354	553.129	-0.0851709	0.134598	-0.632778	0.526879	0.942607	Pcolce2	76477
ENSMUSG00000015357	4747.05	0.0283778	0.0638315	0.444574	0.656628	0.962051	Clpx	270166
ENSMUSG00000015363	2484.79	-0.0743779	0.069329	-1.07283	0.283349	0.863131	Trabd	67976
ENSMUSG00000015365	9.82724	-1.4463	0.986771	-1.46569	0.142731	NA	Mov10l1	83456
ENSMUSG00000015377	260.708	-0.20529	0.193259	-1.06225	0.288121	NA	Dennd6b	69440
ENSMUSG00000015451	152.985	0.469758	0.254516	1.84569	0.0649371	NA	C4a	625018
ENSMUSG00000015452	279.91	0.044893	0.190722	0.235385	0.81391	NA	Ager	11596
ENSMUSG00000015461	3147.12	0.130486	0.0655631	1.99024	0.0465646	0.493418	Atf6b	12915
ENSMUSG00000015467	35.8468	0.851857	0.485492	1.75463	0.0793234	NA	Egfl8	81701
ENSMUSG00000015468	10.3255	-0.107336	0.890366	-0.120553	0.904045	NA	Notch4	18132
ENSMUSG00000015474	746.135	0.131599	0.128768	1.02199	0.306787	0.876677	Ppt2	54397
ENSMUSG00000015478	1734.75	0.0318835	0.0776901	0.410393	0.681518	0.966968	Rnf5	54197
ENSMUSG00000015488	1721.95	-0.101114	0.0793282	-1.27463	0.202439	0.810737	Cacfd1	381356
ENSMUSG00000015501	1089.45	0.0953188	0.0976457	0.976169	0.328981	0.882684	Hivep2	15273
ENSMUSG00000015522	5368.28	-0.0807305	0.0536802	-1.50392	0.132603	0.732332	Arnt	11863
ENSMUSG00000015536	2889.09	0.0548287	0.0628108	0.872918	0.382708	0.904266	Mocs2	17434
ENSMUSG00000015542	1154.81	-0.132538	0.0913879	-1.45028	0.146979	0.756265	Nat9	66176
ENSMUSG00000015568	463597	0.0548627	0.0359754	1.525	0.127258	0.71921	Lpl	16956
ENSMUSG00000015575	4436.11	-0.039391	0.0580834	-0.67818	0.497658	0.937916	Atp6v0e	11974
ENSMUSG00000015597	4190.98	0.0262818	0.0621297	0.423015	0.672284	0.965832	Zfp318	57908
ENSMUSG00000015605	1294.81	0.021026	0.0873311	0.240762	0.80974	0.979375	Srf	20807
ENSMUSG00000015619	71.2503	0.17363	0.357823	0.485241	0.627506	NA	Gata3	14462
ENSMUSG00000015647	562.999	0.159236	0.124622	1.27776	0.201335	0.810737	Lama5	16776
ENSMUSG00000015652	233.703	0.303266	0.200229	1.51459	0.129875	NA	Steap1	70358
ENSMUSG00000015653	1783.97	0.134707	0.0770094	1.74922	0.0802524	0.609372	Steap2	74051
ENSMUSG00000015656	56171.4	-0.0733617	0.035238	-2.08189	0.0373521	0.443331	Hspa8	15481
ENSMUSG00000015659	786.363	0.00416875	0.107253	0.0388685	0.968995	0.995297	Serac1	321007
ENSMUSG00000015668	2041.08	0.0910362	0.0713376	1.27613	0.201909	0.810737	Pdzd11	72621
ENSMUSG00000015671	3762.78	-0.0642482	0.0646015	-0.994531	0.319965	0.881619	Psma2	19166
ENSMUSG00000015672	1266.47	0.0351903	0.0953189	0.369185	0.71199	0.969637	Mrpl32	75398
ENSMUSG00000015697	2508.89	0.0471278	0.0702276	0.671072	0.502174	0.938491	Setdb1	84505
ENSMUSG00000015702	167.938	0.086658	0.228409	0.379398	0.704392	NA	Anxa9	71790
ENSMUSG00000015709	35.5861	-0.602005	0.510102	-1.18017	0.237934	NA	Arnt2	11864
ENSMUSG00000015711	2112.86	0.115945	0.070609	1.64207	0.100576	0.672199	Prune1	229589
ENSMUSG00000015714	8933.07	0.0731275	0.045939	1.59184	0.111421	0.693085	Cers2	76893
ENSMUSG00000015733	11427.9	-0.0552871	0.0451432	-1.22471	0.220686	0.826511	Capza2	12343
ENSMUSG00000015745	135.788	-0.358588	0.25032	-1.43252	0.151995	NA	Plekho1	67220
ENSMUSG00000015747	1190.68	0.000647698	0.0891168	0.00726796	0.994201	0.999036	Vps45	22365
ENSMUSG00000015748	1185.66	0.0493453	0.0900978	0.547685	0.583908	0.952922	Prpf3	70767
ENSMUSG00000015749	3888.3	-0.0562446	0.0566594	-0.992678	0.320867	0.881619	Anp32e	66471
ENSMUSG00000015750	3955.95	-0.0928731	0.0623285	-1.49006	0.136209	0.741378	Aph1a	226548
ENSMUSG00000015755	7382.16	0.0404121	0.0482901	0.836862	0.40267	0.911498	Tab2	68652
ENSMUSG00000015757	2086.42	0.0980412	0.0722798	1.35641	0.174968	0.788565	Ppil4	67418
ENSMUSG00000015759	4141.11	0.00701699	0.0582015	0.120564	0.904037	0.988211	Cnih1	12793
ENSMUSG00000015766	2447.92	0.0609191	0.0741678	0.821368	0.411436	0.91421	Eps8	13860
ENSMUSG00000015776	3266.43	0.0714288	0.0663513	1.07652	0.281693	0.863131	Med22	20933
ENSMUSG00000015790	2470.66	-0.053694	0.0667722	-0.804137	0.421318	0.917281	Surf1	20930
ENSMUSG00000015804	1936.39	-0.14819	0.0760661	-1.94817	0.0513945	0.511523	Med28	66999
ENSMUSG00000015806	3995.1	-0.0382176	0.0690479	-0.553493	0.579926	0.951639	Qdpr	110391
ENSMUSG00000015812	37.0858	-0.120018	0.475639	-0.252329	0.800787	NA	Gnrh1	14714
ENSMUSG00000015829	13.0078	0.119557	0.851481	0.14041	0.888336	NA	Tnr	21960
ENSMUSG00000015837	30750.2	-0.0303651	0.0415743	-0.730381	0.465158	0.933162	Sqstm1	18412
ENSMUSG00000015839	6119.86	0.0993936	0.049573	2.005	0.0449635	0.4867	Nfe2l2	18024
ENSMUSG00000015843	146.787	0.173529	0.246183	0.704877	0.480887	NA	Rxrg	20183
ENSMUSG00000015846	11793.7	0.0199386	0.0479533	0.415792	0.677562	0.966968	Rxra	20181
ENSMUSG00000015850	805.627	0.0914808	0.105768	0.864921	0.387082	0.906287	Adamtsl4	229595
ENSMUSG00000015869	2597.19	-0.0767672	0.0654681	-1.17259	0.24096	0.843408	Prpsap1	67763
ENSMUSG00000015880	141.13	0.380957	0.255031	1.49376	0.135238	NA	Ncapg	54392
ENSMUSG00000015882	1137.71	0.0187962	0.0991175	0.189635	0.849595	0.983869	Lcorl	209707
ENSMUSG00000015882	1137.71	0.0187962	0.0991175	0.189635	0.849595	0.983869	Gm3414	100041576
ENSMUSG00000015889	2458.16	-0.0756558	0.0663282	-1.14063	0.254025	0.857406	Lta4h	16993
ENSMUSG00000015932	10289.2	-0.117845	0.0436508	-2.69973	0.00693948	0.175967	Dstn	56431
ENSMUSG00000015937	1951.67	0.0628422	0.0798168	0.78733	0.431089	0.917347	H2afy	26914
ENSMUSG00000015942	776.683	-0.113232	0.113182	-1.00044	0.317096	0.880553	Gtf2ird2	114674
ENSMUSG00000015943	307.987	-0.34668	0.211131	-1.64202	0.100587	NA	Bola1	69168
ENSMUSG00000015944	1826.33	0.0372899	0.0808813	0.461045	0.644766	0.962049	Castor2	80909
ENSMUSG00000015961	3627.41	-0.0564204	0.0621738	-0.907463	0.364162	0.900117	Adss	11566
ENSMUSG00000015966	22.0151	-0.398128	0.608721	-0.654041	0.513086	NA	Il17rb	50905
ENSMUSG00000015970	115.929	-0.079881	0.270906	-0.294866	0.768096	NA	Chdh	218865
ENSMUSG00000015971	2097.79	-0.0791594	0.0710808	-1.11365	0.265427	0.863115	Actr8	56249
ENSMUSG00000015980	1052.36	0.117524	0.0953029	1.23316	0.217515	0.825321	Lrrc27	76612
ENSMUSG00000015994	5369.45	-0.0617535	0.0601198	-1.02717	0.304339	0.876324	Fnta	14272
ENSMUSG00000016018	3086.73	-0.00987824	0.0610858	-0.161711	0.871533	0.984424	Mtrex	72198
ENSMUSG00000016024	18.281	0.399424	0.668249	0.597718	0.550028	NA	Lbp	16803
ENSMUSG00000016087	12.0024	-1.1988	0.863639	-1.38808	0.165112	NA	Fli1	14247
ENSMUSG00000016128	1246.34	0.0218043	0.0939337	0.232125	0.816441	0.979375	Stard13	243362
ENSMUSG00000016179	45.9302	0.162925	0.421824	0.386241	0.699318	NA	Camk1g	215303
ENSMUSG00000016181	1407.73	-0.000714673	0.0835411	-0.00855475	0.993174	0.998647	Diexf	215193
ENSMUSG00000016194	5472.23	0.0799376	0.0554621	1.4413	0.1495	0.759484	Hsd11b1	15483
ENSMUSG00000016206	363.579	-0.273054	0.158968	-1.71766	0.0858584	0.626264	H2-M3	14991
ENSMUSG00000016252	1825.9	-0.313553	0.175333	-1.78833	0.0737222	0.590834	Atp5e	67126
ENSMUSG00000016253	1316.91	0.0398338	0.0867885	0.458975	0.646252	0.962049	Nelfcd	57314
ENSMUSG00000016256	2342.59	-0.0194611	0.06786	-0.286783	0.774279	0.978959	Ctsz	64138
ENSMUSG00000016257	2941.44	0.0838488	0.0630066	1.33079	0.183257	0.79448	Prelid3b	66390
ENSMUSG00000016262	1846.89	0.0954431	0.0778093	1.22663	0.219962	0.825727	Sertad4	214791
ENSMUSG00000016308	3080.39	0.0229786	0.0617599	0.372063	0.709846	0.969637	Ube2a	22209
ENSMUSG00000016319	28684.6	-0.0199114	0.0488614	-0.407508	0.683635	0.966968	Slc25a5	11740
ENSMUSG00000016344	611.782	-0.0401861	0.120663	-0.333045	0.739101	0.97475	Ppdpf	66496
ENSMUSG00000016356	771.193	0.14026	0.137657	1.01891	0.308246	0.878221	Col20a1	73368
ENSMUSG00000016382	4000.72	0.0103558	0.0565825	0.183021	0.854781	0.983872	Pls3	102866
ENSMUSG00000016409	1861.13	-0.0469214	0.0760779	-0.616755	0.537396	0.945199	Nkap	67050
ENSMUSG00000016427	2059.86	-0.211876	0.0861551	-2.45924	0.0139231	0.273298	Ndufa1	54405
ENSMUSG00000016477	1429.03	0.0189696	0.0856951	0.221361	0.824811	0.981389	E2f3	13557
ENSMUSG00000016481	2833.18	0.030498	0.0632691	0.482036	0.62978	0.959091	Cr1l	12946
ENSMUSG00000016487	11474	-0.0594405	0.0423223	-1.40447	0.160179	0.774559	Ppfibp1	67533
ENSMUSG00000016493	285.913	-0.0961676	0.173427	-0.554515	0.579227	NA	Cd46	17221
ENSMUSG00000016494	13.6749	0.367746	0.786189	0.467757	0.639958	NA	Cd34	12490
ENSMUSG00000016495	2922.29	-0.00452207	0.0646613	-0.0699347	0.944246	0.9946	Plgrkt	67759
ENSMUSG00000016496	1189.51	-0.019486	0.0899317	-0.216676	0.828461	0.981815	Cd274	60533
ENSMUSG00000016503	1130.57	-0.182391	0.0921748	-1.97875	0.0478441	0.496522	Gtf3a	66596
ENSMUSG00000016510	1153.44	0.0861645	0.0907405	0.949571	0.34233	0.888561	Mtif3	76366
ENSMUSG00000016520	925.034	0.114723	0.101731	1.12771	0.259443	0.861907	Lnx2	140887
ENSMUSG00000016526	19.6768	-0.300096	0.642645	-0.46697	0.640521	NA	Dyrk3	226419
ENSMUSG00000016528	3877.83	-0.125242	0.0568088	-2.20462	0.0274805	0.381874	Mapkapk2	17164
ENSMUSG00000016534	34784.5	-0.0526997	0.038654	-1.36337	0.172766	0.787774	Lamp2	16784
ENSMUSG00000016541	9680.54	-0.0227263	0.0451859	-0.502951	0.614998	0.955502	Atxn10	54138
ENSMUSG00000016552	446.987	0.223328	0.14468	1.5436	0.122686	0.713453	Foxred2	239554
ENSMUSG00000016554	6744.59	-0.0396148	0.0484472	-0.817692	0.413533	0.914246	Eif3d	55944
ENSMUSG00000016559	19717.8	-0.0615587	0.0403052	-1.52731	0.126683	0.71921	H3f3b	15081
ENSMUSG00000016619	2356.96	0.0104839	0.0682071	0.153707	0.877841	0.984637	Nup50	18141
ENSMUSG00000016624	69.2614	-0.192819	0.345186	-0.558594	0.576439	NA	Phf21b	271305
ENSMUSG00000016637	698.065	-0.207919	0.117174	-1.77444	0.0759909	0.59448	Ift27	67042
ENSMUSG00000016664	4764.04	0.0672602	0.0528753	1.27205	0.203354	0.810737	Pacsin2	23970
ENSMUSG00000016756	16.8518	-0.336221	0.703349	-0.478029	0.63263	NA	Cmah	12763
ENSMUSG00000016757	2306.48	-0.0147612	0.0713616	-0.206851	0.836126	0.981815	Ttll12	223723
ENSMUSG00000016831	2618.01	-0.0961632	0.0657679	-1.46216	0.143698	0.750354	Tox4	268741
ENSMUSG00000016833	1398.7	0.00993299	0.0967125	0.102706	0.918196	0.991276	Mrps18c	68735
ENSMUSG00000016918	29.9921	-1.29734	0.540461	-2.40043	0.0163758	NA	Sulf1	240725
ENSMUSG00000016921	11210.5	0.0192984	0.0501148	0.385083	0.700176	0.967532	Srsf6	67996
ENSMUSG00000016933	8543.22	-0.00746761	0.0463534	-0.161102	0.872013	0.984598	Plcg1	18803
ENSMUSG00000016940	1441.13	-0.0314474	0.0820699	-0.383178	0.701588	0.96812	Kctd2	70382
ENSMUSG00000016942	43.2031	0.187228	0.435647	0.429771	0.667363	NA	Tmprss6	71753
ENSMUSG00000016946	1134.51	0.0506446	0.0953528	0.531129	0.595329	0.954196	Kctd5	69259
ENSMUSG00000016984	423.121	-0.124966	0.142881	-0.874617	0.381782	0.904207	Etaa1	68145
ENSMUSG00000016995	99.3999	-0.397326	0.297055	-1.33755	0.181043	NA	Matn4	17183
ENSMUSG00000017002	17.9838	-0.705079	0.680336	-1.03637	0.30003	NA	Slpi	20568
ENSMUSG00000017009	1783.22	0.0937769	0.0776888	1.20708	0.2274	0.831234	Sdc4	20971
ENSMUSG00000017057	155.419	-0.0455446	0.23675	-0.192374	0.847449	NA	Il13ra1	16164
ENSMUSG00000017119	11093.1	0.00221976	0.0427554	0.0519176	0.958594	0.995297	Nbr1	17966
ENSMUSG00000017132	1478.7	0.0111237	0.0815105	0.136469	0.891451	0.987472	Cyth1	19157
ENSMUSG00000017144	1929.78	-0.00974167	0.0733547	-0.132802	0.89435	0.987472	Rnd3	74194
ENSMUSG00000017146	253.943	0.278875	0.190734	1.46211	0.143711	NA	Brca1	12189
ENSMUSG00000017167	526.207	0.17447	0.135576	1.28688	0.198135	0.808965	Cntnap1	53321
ENSMUSG00000017176	1359.87	-0.0525555	0.0880628	-0.596796	0.550644	0.945199	Nt5c3b	68106
ENSMUSG00000017188	859.055	-0.0287658	0.110063	-0.261357	0.793818	0.979375	Coa3	52469
ENSMUSG00000017195	10.0504	1.67933	1.01043	1.662	0.0965131	NA	Zpbp2	69376
ENSMUSG00000017210	2498.81	0.109238	0.0676011	1.61592	0.106112	0.680846	Med24	23989
ENSMUSG00000017221	4666.1	0.0345793	0.0543192	0.636595	0.524389	0.942571	Psmd3	22123
ENSMUSG00000017264	3259.53	0.12387	0.0599794	2.06521	0.0389027	0.450852	Exosc10	50912
ENSMUSG00000017286	3275.26	-0.100571	0.0619053	-1.6246	0.104248	0.67906	Glod4	67201
ENSMUSG00000017288	1699.56	-0.0483752	0.0767416	-0.630365	0.528456	0.942893	Vps53	68299
ENSMUSG00000017291	11170	0.0395855	0.0446777	0.886023	0.375605	0.902976	Taok1	216965
ENSMUSG00000017299	969.741	-0.0639538	0.100646	-0.63543	0.525148	0.942571	Dnttip1	76233
ENSMUSG00000017300	24.3291	0.164721	0.608565	0.27067	0.786645	NA	Tnnc2	21925
ENSMUSG00000017307	356.917	-0.165423	0.158674	-1.04253	0.297165	0.870336	Acot8	170789
ENSMUSG00000017376	2201.47	0.114863	0.0723173	1.58832	0.112213	0.693942	Nlk	18099
ENSMUSG00000017386	3050.19	0.015293	0.0617214	0.247774	0.804309	0.979375	Traf4	22032
ENSMUSG00000017404	19032.1	-0.150292	0.0410816	-3.65838	0.000253816	0.0172323	Rpl19	19921
ENSMUSG00000017405	475.784	0.148152	0.135885	1.09028	0.275592	0.863131	Nek8	140859
ENSMUSG00000017417	24.4974	0.208788	0.583654	0.357725	0.720549	NA	Plxdc1	72324
ENSMUSG00000017418	2107.03	-0.115939	0.0709445	-1.63423	0.102211	0.675386	Arl5b	75869
ENSMUSG00000017421	9139.45	0.0237529	0.0478315	0.496595	0.619475	0.957727	Zfp207	22680
ENSMUSG00000017428	4538.85	0.072106	0.0551273	1.30799	0.190877	0.799181	Psmd11	69077
ENSMUSG00000017446	82.4019	-0.175873	0.332441	-0.529033	0.596782	NA	C1qtnf1	56745
ENSMUSG00000017453	66.3643	-0.194774	0.359318	-0.542065	0.587774	NA	Pipox	19193
ENSMUSG00000017466	9482.72	-0.0514582	0.0467098	-1.10166	0.270611	0.863131	Timp2	21858
ENSMUSG00000017478	3438.91	0.0590953	0.0626827	0.942769	0.345799	0.890001	Zc3h18	76014
ENSMUSG00000017485	7960.68	0.0168472	0.0475237	0.354501	0.722963	0.970862	Top2b	21974
ENSMUSG00000017493	31077.1	0.0496692	0.0368187	1.34902	0.17733	0.790716	Igfbp4	16010
ENSMUSG00000017499	72.8904	0.381483	0.342153	1.11495	0.264872	NA	Cdc6	23834
ENSMUSG00000017548	5252.47	-0.028577	0.0523117	-0.546283	0.584871	0.953714	Suz12	52615
ENSMUSG00000017550	661.704	0.0909597	0.11617	0.78299	0.433633	0.917521	Atad5	237877
ENSMUSG00000017561	773.184	0.0267329	0.113823	0.234864	0.814314	0.979375	Crlf3	54394
ENSMUSG00000017607	57.774	0.228274	0.390555	0.584487	0.558893	NA	Tns4	217169
ENSMUSG00000017615	3392.33	-0.0711575	0.0647179	-1.0995	0.271549	0.863131	Tnfaip1	21927
ENSMUSG00000017631	1883.66	0.0559586	0.0747911	0.748199	0.45434	0.926456	Abr	109934
ENSMUSG00000017664	2333.87	-0.0520666	0.0788971	-0.65993	0.509299	0.940149	Slc35c2	228875
ENSMUSG00000017667	844.876	-0.03918	0.104341	-0.3755	0.707289	0.969637	Zfp334	228876
ENSMUSG00000017670	2997.92	0.0531938	0.0630903	0.843138	0.399151	0.909419	Elmo2	140579
ENSMUSG00000017677	7057.85	0.0304969	0.0523025	0.583087	0.559835	0.94657	Wsb1	78889
ENSMUSG00000017679	3258.39	0.0512291	0.0614577	0.833567	0.404525	0.911947	Ttpal	76080
ENSMUSG00000017686	5927.45	0.00799227	0.0558078	0.143211	0.886124	0.986401	Rhot1	59040
ENSMUSG00000017692	13.4446	-0.45232	0.841874	-0.537277	0.591076	NA	Rhbdl3	246104
ENSMUSG00000017697	77.4005	-0.0918335	0.333138	-0.275662	0.782807	NA	Ada	11486
ENSMUSG00000017707	20792.8	-0.045247	0.0402291	-1.12473	0.260703	0.861907	Serinc3	26943
ENSMUSG00000017713	320.484	0.366196	0.171617	2.1338	0.0328596	NA	Tha1	71776
ENSMUSG00000017715	1773.85	0.0520753	0.0759088	0.686024	0.492698	0.937916	Pgs1	74451
ENSMUSG00000017716	80.4806	0.122225	0.396288	0.308423	0.75776	NA	Birc5	11799
ENSMUSG00000017718	89.0943	-0.482778	0.307153	-1.57178	0.116001	NA	Afmid	71562
ENSMUSG00000017721	3080.4	0.0735829	0.0663142	1.10961	0.267167	0.863131	Pigt	78928
ENSMUSG00000017724	50.9373	-0.380303	0.40461	-0.939925	0.347256	NA	Etv4	18612
ENSMUSG00000017734	37.669	-0.0554684	0.466659	-0.118863	0.905384	NA	Dbndd2	52840
ENSMUSG00000017737	25.4353	-0.54448	0.570439	-0.954493	0.339834	NA	Mmp9	17395
ENSMUSG00000017740	18.2188	0.190709	0.681467	0.279851	0.779592	NA	Slc12a5	57138
ENSMUSG00000017747	1316.91	-0.0184616	0.0899627	-0.205214	0.837405	0.981815	Ghdc	80860
ENSMUSG00000017754	3069.88	-0.0990266	0.0614081	-1.6126	0.106832	0.680846	Pltp	18830
ENSMUSG00000017756	5879.39	-0.0236084	0.0505859	-0.466699	0.640715	0.961222	Slc12a7	20499
ENSMUSG00000017760	14007.1	-0.0301038	0.0446493	-0.674228	0.500166	0.937916	Ctsa	19025
ENSMUSG00000017764	462.828	0.102881	0.138646	0.742042	0.458062	0.926948	Zswim1	71971
ENSMUSG00000017765	4127.5	-0.0206208	0.0605721	-0.340434	0.73353	0.973178	Slc12a4	20498
ENSMUSG00000017774	18276.1	0.0587937	0.042737	1.37571	0.168912	0.785089	Myo1c	17913
ENSMUSG00000017776	8866.83	-0.0236218	0.0454559	-0.519665	0.603297	0.954337	Crk	12928
ENSMUSG00000017778	7444.09	-0.109693	0.0495107	-2.21555	0.0267224	0.378563	Cox7c	12867
ENSMUSG00000017781	4125.29	0.053662	0.0593855	0.903621	0.366196	0.900942	Pitpna	18738
ENSMUSG00000017801	2550.38	0.0822955	0.0670237	1.22786	0.219501	0.825727	Mlx	21428
ENSMUSG00000017802	3346.27	-0.0551548	0.0601667	-0.916701	0.359299	0.89711	Retreg3	67998
ENSMUSG00000017830	185.36	0.719601	0.237716	3.02715	0.00246869	NA	Dhx58	80861
ENSMUSG00000017831	5267.6	-0.0328647	0.0534456	-0.614919	0.538608	0.945199	Rab5a	271457
ENSMUSG00000017837	2801.36	0.0122663	0.0696253	0.176175	0.860156	0.983872	Nkiras2	71966
ENSMUSG00000017843	3705.17	0.0380526	0.0602385	0.631699	0.527584	0.942607	Ppp2r5c	26931
ENSMUSG00000017858	3421.57	-0.0268307	0.0615504	-0.435914	0.662899	0.963314	Ift52	245866
ENSMUSG00000017861	116.517	0.203811	0.276195	0.737923	0.460561	NA	Mybl2	17865
ENSMUSG00000017929	1499.41	-0.0230078	0.0814299	-0.282547	0.777524	0.979067	B4galt5	56336
ENSMUSG00000017943	100.693	0.234365	0.286687	0.817494	0.413646	NA	Gdap1l1	228858
ENSMUSG00000017969	537.699	0.143208	0.129495	1.1059	0.268771	0.863131	Ptgis	19223
ENSMUSG00000017999	3103.7	0.0502466	0.0610033	0.82367	0.410127	0.913684	Ddx27	228889
ENSMUSG00000018001	2600.84	-0.0981021	0.0652341	-1.50385	0.132621	0.732332	Cyth3	19159
ENSMUSG00000018012	136.251	-0.00640974	0.2614	-0.0245208	0.980437	NA	Rac3	170758
ENSMUSG00000018040	2210.14	-0.0531478	0.070507	-0.753795	0.450972	0.925844	Rrp7a	74778
ENSMUSG00000018042	17021.5	0.0607408	0.0433891	1.39991	0.161541	0.774559	Cyb5r3	109754
ENSMUSG00000018068	3191.58	0.101395	0.0607741	1.66839	0.095238	0.657919	Ints2	70422
ENSMUSG00000018076	5788.94	-0.00786625	0.0626662	-0.125526	0.900107	0.987704	Med13l	76199
ENSMUSG00000018102	1247.81	-0.0802423	0.0877545	-0.914396	0.360509	0.89726	Hist1h2bc	68024
ENSMUSG00000018143	1039.08	-0.201976	0.0982138	-2.05649	0.0397354	0.457246	Mafk	17135
ENSMUSG00000018160	4894.71	0.0691613	0.0546952	1.26449	0.206055	0.812342	Med1	19014
ENSMUSG00000018167	1129.34	0.0256359	0.0949021	0.270129	0.787061	0.979375	Stard3	59045
ENSMUSG00000018169	119.475	-0.425215	0.275225	-1.54497	0.122353	NA	Mfng	17305
ENSMUSG00000018171	8022.02	-0.134993	0.0533713	-2.52931	0.0114286	0.239799	Vmp1	75909
ENSMUSG00000018189	1607	0.0203292	0.0831934	0.244361	0.806952	0.979375	Uchl5	56207
ENSMUSG00000018196	1392.02	0.109325	0.0847764	1.28957	0.197199	0.80862	Glrx2	69367
ENSMUSG00000018199	6739.91	-0.0380215	0.049863	-0.762519	0.44575	0.923676	Trove2	20822
ENSMUSG00000018209	3035.76	-0.042361	0.0625315	-0.677435	0.49813	0.937916	Stk4	58231
ENSMUSG00000018217	9329.58	-0.0866493	0.0447868	-1.93471	0.0530263	0.517151	Pmp22	18858
ENSMUSG00000018239	402.753	0.0875015	0.154041	0.568041	0.570007	0.947475	Zcchc10	67966
ENSMUSG00000018286	5266.61	-0.0887057	0.0520708	-1.70356	0.0884632	0.636973	Psmb6	19175
ENSMUSG00000018287	2404.82	0.0239693	0.0674186	0.355529	0.722193	0.970862	Spag7	216873
ENSMUSG00000018293	5979.38	0.0282189	0.052732	0.535137	0.592555	0.954196	Pfn1	18643
ENSMUSG00000018322	1771.28	0.0308812	0.0777088	0.397396	0.691075	0.966968	Tomm34	67145
ENSMUSG00000018326	30101.4	-0.0176612	0.0375456	-0.470393	0.638074	0.959857	Ywhab	54401
ENSMUSG00000018334	1403.33	-0.0297223	0.0860102	-0.345567	0.729668	0.972496	Ksr1	16706
ENSMUSG00000018339	17.282	-0.116195	0.703491	-0.165169	0.868811	NA	Gpx3	14778
ENSMUSG00000018340	27582.8	-0.0603252	0.0390933	-1.54311	0.122804	0.713453	Anxa6	11749
ENSMUSG00000018347	418.422	0.0359113	0.144864	0.247897	0.804214	0.979375	Zkscan6	52712
ENSMUSG00000018362	1765.42	0.0612255	0.0776268	0.788716	0.430278	0.917347	Kpna2	16647
ENSMUSG00000018363	5654	0.0244757	0.0523299	0.467719	0.639986	0.961222	Smurf2	66313
ENSMUSG00000018372	1217.57	-0.0652147	0.0887414	-0.734886	0.462409	0.929492	Cep95	320162
ENSMUSG00000018381	25.2908	-0.772644	0.591542	-1.30615	0.191501	NA	Abi3	66610
ENSMUSG00000018387	162.077	0.15398	0.237893	0.647266	0.51746	NA	Shroom1	71774
ENSMUSG00000018395	4111.37	-0.00333647	0.0558012	-0.0597921	0.952321	0.995297	Kif3a	16568
ENSMUSG00000018398	22939	-0.0412696	0.0437965	-0.942305	0.346037	0.890001	2008-09-01	20362
ENSMUSG00000018401	2690.41	0.0636065	0.0670381	0.948812	0.342716	0.889303	Mtmr4	170749
ENSMUSG00000018405	574.364	0.0337352	0.129741	0.260019	0.794849	0.979375	Mrm1	217038
ENSMUSG00000018411	28.4076	0.118673	0.553909	0.214246	0.830355	NA	Mapt	17762
ENSMUSG00000018412	4008.24	-0.0714955	0.0574357	-1.24479	0.213208	0.822155	Kansl1	76719
ENSMUSG00000018415	7063.42	-0.0354796	0.0513767	-0.690577	0.489831	0.937165	Gid4	66771
ENSMUSG00000018417	3951.13	0.0890044	0.0566309	1.57166	0.11603	0.70059	Myo1b	17912
ENSMUSG00000018425	4281.49	-0.0861395	0.0562942	-1.53017	0.125975	0.717597	Dhx40	67487
ENSMUSG00000018427	2881.3	-0.085816	0.0652108	-1.31598	0.188181	0.797839	Ypel2	77864
ENSMUSG00000018428	7075.6	0.014425	0.0491444	0.293524	0.769122	0.978745	Akap1	11640
ENSMUSG00000018433	2505.2	0.025767	0.0668911	0.385209	0.700082	0.967532	Nol11	68979
ENSMUSG00000018442	3448.09	-0.0604133	0.0653718	-0.924149	0.355409	0.895485	Derl2	116891
ENSMUSG00000018446	5084.2	-0.0303005	0.0521684	-0.580822	0.561361	0.94657	C1qbp	12261
ENSMUSG00000018449	711.805	-0.0594177	0.112504	-0.528137	0.597404	0.954196	Rpain	69723
ENSMUSG00000018470	9.17473	-1.04086	0.953528	-1.09159	0.275014	NA	Kcnab3	16499
ENSMUSG00000018474	1725.03	-0.0870704	0.0868439	-1.00261	0.31605	0.880553	Chd3	216848
ENSMUSG00000018476	4167.39	0.0324029	0.0571514	0.566965	0.570738	0.947475	Kdm6b	216850
ENSMUSG00000018481	6092.35	0.0734453	0.0499459	1.4705	0.141427	0.746813	Appbp2	66884
ENSMUSG00000018500	16.9739	0.392373	0.772417	0.507981	0.611467	NA	Adora2b	11541
ENSMUSG00000018501	20677.9	0.0140485	0.0430153	0.326592	0.743976	0.976052	Ncor1	20185
ENSMUSG00000018507	10.332	-0.549989	0.88987	-0.618056	0.536538	NA	Trpv2	22368
ENSMUSG00000018509	514.061	0.0670084	0.130675	0.512786	0.608101	0.954823	Cenpv	73139
ENSMUSG00000018537	1317.79	0.0890218	0.0886231	1.0045	0.315138	0.880553	Pcgf2	22658
ENSMUSG00000018541	1329.37	0.0630934	0.089211	0.707237	0.479419	0.936554	Cwc25	67480
ENSMUSG00000018547	4609.3	0.0303112	0.0609224	0.497539	0.618809	0.957727	Pip4k2b	108083
ENSMUSG00000018548	2858.18	0.0128156	0.06999	0.183106	0.854715	0.983872	Trim37	68729
ENSMUSG00000018554	64.3508	0.045189	0.362553	0.124641	0.900808	NA	Ybx2	53422
ENSMUSG00000018559	3052.75	-0.0699241	0.0620608	-1.1267	0.259868	0.861907	Ctdnep1	67181
ENSMUSG00000018565	2429.63	-0.0478099	0.0706495	-0.676719	0.498584	0.937916	Elp5	54351
ENSMUSG00000018566	7181.37	0.147242	0.0472333	3.11733	0.00182499	0.0717298	Slc2a4	20528
ENSMUSG00000018567	22327.7	-0.0428469	0.0382698	-1.1196	0.262883	0.862768	Gabarap	56486
ENSMUSG00000018570	268.752	0.144341	0.18945	0.761898	0.446121	NA	2810408A11Rik	70419
ENSMUSG00000018572	3213.5	-0.0623966	0.0607237	-1.02755	0.304162	0.876324	Phf23	78246
ENSMUSG00000018574	13301.7	-0.0288266	0.0477978	-0.603094	0.546446	0.945199	Acadvl	11370
ENSMUSG00000018583	7392.21	0.00525799	0.0472934	0.111178	0.911475	0.988992	G3bp1	27041
ENSMUSG00000018585	1294.96	-0.208929	0.0890081	-2.3473	0.01891	0.326651	Atox1	11927
ENSMUSG00000018593	67699	0.104854	0.0458754	2.28563	0.0222761	0.35526	Sparc	20692
ENSMUSG00000018599	804.195	-0.0528313	0.108152	-0.488493	0.625201	0.959028	Mief2	237781
ENSMUSG00000018604	118.369	0.079591	0.264108	0.301357	0.763142	NA	Tbx3	21386
ENSMUSG00000018648	379.85	0.157463	0.150022	1.0496	0.293904	0.866603	Dusp14	56405
ENSMUSG00000018651	940.948	0.151028	0.0987355	1.52963	0.126109	0.717597	Tada2a	217031
ENSMUSG00000018659	1143.29	-0.0295722	0.0946058	-0.312583	0.754597	0.977678	Pnpo	103711
ENSMUSG00000018661	1862.39	0.0574766	0.0753962	0.762327	0.445865	0.923676	Cog1	16834
ENSMUSG00000018666	2970.42	-0.0613784	0.0663619	-0.924904	0.355016	0.895311	Cbx1	12412
ENSMUSG00000018669	2564.73	0.0794358	0.0653233	1.21604	0.22397	0.828632	Cdk5rap3	80280
ENSMUSG00000018672	1781.78	0.0307624	0.078903	0.389877	0.696628	0.967428	Copz2	56358
ENSMUSG00000018677	9579.74	0.0829595	0.0442096	1.8765	0.0605863	0.54845	Slc25a39	68066
ENSMUSG00000018678	666.325	0.0956266	0.117003	0.817298	0.413758	0.914246	Sp2	78912
ENSMUSG00000018697	2202.34	-0.0980439	0.0746668	-1.31309	0.189154	0.798716	Aatf	56321
ENSMUSG00000018698	48.5554	-0.122162	0.423045	-0.288769	0.772758	NA	Lhx1	16869
ENSMUSG00000018707	32900.7	-0.00155137	0.0434919	-0.0356704	0.971545	0.995297	Dync1h1	13424
ENSMUSG00000018733	1129.79	-0.00303557	0.0931858	-0.0325755	0.974013	0.995297	Pex12	103737
ENSMUSG00000018736	3125.73	0.024013	0.062071	0.386864	0.698857	0.967532	Ndel1	83431
ENSMUSG00000018740	739.597	0.380574	0.113133	3.36394	0.000768387	0.0392662	Slc25a35	71998
ENSMUSG00000018750	2606.78	0.0263622	0.0655021	0.402463	0.687343	0.966968	Zbtb4	75580
ENSMUSG00000018752	17.6638	-0.460945	0.720576	-0.639691	0.522374	NA	Tnfsfm13	619441
ENSMUSG00000018761	4481.84	0.0914186	0.0565693	1.61605	0.106084	0.680846	Mpdu1	24070
ENSMUSG00000018765	6511.9	-0.00641948	0.0484881	-0.132393	0.894673	0.987472	Fxr2	23879
ENSMUSG00000018770	10855.8	-0.0437851	0.157055	-0.278789	0.780407	0.979375	Atp5g3	228033
ENSMUSG00000018774	144.549	0.0180948	0.257125	0.0703737	0.943896	NA	Cd68	12514
ENSMUSG00000018796	76490.1	0.233613	0.0418615	5.58063	2.39653e-08	9.49126e-06	Acsl1	14081
ENSMUSG00000018800	2489.43	-0.150363	0.0663087	-2.26762	0.0233523	0.360917	Abca5	217265
ENSMUSG00000018809	813.435	-0.0501785	0.109557	-0.458012	0.646944	0.962049	Smyd4	319822
ENSMUSG00000018819	255.718	-0.0622879	0.186477	-0.334025	0.738361	NA	Lsp1	16985
ENSMUSG00000018820	2747.26	0.0351723	0.064829	0.54254	0.587447	0.954196	Zfyve27	319740
ENSMUSG00000018821	595.467	-0.0554004	0.124248	-0.445886	0.655679	0.962051	Avpi1	69534
ENSMUSG00000018830	940.73	0.0690327	0.109989	0.627633	0.530244	0.943638	Myh11	17880
ENSMUSG00000018841	2225.69	0.00496791	0.0774246	0.0641645	0.948839	0.995297	Rad51d	19364
ENSMUSG00000018844	12.588	-0.266529	0.801709	-0.332451	0.739549	NA	Fndc8	78919
ENSMUSG00000018846	85216.4	0.0269555	0.0357127	0.754787	0.450377	0.925844	Pank3	211347
ENSMUSG00000018848	4375.21	0.0173974	0.0556528	0.312606	0.75458	0.977678	Rars	104458
ENSMUSG00000018849	541.774	-0.0525836	0.137369	-0.382792	0.701874	0.96812	Wwc1	211652
ENSMUSG00000018858	829.028	-0.0349051	0.107276	-0.325376	0.744897	0.976181	Mrpl58	68572
ENSMUSG00000018861	580.128	-0.0179156	0.125246	-0.143043	0.886256	0.986401	Fdxr	14149
ENSMUSG00000018882	3059.32	-0.006458	0.063877	-0.1011	0.919471	0.991276	Mrpl45	67036
ENSMUSG00000018893	17.5953	0.805205	0.687906	1.17052	0.241793	NA	Mb	17189
ENSMUSG00000018899	1912.39	0.0677892	0.0817784	0.828937	0.40714	0.911969	Irf1	16362
ENSMUSG00000018900	1893.55	-0.108402	0.0752082	-1.44136	0.149483	0.759484	Slc22a5	20520
ENSMUSG00000018906	1835.41	0.177837	0.0797213	2.23073	0.0256988	0.372229	P4ha2	18452
ENSMUSG00000018909	4785.15	-0.0567265	0.0605234	-0.937267	0.348621	0.890121	Arrb1	109689
ENSMUSG00000018921	1316.34	0.0474062	0.0857796	0.552651	0.580502	0.951921	Pelp1	75273
ENSMUSG00000018923	384.671	-0.0329632	0.159368	-0.206838	0.836137	0.981815	Med11	66172
ENSMUSG00000018927	226.911	-0.0925071	0.220523	-0.419489	0.674859	NA	Ccl6	20305
ENSMUSG00000018931	5306.91	-0.0367452	0.0516168	-0.711884	0.476536	0.936554	Natd1	24083
ENSMUSG00000018932	2307.75	-0.0577645	0.0680361	-0.849028	0.395866	0.906957	Map2k3	26397
ENSMUSG00000018965	3587.42	-0.0391329	0.0580216	-0.674455	0.500022	0.937916	Ywhah	22629
ENSMUSG00000018974	2136.14	-0.0508036	0.0714947	-0.710593	0.477336	0.936554	Sart3	53890
ENSMUSG00000018983	15.4514	-0.943538	0.778516	-1.21197	0.225524	NA	E2f2	242705
ENSMUSG00000018995	1124.75	0.0722505	0.091733	0.787618	0.43092	0.917347	Nars2	244141
ENSMUSG00000018999	3900.73	-0.0173225	0.057248	-0.302587	0.762205	0.977786	Slc35b4	58246
ENSMUSG00000019039	822.277	0.258724	0.113466	2.2802	0.0225961	0.35796	Dalrd3	67789
ENSMUSG00000019054	3601.04	-0.0911129	0.0586222	-1.55424	0.120128	0.708393	Fis1	66437
ENSMUSG00000019055	6449.47	0.0313923	0.0513484	0.611358	0.540963	0.945199	Plod1	18822
ENSMUSG00000019066	1328.53	0.0483783	0.0854136	0.5664	0.571122	0.947475	Rab3d	19340
ENSMUSG00000019080	436.884	0.302046	0.142135	2.12507	0.0335811	0.42097	Mfsd3	69572
ENSMUSG00000019082	6047.82	0.0451585	0.0510737	0.884183	0.376597	0.902976	Slc25a22	68267
ENSMUSG00000019087	16838.9	0.0797594	0.0402373	1.98223	0.047454	0.495115	Atp6ap1	54411
ENSMUSG00000019088	705.014	-0.0786693	0.116971	-0.672553	0.501232	0.937916	Dnase1l1	69537
ENSMUSG00000019102	27.5788	-0.703793	0.567457	-1.24026	0.21488	NA	Aldh3a1	11670
ENSMUSG00000019122	192.475	-0.39039	0.214662	-1.81863	0.0689683	NA	Ccl9	20308
ENSMUSG00000019124	193.27	-0.267166	0.215271	-1.24107	0.214581	NA	Scrn1	69938
ENSMUSG00000019132	10237.4	-0.023071	0.0467438	-0.493562	0.621615	0.958698	BC005537	79555
ENSMUSG00000019139	812.56	0.0499669	0.108368	0.461084	0.644738	0.962049	Isyna1	71780
ENSMUSG00000019143	2009.63	-0.0135772	0.0768417	-0.17669	0.859752	0.983872	Hars2	70791
ENSMUSG00000019158	268.484	-0.0677023	0.197542	-0.342724	0.731806	NA	Tmem160	69094
ENSMUSG00000019173	6177.03	0.0246041	0.0504822	0.487381	0.625988	0.959028	Rab5c	19345
ENSMUSG00000019178	130.916	-0.0821132	0.265495	-0.309283	0.757106	NA	Styxl1	76571
ENSMUSG00000019179	18315.1	-0.0384505	0.0446698	-0.860773	0.389363	0.906957	Mdh2	17448
ENSMUSG00000019188	4851.76	-0.0351574	0.0564073	-0.623277	0.533103	0.94468	H13	14950
ENSMUSG00000019189	3527.99	-0.00592682	0.0696267	-0.0851229	0.932164	0.992741	Rnf145	74315
ENSMUSG00000019194	130.938	0.282117	0.26354	1.07049	0.284399	NA	Scn1b	20266
ENSMUSG00000019210	9141.6	0.0448655	0.0449156	0.998883	0.317851	0.880553	Atp6v1e1	11973
ENSMUSG00000019214	128.995	0.228393	0.265518	0.86018	0.38969	NA	Chtf18	214901
ENSMUSG00000019230	35.0355	0.411382	0.494836	0.831349	0.405776	NA	Lhx9	16876
ENSMUSG00000019254	1747.8	0.0435784	0.0814264	0.535188	0.59252	0.954196	Ppp1r12c	232807
ENSMUSG00000019256	193.77	-0.118865	0.224531	-0.529391	0.596535	NA	Ahr	11622
ENSMUSG00000019261	957.573	-0.205679	0.103065	-1.99562	0.0459756	0.491009	Map1s	270058
ENSMUSG00000019278	872.615	0.156432	0.102573	1.52508	0.12724	0.71921	Dpep1	13479
ENSMUSG00000019295	2223.42	0.0178112	0.0689562	0.258298	0.796177	0.979375	Tmem129	68366
ENSMUSG00000019297	966.982	0.0238064	0.10004	0.237968	0.811906	0.979375	Nop9	67842
ENSMUSG00000019301	28.8978	0.0480488	0.578718	0.0830263	0.933831	NA	Hsd17b1	15485
ENSMUSG00000019302	6603.84	-0.00173439	0.0518998	-0.033418	0.973341	0.995297	Atp6v0a1	11975
ENSMUSG00000019303	661.206	0.111896	0.116868	0.957452	0.338339	0.88666	Psmc3ip	19183
ENSMUSG00000019320	272.459	0.173975	0.18246	0.953501	0.340336	NA	Noxo1	71893
ENSMUSG00000019326	30182.9	-0.0259136	0.0452893	-0.57218	0.5672	0.947475	Aoc3	11754
ENSMUSG00000019338	1789.42	0.0239083	0.0770308	0.310373	0.756277	0.977678	Zfp687	78266
ENSMUSG00000019359	359.854	-0.212235	0.160189	-1.3249	0.185204	0.797266	Gdpd2	71584
ENSMUSG00000019362	3398.97	-0.0110617	0.0648218	-0.170648	0.864501	0.983983	D8Ertd738e	101966
ENSMUSG00000019368	10.7265	0.42188	0.922331	0.457407	0.647379	NA	Sec14l4	103655
ENSMUSG00000019370	5444.36	0.0525839	0.0546777	0.961706	0.336197	0.88495	Calm3	12315
ENSMUSG00000019373	4848.38	0.0210786	0.0537786	0.391952	0.695093	0.967285	Cops3	26572
ENSMUSG00000019428	10653.3	-0.000226756	0.049433	-0.00458714	0.99634	0.999284	Fkbp8	14232
ENSMUSG00000019432	9160.88	-0.0134952	0.0505821	-0.266799	0.789624	0.979375	Ddx39b	53817
ENSMUSG00000019433	3130.73	-0.0387223	0.0687055	-0.563598	0.573028	0.947836	Gipc1	67903
ENSMUSG00000019437	1473.79	0.276618	0.0921343	3.00234	0.00267913	0.0934609	Tlcd1	68385
ENSMUSG00000019461	2338.22	-0.0218575	0.0717108	-0.304801	0.760518	0.977786	Plscr3	70310
ENSMUSG00000019464	135.702	0.0235737	0.258747	0.0911072	0.927407	NA	Ptger1	19216
ENSMUSG00000019467	1695.29	-0.0479285	0.0792921	-0.604455	0.545541	0.945199	Arhgef25	52666
ENSMUSG00000019470	3722.64	-0.0127082	0.057722	-0.220162	0.825745	0.981389	Xab2	67439
ENSMUSG00000019471	3872.88	-0.0384152	0.0591047	-0.649951	0.515724	0.941913	Cdc37	12539
ENSMUSG00000019478	709.597	0.0447446	0.112485	0.397783	0.69079	0.966968	Rab4a	19341
ENSMUSG00000019487	2512.15	-0.0209921	0.0666278	-0.315065	0.752713	0.977023	Trip10	106628
ENSMUSG00000019494	3914.58	-0.035822	0.0601769	-0.595279	0.551657	0.945199	Cops6	26893
ENSMUSG00000019505	23122	-0.0158557	0.042872	-0.369837	0.711504	0.969637	Ubb	22187
ENSMUSG00000019518	1484.9	0.00270867	0.0813772	0.0332853	0.973447	0.995297	Ap4m1	11781
ENSMUSG00000019528	9520.86	-0.0530301	0.0471873	-1.12382	0.261088	0.861981	Gyg	27357
ENSMUSG00000019539	1781.83	-0.000273264	0.0784641	-0.00348266	0.997221	0.99945	Rcn3	52377
ENSMUSG00000019558	2722.7	-0.0121355	0.0662699	-0.183122	0.854702	0.983872	Slc6a8	102857
ENSMUSG00000019564	469.706	-0.0918219	0.137552	-0.667542	0.504426	0.939356	Arid3a	13496
ENSMUSG00000019577	2695.11	0.0637014	0.0653723	0.974439	0.329838	0.882684	Pdk4	27273
ENSMUSG00000019578	2739.7	-0.15396	0.0669073	-2.3011	0.0213859	0.347642	Ubxn6	66530
ENSMUSG00000019579	1934.18	0.00128948	0.0863017	0.0149415	0.988079	0.997981	Mydgf	28106
ENSMUSG00000019590	136.743	0.30559	0.248341	1.23053	0.2185	NA	Cyb561	13056
ENSMUSG00000019647	21.699	-0.227424	0.621085	-0.366172	0.714237	NA	Sema6a	20358
ENSMUSG00000019659	885.861	-0.037482	0.10152	-0.369207	0.711973	0.969637	Ccdc12	72654
ENSMUSG00000019689	482.278	-0.177823	0.353943	-0.502406	0.615382	0.955502	Fmc1	66117
ENSMUSG00000019699	3259.13	-0.173521	0.0636754	-2.72508	0.00642859	0.171843	Akt3	23797
ENSMUSG00000019710	2872.57	0.0625009	0.0631427	0.989836	0.322254	0.881619	Mrpl24	67707
ENSMUSG00000019715	1702.93	-0.0689904	0.081477	-0.846747	0.397136	0.906963	Gle1	74412
ENSMUSG00000019718	628.017	-0.0760368	0.119281	-0.637457	0.523827	0.942571	L3hypdh	67217
ENSMUSG00000019726	5229.33	0.0900258	0.0518899	1.73494	0.0827515	0.620163	Lyst	17101
ENSMUSG00000019731	5206.47	0.0105344	0.0519342	0.202842	0.839258	0.981815	Slc35e1	270066
ENSMUSG00000019732	299.904	-0.0661154	0.21477	-0.307843	0.758202	NA	Calr3	73316
ENSMUSG00000019734	206.667	0.0480303	0.212039	0.226516	0.8208	NA	Tmc4	353499
ENSMUSG00000019737	87.9929	0.0116211	0.312393	0.0372001	0.970325	NA	Syne4	233066
ENSMUSG00000019738	664.625	-0.079947	0.120018	-0.666122	0.505333	0.939516	Polr2i	69920
ENSMUSG00000019756	38.1523	0.0927035	0.489741	0.189291	0.849865	NA	Prl8a1	73244
ENSMUSG00000019761	68.0633	0.293701	0.388647	0.755702	0.449828	NA	Krt10	16661
ENSMUSG00000019763	2511.43	0.0925957	0.0703193	1.31679	0.187909	0.797839	Rmnd1	66084
ENSMUSG00000019767	18.0467	-0.016765	0.76673	-0.0218657	0.982555	NA	Ccdc170	100504234
ENSMUSG00000019773	138.226	0.42117	0.263893	1.59599	0.110492	NA	Fbxo5	67141
ENSMUSG00000019774	312.706	0.27472	0.166088	1.65406	0.0981156	NA	Mtrf1l	108853
ENSMUSG00000019775	125.475	-0.264002	0.25791	-1.02362	0.306015	NA	Rgs17	56533
ENSMUSG00000019777	5019.2	0.0100755	0.052028	0.193654	0.846446	0.983331	Hdac2	15182
ENSMUSG00000019779	491.759	0.156376	0.143047	1.09318	0.274316	0.863131	Frk	14302
ENSMUSG00000019782	1585.19	-0.00850436	0.0903013	-0.0941775	0.924968	0.992056	Rwdd1	66521
ENSMUSG00000019790	2593.9	-0.0668938	0.0725616	-0.92189	0.356586	0.895485	Stxbp5	78808
ENSMUSG00000019791	661.48	-0.195335	0.120663	-1.61885	0.105479	0.680846	Hint3	66847
ENSMUSG00000019792	647.167	0.0310583	0.117392	0.26457	0.791341	0.979375	Trmt11	73681
ENSMUSG00000019794	1343.92	-0.10161	0.0876689	-1.15902	0.246448	0.849839	Katna1	23924
ENSMUSG00000019795	2284.3	0.00803088	0.0747126	0.10749	0.9144	0.990615	Pcmt1	18537
ENSMUSG00000019796	768.656	0.124103	0.109976	1.12846	0.259127	0.861895	Lrp11	237253
ENSMUSG00000019797	1358.5	-0.0536033	0.0963713	-0.556216	0.578063	0.951277	1700021F05Rik	67851
ENSMUSG00000019802	7338.65	0.00360139	0.0494373	0.0728476	0.941927	0.994035	Sec63	140740
ENSMUSG00000019804	3588.89	0.0759804	0.0598201	1.27015	0.204032	0.81131	Snx3	54198
ENSMUSG00000019806	50.5566	-0.0448086	0.414643	-0.108065	0.913944	NA	Aig1	66253
ENSMUSG00000019808	226.863	0.0349921	0.197845	0.176867	0.859613	NA	Adat2	66757
ENSMUSG00000019809	2480.15	0.0498849	0.0667077	0.747813	0.454573	0.926456	Pex3	56535
ENSMUSG00000019810	1196.05	-0.0494433	0.0898842	-0.550078	0.582266	0.951921	Fuca2	66848
ENSMUSG00000019813	643.665	-0.0446287	0.117994	-0.378229	0.70526	0.968734	Cep57l1	103268
ENSMUSG00000019814	1369.83	-0.0545727	0.0881223	-0.619283	0.53573	0.945084	Ltv1	353258
ENSMUSG00000019817	15.56	-0.383559	0.751232	-0.510573	0.60965	NA	Plagl1	22634
ENSMUSG00000019818	16786	-0.0352793	0.0399922	-0.882155	0.377693	0.902976	Cd164	53599
ENSMUSG00000019820	20442.8	0.0710798	0.0464002	1.53189	0.125551	0.717597	Utrn	22288
ENSMUSG00000019822	934.693	0.120216	0.106201	1.13196	0.257652	0.859291	Smpd2	20598
ENSMUSG00000019823	1146.53	-0.00472971	0.0921756	-0.0513119	0.959077	0.995297	Mical1	171580
ENSMUSG00000019826	822.824	-0.0472291	0.106786	-0.44228	0.658287	0.962051	Zbtb24	268294
ENSMUSG00000019831	881.759	-0.106231	0.103111	-1.03025	0.302891	0.875336	Wasf1	83767
ENSMUSG00000019832	680.707	0.0359308	0.115862	0.310117	0.756472	0.977678	Rab32	67844
ENSMUSG00000019837	1315.02	-0.0463187	0.0901385	-0.513862	0.607349	0.954468	Gtf3c6	67371
ENSMUSG00000019838	66.1962	-0.30683	0.357774	-0.857608	0.391109	NA	Slc16a10	72472
ENSMUSG00000019841	6409.69	0.0873287	0.0556064	1.57048	0.116304	0.70059	Rev3l	19714
ENSMUSG00000019842	628.837	0.0310544	0.123622	0.251205	0.801656	0.979375	Traf3ip2	103213
ENSMUSG00000019843	567.246	-0.0306412	0.125923	-0.243333	0.807748	0.979375	Fyn	14360
ENSMUSG00000019845	130.392	0.103632	0.276684	0.374549	0.707996	NA	Tube1	71924
ENSMUSG00000019846	23147	-0.00614728	0.0390312	-0.157496	0.874854	0.984637	Lama4	16775
ENSMUSG00000019849	2346.97	0.0382376	0.0735199	0.520098	0.602995	0.954337	Prep	19072
ENSMUSG00000019850	479.407	0.169857	0.140106	1.21235	0.225379	0.829633	Tnfaip3	21929
ENSMUSG00000019854	1387.41	0.0628484	0.083629	0.751514	0.452343	0.926328	Reps1	19707
ENSMUSG00000019857	802.175	-0.0454173	0.112009	-0.40548	0.685125	0.966968	Asf1a	66403
ENSMUSG00000019857	802.175	-0.0454173	0.112009	-0.40548	0.685125	0.966968	Gm3902	100042554
ENSMUSG00000019861	2303.51	-0.0076981	0.0686671	-0.112107	0.910738	0.988992	Gopc	94221
ENSMUSG00000019863	722.027	0.169413	0.116447	1.45485	0.14571	0.755045	Qrsl1	76563
ENSMUSG00000019864	1120.37	0.0648077	0.095115	0.681362	0.495643	0.937916	Rtn4ip1	170728
ENSMUSG00000019866	2411.74	0.0190449	0.0667749	0.28521	0.775483	0.978959	Crybg1	11630
ENSMUSG00000019868	1356.12	0.0899456	0.0852494	1.05509	0.291385	0.865196	Vta1	66201
ENSMUSG00000019873	6368.28	0.0652677	0.0487631	1.33846	0.180746	0.792064	Reep3	28193
ENSMUSG00000019876	12.1124	0.209636	0.819615	0.255773	0.798126	NA	Pkib	18768
ENSMUSG00000019877	23309	-0.0348273	0.0381882	-0.911991	0.361773	0.898995	Serinc1	56442
ENSMUSG00000019878	1726.37	0.0358585	0.0882966	0.406114	0.684659	0.966968	Hsf2	15500
ENSMUSG00000019880	100.721	0.203359	0.28856	0.704737	0.480974	NA	Rspo3	72780
ENSMUSG00000019883	7175.2	0.0840782	0.0518837	1.62051	0.105122	0.680846	Echdc1	52665
ENSMUSG00000019889	1460.35	0.0458223	0.0829902	0.552141	0.580852	0.951921	Ptprk	19272
ENSMUSG00000019891	247.821	-0.00373178	0.18702	-0.019954	0.98408	NA	Dcbld1	66686
ENSMUSG00000019897	1848.4	0.0859474	0.0762925	1.12655	0.259932	0.861907	Ccdc59	52713
ENSMUSG00000019899	94.4131	0.160746	0.300173	0.535512	0.592296	NA	Lama2	16773
ENSMUSG00000019907	7378.54	0.0142521	0.048763	0.292273	0.770078	0.978745	Ppp1r12a	17931
ENSMUSG00000019916	2963.32	-0.0298755	0.0622227	-0.480138	0.631129	0.959091	P4ha1	18451
ENSMUSG00000019917	3353.35	-0.101717	0.0624157	-1.62967	0.103171	0.676858	2010-09-01	103080
ENSMUSG00000019920	5042.84	0.0160026	0.0532926	0.300279	0.763965	0.977786	Lims1	110829
ENSMUSG00000019923	8049.28	-0.00190113	0.0470565	-0.0404009	0.967774	0.995297	Zwint	52696
ENSMUSG00000019927	903.439	0.0130084	0.102532	0.126872	0.899042	0.987704	Ube2d1	216080
ENSMUSG00000019929	7740.4	-0.0247185	0.131754	-0.187611	0.851181	0.983872	Dcn	13179
ENSMUSG00000019935	9.263	-1.06841	0.980139	-1.09006	0.275687	NA	Slc17a8	216227
ENSMUSG00000019942	814.2	-0.0565231	0.107971	-0.523501	0.600626	0.954337	Cdk1	12534
ENSMUSG00000019943	5733.54	-0.023816	0.0538862	-0.441969	0.658512	0.962051	Atp2b1	67972
ENSMUSG00000019944	2437.99	-0.143452	0.0717706	-1.99875	0.045635	0.489369	Rhobtb1	69288
ENSMUSG00000019947	2055.37	-0.117661	0.072213	-1.62936	0.103238	0.676858	Arid5b	71371
ENSMUSG00000019948	775.518	-0.159392	0.113684	-1.40206	0.160898	0.774559	Actr6	67019
ENSMUSG00000019951	6139.47	-0.11493	0.0497059	-2.3122	0.0207665	0.346291	Uhrf1bp1l	75089
ENSMUSG00000019952	518.724	-0.147138	0.131994	-1.11474	0.264963	0.862768	Poc1b	382406
ENSMUSG00000019960	157.99	-0.281825	0.236727	-1.19051	0.233848	NA	Dusp6	67603
ENSMUSG00000019961	2397.74	-0.155514	0.0675771	-2.30128	0.0213759	0.347642	Tmpo	21917
ENSMUSG00000019966	7766.47	0.113648	0.0472394	2.40578	0.0161378	0.299006	Kitl	17311
ENSMUSG00000019969	3549.54	-0.0629203	0.0610267	-1.03103	0.302527	0.875244	Psen1	19164
ENSMUSG00000019970	652.674	0.0863672	0.123263	0.700676	0.483505	0.936554	Sgk1	20393
ENSMUSG00000019971	919.519	0.156493	0.107239	1.45929	0.144485	0.752237	Cep290	216274
ENSMUSG00000019975	1944.33	0.0148111	0.0749777	0.19754	0.843405	0.982663	Ikbip	67454
ENSMUSG00000019977	3398.99	-0.0428326	0.0620511	-0.690279	0.490019	0.937165	Hbs1l	56422
ENSMUSG00000019978	4817.76	-0.0417827	0.058208	-0.717817	0.47287	0.93515	Epb41l2	13822
ENSMUSG00000019979	1022.27	-0.145692	0.0960759	-1.51643	0.129411	0.724631	Apaf1	11783
ENSMUSG00000019984	2240.54	0.0392004	0.0688951	0.568986	0.569365	0.947475	Med23	70208
ENSMUSG00000019986	918.464	0.0575728	0.099967	0.575918	0.564671	0.94657	Ahi1	52906
ENSMUSG00000019988	1300.07	-0.00361779	0.0992078	-0.0364668	0.97091	0.995297	Nedd1	17997
ENSMUSG00000019989	105.752	0.20357	0.281013	0.724412	0.468813	NA	Enpp3	209558
ENSMUSG00000019990	23.1719	0.726336	0.632488	1.14838	0.250812	NA	Pde7b	29863
ENSMUSG00000019992	30.9615	0.0155331	0.537106	0.02892	0.976928	NA	Mtfr2	71804
ENSMUSG00000019997	38.6611	-0.0188579	0.491291	-0.0383845	0.969381	NA	Ctgf	14219
ENSMUSG00000019998	2510.04	0.0581613	0.066828	0.870315	0.384129	0.904561	Stx7	53331
ENSMUSG00000020003	1435.18	-0.0702906	0.0826936	-0.850012	0.395318	0.906957	Pex7	18634
ENSMUSG00000020009	4490.51	0.175408	0.0557191	3.14807	0.00164351	0.0661931	Ifngr1	15979
ENSMUSG00000020010	271.047	-0.067675	0.187409	-0.361108	0.718019	NA	Vnn3	26464
ENSMUSG00000020015	900.773	-0.214057	0.104627	-2.04591	0.040765	0.462888	Cdk17	237459
ENSMUSG00000020017	18.3599	-0.0295922	0.673893	-0.0439123	0.964974	NA	Hal	15109
ENSMUSG00000020018	413.295	-0.0823933	0.150919	-0.545942	0.585105	0.953769	Snrpf	69878
ENSMUSG00000020021	297.889	0.160818	0.173041	0.929363	0.352701	NA	Fgd6	13998
ENSMUSG00000020022	2622.1	0.00732818	0.0658101	0.111353	0.911336	0.988992	Ndufa12	66414
ENSMUSG00000020023	3427.07	0.0666472	0.0590837	1.12801	0.259314	0.861895	Tmcc3	319880
ENSMUSG00000020024	962.509	0.124528	0.0982248	1.26778	0.204875	0.811464	Cep83	77048
ENSMUSG00000020027	981.049	0.09251	0.102687	0.900891	0.367646	0.901165	Socs2	216233
ENSMUSG00000020029	16330.5	-0.0387953	0.0398375	-0.973839	0.330136	0.882684	Nudt4	71207
ENSMUSG00000020032	643.751	0.0278733	0.119754	0.232754	0.815952	0.979375	Nuak1	77976
ENSMUSG00000020034	575.69	-0.0873335	0.123636	-0.706376	0.479954	0.936554	Tcp11l2	216198
ENSMUSG00000020038	846.333	0.0190996	0.108808	0.175534	0.86066	0.983872	Cry1	12952
ENSMUSG00000020044	759.754	-0.0448139	0.11237	-0.398808	0.690035	0.966968	Timp3	21859
ENSMUSG00000020048	32904.7	0.0775884	0.0365869	2.12066	0.0339504	0.421828	Hsp90b1	22027
ENSMUSG00000020053	5071.12	-0.0903342	0.053485	-1.68896	0.0912269	0.643735	Igf1	16000
ENSMUSG00000020056	1707.46	-0.088818	0.077515	-1.14582	0.251871	0.854402	Washc3	67282
ENSMUSG00000020057	11311.6	0.0453227	0.0430216	1.05349	0.292119	0.865196	Dram1	71712
ENSMUSG00000020063	1122	-0.032917	0.0958608	-0.343383	0.73131	0.97259	Sirt1	93759
ENSMUSG00000020064	2576.7	-0.0248611	0.0683496	-0.363735	0.716056	0.970862	Herc4	67345
ENSMUSG00000020069	1393.95	-0.099909	0.0855	-1.16853	0.242594	0.846187	Hnrnph3	432467
ENSMUSG00000020070	1175.13	0.0829977	0.0920218	0.901935	0.367091	0.900942	Rufy2	70432
ENSMUSG00000020072	212.126	-0.352709	0.237188	-1.48704	0.137004	NA	Pbld2	67307
ENSMUSG00000020074	5243.56	-0.00322808	0.0525313	-0.0614507	0.951	0.995297	Ccar1	67500
ENSMUSG00000020075	5137.96	0.0604506	0.0537746	1.12415	0.26095	0.861981	Ddx21	56200
ENSMUSG00000020076	5020.75	-0.0307511	0.0525067	-0.585661	0.558104	0.94657	Ddx50	94213
ENSMUSG00000020078	4732.98	0.0148192	0.0557019	0.266045	0.790204	0.979375	Vps26a	30930
ENSMUSG00000020079	1579.92	0.00317036	0.0863345	0.0367218	0.970707	0.995297	Supv3l1	338359
ENSMUSG00000020085	4908	0.0412583	0.0537069	0.768212	0.442361	0.921666	Aifm2	71361
ENSMUSG00000020086	183.452	-0.209766	0.23256	-0.901988	0.367063	NA	H2afy2	404634
ENSMUSG00000020087	784.744	-0.00198407	0.111741	-0.017756	0.985834	0.997551	Tysnd1	71767
ENSMUSG00000020088	8127.96	-0.0158719	0.0541741	-0.292979	0.769538	0.978745	Sar1a	20224
ENSMUSG00000020089	7952.01	0.015863	0.0524293	0.30256	0.762225	0.977786	Ppa1	67895
ENSMUSG00000020091	2685.19	-0.0179817	0.0653547	-0.27514	0.783209	0.979375	Eif4ebp2	13688
ENSMUSG00000020092	818.176	-0.222218	0.106333	-2.08983	0.0366334	0.441319	Pald1	27355
ENSMUSG00000020097	11722.6	-0.090417	0.0425041	-2.12725	0.0333992	0.420476	Sgpl1	20397
ENSMUSG00000020099	5419.88	0.0286743	0.0556507	0.515255	0.606375	0.954337	Unc5b	107449
ENSMUSG00000020100	2744.43	0.0655898	0.0656547	0.999012	0.317789	0.880553	Slc29a3	71279
ENSMUSG00000020101	4325.53	-0.0867248	0.0639224	-1.35672	0.174871	0.788565	Vsir	74048
ENSMUSG00000020105	1050.98	-0.0271322	0.0956555	-0.283645	0.776683	0.978959	Lrig3	320398
ENSMUSG00000020107	1771.59	0.061886	0.0839812	0.736903	0.461181	0.928713	Anapc16	52717
ENSMUSG00000020108	778.799	0.24671	0.111355	2.21552	0.0267244	0.378563	Ddit4	74747
ENSMUSG00000020109	3134.5	0.0763452	0.0639181	1.19442	0.232312	0.837665	Dnajb12	56709
ENSMUSG00000020111	3292.74	0.0255382	0.0609631	0.418913	0.67528	0.966968	Micu1	216001
ENSMUSG00000020114	5684.87	-0.00900105	0.0509883	-0.176532	0.859876	0.983872	Cand1	71902
ENSMUSG00000020115	2339.06	0.106442	0.0690207	1.54217	0.123032	0.713453	Tbk1	56480
ENSMUSG00000020116	2024.57	-0.0639421	0.077063	-0.829738	0.406687	0.911969	Pno1	66249
ENSMUSG00000020120	41.5741	0.0783069	0.47625	0.164424	0.869397	NA	Plek	56193
ENSMUSG00000020121	972.361	-0.0587436	0.100784	-0.582867	0.559983	0.94657	Srgap1	117600
ENSMUSG00000020122	1255.86	0.0128398	0.0933917	0.137483	0.890649	0.987359	Egfr	13649
ENSMUSG00000020123	21.2138	0.255928	0.624802	0.409614	0.682089	NA	Avpr1a	54140
ENSMUSG00000020124	3585.21	0.0112451	0.0582327	0.193107	0.846875	0.983331	Usp15	14479
ENSMUSG00000020125	40.2774	-0.00701622	0.454315	-0.0154435	0.987678	NA	Elane	50701
ENSMUSG00000020128	5127.08	0.0103024	0.0554943	0.185647	0.852721	0.983872	Vps54	245944
ENSMUSG00000020130	4435.12	-0.129387	0.0578752	-2.23563	0.0253762	0.37165	Tbc1d15	66687
ENSMUSG00000020131	256.005	0.0966515	0.197607	0.489111	0.624763	NA	Pcsk4	18551
ENSMUSG00000020132	2262.1	0.010251	0.0722376	0.141907	0.887153	0.986937	Rab21	216344
ENSMUSG00000020133	1088.79	0.0149975	0.0995609	0.150636	0.880263	0.985343	2310011J03Rik	66374
ENSMUSG00000020134	1172.88	-0.0405365	0.0906904	-0.446977	0.654892	0.962051	Peli1	67245
ENSMUSG00000020135	28.7115	-0.130032	0.548199	-0.237198	0.812503	NA	Apc2	23805
ENSMUSG00000020137	1459.42	-0.0485979	0.0855848	-0.567834	0.570148	0.947475	Thap2	66816
ENSMUSG00000020142	3616.73	0.0237665	0.0610281	0.389435	0.696954	0.967532	Slc1a4	55963
ENSMUSG00000020149	9642.91	0.0782493	0.0462179	1.69305	0.0904454	0.642034	Rab1a	19324
ENSMUSG00000020150	276.705	0.255586	0.180324	1.41737	0.156374	NA	Gamt	14431
ENSMUSG00000020152	9090.66	-0.0179492	0.0452774	-0.396428	0.69179	0.966968	Actr2	66713
ENSMUSG00000020153	3170.5	-0.108971	0.0689597	-1.58021	0.114059	0.70059	Ndufs7	75406
ENSMUSG00000020156	3704.61	0.0544723	0.0588057	0.926309	0.354285	0.894589	Mum1	68114
ENSMUSG00000020160	663.014	0.00485284	0.119728	0.0405323	0.967669	0.995297	Meis1	17268
ENSMUSG00000020163	3828.37	-0.0367223	0.0632874	-0.580246	0.561749	0.94657	Uqcr11	66594
ENSMUSG00000020166	2802.47	-0.0555026	0.0653724	-0.849022	0.395869	0.906957	Cnot2	72068
ENSMUSG00000020167	1946.89	-0.0624618	0.072793	-0.858074	0.390851	0.906957	Tcf3	21423
ENSMUSG00000020170	7402.22	-0.0802918	0.0478467	-1.6781	0.093327	0.650824	Frs2	327826
ENSMUSG00000020171	3284.44	-0.0249342	0.0597016	-0.417647	0.676205	0.966968	Yeats4	64050
ENSMUSG00000020175	215.427	0.289909	0.199185	1.45548	0.145536	NA	Rab36	76877
ENSMUSG00000020176	102.204	0.62788	0.314926	1.99374	0.0461805	NA	Grb10	14783
ENSMUSG00000020177	18.2835	-0.715698	0.680081	-1.05237	0.292629	NA	9530003J23Rik	77397
ENSMUSG00000020180	2436.91	0.0464803	0.068088	0.68265	0.494828	0.937916	Snrpd3	67332
ENSMUSG00000020181	930.987	0.160284	0.0994731	1.61133	0.107107	0.680846	Nav3	260315
ENSMUSG00000020182	9.61075	0.456371	0.987118	0.462326	0.643847	NA	Ddc	13195
ENSMUSG00000020183	568.224	0.979858	0.130691	7.4975	6.50462e-14	1.23653e-10	Cpm	70574
ENSMUSG00000020184	236515	0.0118388	0.0333517	0.35497	0.722612	0.970862	Mdm2	17246
ENSMUSG00000020185	37.4229	0.135914	0.481001	0.282565	0.77751	NA	E2f7	52679
ENSMUSG00000020186	77.6518	-0.183815	0.329723	-0.557482	0.577198	NA	Csrp2	13008
ENSMUSG00000020189	4902.05	0.0576769	0.0533656	1.08079	0.279791	0.863131	Osbpl8	237542
ENSMUSG00000020190	14798.2	-0.00816937	0.0444699	-0.183706	0.854244	0.983872	Mknk2	17347
ENSMUSG00000020191	34.7768	0.240166	0.512217	0.468876	0.639158	NA	Spata48	73862
ENSMUSG00000020193	158.478	0.259816	0.23268	1.11662	0.264156	NA	Zpbp	53604
ENSMUSG00000020196	3859.69	0.0390769	0.0570869	0.684516	0.493649	0.937916	Cabin1	104248
ENSMUSG00000020198	8418.85	0.0602839	0.0454313	1.32692	0.184534	0.795703	Ap3d1	11776
ENSMUSG00000020205	71.1339	0.237997	0.370619	0.642161	0.520769	NA	Phlda1	21664
ENSMUSG00000020211	705.124	0.169341	0.125652	1.3477	0.177755	0.790716	Sf3a2	20222
ENSMUSG00000020212	1248.1	-0.0168524	0.0910311	-0.185128	0.853128	0.983872	Mdm1	17245
ENSMUSG00000020216	11.7294	0.120935	0.839084	0.144128	0.885399	NA	Jsrp1	71912
ENSMUSG00000020219	1241.07	-0.153474	0.109358	-1.40341	0.160495	0.774559	Timm13	30055
ENSMUSG00000020220	10126.6	-0.00040327	0.047465	-0.00849615	0.993221	0.998647	Vps13d	230895
ENSMUSG00000020224	947.423	-0.16523	0.108385	-1.52447	0.127392	0.71921	Llph	66225
ENSMUSG00000020225	1688.49	-0.158123	0.0832676	-1.89897	0.057568	0.534746	Tmbim4	68212
ENSMUSG00000020227	27.4361	0.423718	0.578028	0.733041	0.463533	NA	Irak3	73914
ENSMUSG00000020228	807.652	0.136312	0.110029	1.23888	0.215391	0.822865	Helb	117599
ENSMUSG00000020230	1147.97	-0.0540217	0.0940419	-0.574443	0.565668	0.94657	Prmt2	15468
ENSMUSG00000020231	2964.37	0.0294188	0.0637302	0.461615	0.644357	0.962049	Dip2a	64451
ENSMUSG00000020232	1479.17	-0.0156682	0.0909991	-0.172179	0.863297	0.983872	Hmg20b	15353
ENSMUSG00000020235	1160.3	0.162971	0.0926178	1.7596	0.0784751	0.601456	Fzr1	56371
ENSMUSG00000020238	1770.46	0.076051	0.0791556	0.960779	0.336663	0.885156	Ncln	103425
ENSMUSG00000020241	46929.1	0.17298	0.0365199	4.73659	2.17345e-06	0.000405072	Col6a2	12834
ENSMUSG00000020246	1822.84	0.0659442	0.0749817	0.87947	0.379146	0.903657	Hcfc2	67933
ENSMUSG00000020248	1118.49	-0.0166841	0.09324	-0.178937	0.857987	0.983872	Nfyb	18045
ENSMUSG00000020250	4783.24	-0.0429804	0.0536119	-0.801695	0.422729	0.917347	Txnrd1	50493
ENSMUSG00000020251	233.021	-0.13074	0.190782	-0.685288	0.493162	NA	Glt8d2	74782
ENSMUSG00000020253	1688.9	0.201689	0.0782522	2.57742	0.00995413	0.223146	Ppm1m	67905
ENSMUSG00000020255	1719.85	0.0412713	0.0773411	0.533627	0.593599	0.954196	D10Wsu102e	28109
ENSMUSG00000020256	22064	0.0682013	0.0490241	1.39118	0.164171	0.77937	Aldh1l2	216188
ENSMUSG00000020257	2488.37	0.00591405	0.0665618	0.0888505	0.929201	0.992548	Wdr82	77305
ENSMUSG00000020258	202.247	-0.170556	0.216651	-0.787239	0.431142	NA	Glyctk	235582
ENSMUSG00000020260	4585.48	0.137724	0.0561579	2.45244	0.0141891	0.274391	Pofut2	80294
ENSMUSG00000020261	2376.23	-0.0286339	0.0674976	-0.424221	0.671405	0.965688	Slc36a1	215335
ENSMUSG00000020262	1926.89	0.0399053	0.0811096	0.491993	0.622725	0.959008	Adarb1	110532
ENSMUSG00000020263	12074.4	-0.00639644	0.0449547	-0.142286	0.886854	0.986835	Appl2	216190
ENSMUSG00000020264	1202.68	-0.0943809	0.0981211	-0.961882	0.336109	0.88495	Slc36a2	246049
ENSMUSG00000020265	4141.89	0.0328133	0.0576588	0.569093	0.569293	0.947475	Sumo3	20610
ENSMUSG00000020267	6801.46	-0.213729	0.0566039	-3.77587	0.000159448	0.0119335	Hint1	15254
ENSMUSG00000020268	249.9	-0.101018	0.184937	-0.546228	0.584909	NA	Lyrm7	75530
ENSMUSG00000020271	4829.24	-0.0205716	0.0541385	-0.379982	0.703959	0.968734	Fbxw11	103583
ENSMUSG00000020272	1063.37	0.00360203	0.102806	0.0350373	0.97205	0.995297	Stk10	20868
ENSMUSG00000020273	1148.84	0.0628374	0.0938127	0.669818	0.502974	0.938519	Papolg	216578
ENSMUSG00000020275	79.2334	0.443934	0.349705	1.26945	0.20428	NA	Rel	19696
ENSMUSG00000020277	5085.51	-0.0077819	0.0539967	-0.144118	0.885407	0.986208	Pfkl	18641
ENSMUSG00000020280	2815.19	-0.0174852	0.0638821	-0.27371	0.784307	0.979375	Pus10	74467
ENSMUSG00000020282	2839.08	-0.0900096	0.070848	-1.27046	0.20392	0.81131	Rhbdf1	13650
ENSMUSG00000020283	5403.02	-0.0634619	0.0598968	-1.05952	0.289362	0.863273	Pex13	72129
ENSMUSG00000020284	632.525	-0.0020914	0.118353	-0.0176709	0.985901	0.997551	1810043G02Rik	67884
ENSMUSG00000020287	1422.04	0.051037	0.0846408	0.602984	0.546519	0.945199	Mpg	268395
ENSMUSG00000020288	2112.72	0.0287609	0.074382	0.386665	0.699004	0.967532	Ahsa2	268390
ENSMUSG00000020289	2080.57	0.06537	0.0717879	0.910599	0.362507	0.89945	Nprl3	17168
ENSMUSG00000020290	6397.05	0.0129896	0.0529042	0.24553	0.806046	0.979375	Xpo1	103573
ENSMUSG00000020300	10022	0.0707178	0.0503533	1.40443	0.160191	0.774559	Cpeb4	67579
ENSMUSG00000020303	15.1013	0.643119	0.743937	0.864481	0.387324	NA	Stc2	20856
ENSMUSG00000020305	812.145	-0.123215	0.109403	-1.12625	0.26006	0.861907	Asb3	65257
ENSMUSG00000020307	2846.22	-0.0162245	0.064343	-0.252157	0.80092	0.979375	Cdc34	216150
ENSMUSG00000020308	155.431	-0.354016	0.269321	-1.31448	0.188685	NA	Tpgs1	110012
ENSMUSG00000020309	825.528	0.0742141	0.104853	0.707792	0.479074	0.936554	Chac2	68044
ENSMUSG00000020311	4426.98	0.0754211	0.0557949	1.35176	0.176453	0.790057	Erlec1	66753
ENSMUSG00000020315	51221.5	-0.074297	0.0433176	-1.71517	0.0863141	0.626809	Sptbn1	20742
ENSMUSG00000020319	515.271	0.0335678	0.130129	0.257958	0.796439	0.979375	Wdpcp	216560
ENSMUSG00000020321	25964.3	0.0634149	0.0462432	1.37133	0.170271	0.787119	Mdh1	17449
ENSMUSG00000020323	12.3252	0.816025	0.844832	0.965902	0.334093	NA	Prss57	73106
ENSMUSG00000020326	17311.7	-0.000875665	0.041208	-0.0212499	0.983046	0.997551	Ccng1	12450
ENSMUSG00000020328	2239.09	-0.0413721	0.0799054	-0.517764	0.604623	0.954337	Nudcd2	52653
ENSMUSG00000020329	1196.27	0.100111	0.0895607	1.1178	0.263653	0.862768	Polrmt	216151
ENSMUSG00000020330	59.0247	0.102238	0.379944	0.269088	0.787862	NA	Hmmr	15366
ENSMUSG00000020334	343.08	-0.111385	0.169258	-0.658082	0.510486	NA	Slc22a4	30805
ENSMUSG00000020335	103.274	0.190486	0.288709	0.659786	0.509391	NA	Zfp354b	27274
ENSMUSG00000020346	4054.9	0.0654391	0.0561606	1.16521	0.243933	0.847738	Mgat1	17308
ENSMUSG00000020349	14604.1	0.0699451	0.0417282	1.67621	0.0936974	0.651972	Ppp2ca	19052
ENSMUSG00000020354	1137.11	0.211413	0.0931439	2.26974	0.0232232	0.360469	Sgcd	24052
ENSMUSG00000020358	10934.3	0.0233467	0.0460542	0.506939	0.612198	0.955085	Hnrnpab	15384
ENSMUSG00000020359	726.953	0.206632	0.119155	1.73414	0.0828931	0.62039	Phykpl	72947
ENSMUSG00000020361	11000.2	0.0470408	0.0442962	1.06196	0.288254	0.863229	Hspa4	15525
ENSMUSG00000020362	4808.54	-0.0279768	0.0532516	-0.52537	0.599326	0.954337	Cnot6	104625
ENSMUSG00000020363	108.621	-0.354201	0.277312	-1.27727	0.201508	NA	Gfpt2	14584
ENSMUSG00000020364	244.826	-0.0264501	0.186494	-0.141828	0.887216	NA	Zfp354a	21408
ENSMUSG00000020366	4821.9	0.108085	0.0526638	2.05237	0.0401342	0.459405	Mapk9	26420
ENSMUSG00000020368	29238.3	-0.0152573	0.0368296	-0.414267	0.678678	0.966968	Canx	12330
ENSMUSG00000020372	36368.1	-0.13848	0.045357	-3.05311	0.00226485	0.0821658	Rack1	14694
ENSMUSG00000020375	1352.36	0.0559478	0.087935	0.636241	0.52462	0.942571	Rufy1	216724
ENSMUSG00000020376	21.5477	-0.123714	0.657094	-0.188274	0.850662	NA	Rnf130	59044
ENSMUSG00000020377	1437.2	-0.244134	0.0882056	-2.76779	0.00564382	0.160133	Ltc4s	17001
ENSMUSG00000020380	4338.98	-0.00565103	0.0554611	-0.101892	0.918843	0.991276	Rad50	19360
ENSMUSG00000020381	198.892	-0.0806964	0.207261	-0.389347	0.697019	NA	Mrnip	68067
ENSMUSG00000020385	5813.09	-0.00934801	0.0499021	-0.187327	0.851404	0.983872	Clk4	12750
ENSMUSG00000020386	2474.58	-0.0540406	0.0758989	-0.712008	0.47646	0.936554	Sar1b	66397
ENSMUSG00000020387	3085.73	0.13491	0.0619711	2.17698	0.029482	0.398615	Jade2	76901
ENSMUSG00000020389	714.46	-0.0129323	0.113743	-0.113697	0.909478	0.988992	Cdkl3	213084
ENSMUSG00000020390	6146.75	-0.0960026	0.0560348	-1.71327	0.0866636	0.628311	Ube2b	22210
ENSMUSG00000020392	1145.51	-0.0667703	0.0939087	-0.711013	0.477076	0.936554	Cdkn2aipnl	52626
ENSMUSG00000020393	2131.72	0.0836025	0.0712892	1.17272	0.240907	0.843408	Kremen1	84035
ENSMUSG00000020397	998.865	0.169584	0.101316	1.67381	0.0941673	0.654284	Med7	66213
ENSMUSG00000020400	5152.73	-0.000191725	0.0525994	-0.003645	0.997092	0.99945	Tnip1	57783
ENSMUSG00000020402	13414.9	-0.0677938	0.0411349	-1.64809	0.0993352	0.667505	Vdac1	22333
ENSMUSG00000020407	24.1316	0.4451	0.627169	0.709697	0.477892	NA	Upp1	22271
ENSMUSG00000020409	2277.94	0.0612525	0.0702381	0.87207	0.38317	0.904403	Slu7	193116
ENSMUSG00000020412	4052.78	0.0463979	0.0580221	0.799658	0.423909	0.917347	Ascc2	75452
ENSMUSG00000020413	628.398	-0.0175586	0.120552	-0.145652	0.884196	0.986187	Hus1	15574
ENSMUSG00000020415	130.711	0.144646	0.260106	0.556104	0.57814	NA	Pttg1	30939
ENSMUSG00000020419	11.1776	-0.122147	0.876525	-0.139354	0.889171	NA	Hormad2	75828
ENSMUSG00000020420	266.255	-0.0191301	0.184995	-0.103409	0.917639	NA	Zfp607a	545938
ENSMUSG00000020422	5893.92	-0.038468	0.0498213	-0.772119	0.440044	0.921371	Tns3	319939
ENSMUSG00000020423	2378.39	0.00546433	0.0688676	0.0793454	0.936758	0.993	Btg2	12227
ENSMUSG00000020427	1950.99	0.135111	0.0755011	1.78952	0.0735308	0.590296	Igfbp3	16009
ENSMUSG00000020430	4516.72	-0.0511416	0.0552762	-0.9252	0.354862	0.89516	Pes1	64934
ENSMUSG00000020431	20.6187	-1.04854	0.681048	-1.53959	0.12366	NA	Adcy1	432530
ENSMUSG00000020432	2635.57	0.10181	0.065599	1.552	0.120662	0.708879	Tcn2	21452
ENSMUSG00000020434	62.5527	0.350918	0.371093	0.945633	0.344336	NA	4921536K21Rik	67430
ENSMUSG00000020435	23.0906	0.425185	0.594739	0.71491	0.474665	NA	Osbp2	74309
ENSMUSG00000020437	12.9847	-0.113984	0.815191	-0.139824	0.888799	NA	Myo1g	246177
ENSMUSG00000020439	584.482	0.0156381	0.12492	0.125185	0.900377	0.987704	Smtn	29856
ENSMUSG00000020440	2724.2	-0.0891227	0.0807141	-1.10418	0.269516	0.863131	Arf5	11844
ENSMUSG00000020441	30.6811	0.313535	0.522275	0.600326	0.548289	NA	2310033P09Rik	67862
ENSMUSG00000020444	1036.5	0.0252694	0.104041	0.242878	0.8081	0.979375	Guk1	14923
ENSMUSG00000020447	17.1614	-0.0705314	0.694958	-0.10149	0.919161	NA	Npc1l1	237636
ENSMUSG00000020448	4186.43	0.0586074	0.0559313	1.04785	0.294709	0.867681	Rnf185	193670
ENSMUSG00000020451	2354.97	0.107257	0.0777641	1.37926	0.167815	0.783673	Limk2	16886
ENSMUSG00000020453	759.444	-0.0797554	0.109063	-0.731276	0.464611	0.932635	Patz1	56218
ENSMUSG00000020454	3788.04	0.0851486	0.0569668	1.49471	0.134991	0.73741	Eif4enif1	74203
ENSMUSG00000020455	1157.1	-0.0647275	0.0947422	-0.683196	0.494483	0.937916	Trim11	94091
ENSMUSG00000020456	14244.9	0.155874	0.0414165	3.76357	0.000167507	0.0124387	Ogdh	18293
ENSMUSG00000020457	3887.86	-0.201729	0.061798	-3.26434	0.0010972	0.0506258	Drg1	13494
ENSMUSG00000020458	16618.7	-0.0745981	0.0401238	-1.8592	0.0629993	0.555997	Rtn4	68585
ENSMUSG00000020459	2423.28	0.0515663	0.0669812	0.769862	0.441382	0.921371	Mtif2	76784
ENSMUSG00000020460	21239.8	-0.293356	0.0459324	-6.38669	1.69512e-10	1.61121e-07	Rps27a	78294
ENSMUSG00000020461	22.9773	0.0150773	0.605193	0.0249131	0.980124	NA	Clhc1	73324
ENSMUSG00000020462	1955.56	0.0268269	0.0742688	0.361214	0.71794	0.970862	Cfap36	216618
ENSMUSG00000020463	9542.72	-0.0163566	0.0442092	-0.369982	0.711396	0.969637	Ppp4r3b	104570
ENSMUSG00000020464	2389.86	0.0222342	0.0700644	0.317339	0.750986	0.977023	Pnpt1	71701
ENSMUSG00000020471	1804.34	-0.0319296	0.0754038	-0.423448	0.671969	0.965688	Pold2	18972
ENSMUSG00000020472	2172.18	-0.112988	0.0717371	-1.57504	0.115248	0.70059	Zkscan17	268417
ENSMUSG00000020473	956.538	-0.0274025	0.104711	-0.261697	0.793555	0.979375	Aebp1	11568
ENSMUSG00000020474	508.13	-0.0201215	0.133772	-0.150416	0.880436	0.985343	Polm	54125
ENSMUSG00000020476	2460.36	0.0102743	0.0664743	0.15456	0.877168	0.984637	Dbnl	13169
ENSMUSG00000020477	481.145	-0.207905	0.137697	-1.50987	0.131077	0.730219	Mrps24	64660
ENSMUSG00000020482	1536.38	-0.14712	0.0917121	-1.60416	0.10868	0.685093	Ccdc117	104479
ENSMUSG00000020483	12708.8	-0.10947	0.0551525	-1.98487	0.0471594	0.495115	Dynll2	68097
ENSMUSG00000020484	6810.2	0.0452822	0.0531266	0.852344	0.394023	0.906957	Xbp1	22433
ENSMUSG00000020485	1154.46	-0.252551	0.0956041	-2.64163	0.00825072	0.196549	Supt4a	20922
ENSMUSG00000020486	16.1213	-0.161512	0.819179	-0.197163	0.8437	NA	2004-09-01	18952
ENSMUSG00000020491	637.383	0.000706315	0.120044	0.00588378	0.995305	0.999279	2810021J22Rik	69944
ENSMUSG00000020492	748.721	-0.0191079	0.109607	-0.17433	0.861606	0.983872	Ska2	66140
ENSMUSG00000020493	185.695	-0.206694	0.21196	-0.975154	0.329484	NA	Prr11	270906
ENSMUSG00000020495	1421.63	-0.0111819	0.0825024	-0.135534	0.89219	0.987472	Smg8	74133
ENSMUSG00000020496	4218.88	-0.0630051	0.056736	-1.1105	0.266785	0.863131	Rnf187	108660
ENSMUSG00000020513	554.015	-0.0825793	0.129664	-0.636869	0.52421	0.942571	Tubd1	56427
ENSMUSG00000020514	996.382	0.0676767	0.0978715	0.691485	0.489261	0.937165	Mrpl22	216767
ENSMUSG00000020515	2530.87	0.0514528	0.0661328	0.778023	0.436556	0.919113	Cnot8	69125
ENSMUSG00000020516	5886.31	0.0316129	0.0509086	0.620974	0.534617	0.94468	Rps6kb1	72508
ENSMUSG00000020519	514.277	0.0348189	0.135985	0.25605	0.797912	0.979375	Sap30l	50724
ENSMUSG00000020520	705.632	0.0100041	0.11399	0.0877632	0.930065	0.992741	Galnt10	171212
ENSMUSG00000020521	3428.26	-0.0853684	0.0634364	-1.34573	0.178389	0.790716	Rnft1	76892
ENSMUSG00000020522	1875.47	0.018541	0.0759789	0.244028	0.807209	0.979375	Mfap3	216760
ENSMUSG00000020523	3378.74	-0.00552776	0.0599133	-0.0922627	0.926489	0.992145	Fam114a2	67726
ENSMUSG00000020525	1026.3	-0.00838828	0.0984707	-0.0851855	0.932114	0.992741	Ppm1d	53892
ENSMUSG00000020526	403.922	-0.0782701	0.145719	-0.53713	0.591178	0.954196	Znhit3	448850
ENSMUSG00000020527	1537.65	0.0988062	0.0823991	1.19912	0.230482	0.835202	Myo19	66196
ENSMUSG00000020528	1056.61	0.0110403	0.0945147	0.11681	0.90701	0.988589	Prpsap2	212627
ENSMUSG00000020530	5583.82	0.052505	0.0508136	1.03329	0.30147	0.874685	Ggnbp2	217039
ENSMUSG00000020532	18211.4	0.113071	0.0393517	2.87334	0.00406162	0.125752	Acaca	107476
ENSMUSG00000020534	668.004	-0.139498	0.118318	-1.17901	0.238393	0.842719	Shmt1	20425
ENSMUSG00000020536	1693.67	-0.0117883	0.0805457	-0.146356	0.883641	0.986187	Llgl1	16897
ENSMUSG00000020537	2924.66	0.0630548	0.0643398	0.980028	0.327072	0.882561	Drg2	13495
ENSMUSG00000020538	7929.45	0.0158974	0.0559434	0.28417	0.77628	0.978959	Srebf1	20787
ENSMUSG00000020541	40.1313	-0.0764657	0.471442	-0.162196	0.871152	NA	Tom1l1	71943
ENSMUSG00000020544	492.55	0.00541533	0.137973	0.0392492	0.968692	0.995297	Cox11	69802
ENSMUSG00000020546	1285.9	0.00967564	0.0869102	0.111329	0.911355	0.988992	Stxbp4	20913
ENSMUSG00000020547	3856.85	-0.112962	0.058806	-1.92092	0.0547415	0.52325	Bzw2	66912
ENSMUSG00000020549	2401.74	0.0775648	0.0687659	1.12795	0.259339	0.861895	Elac2	68626
ENSMUSG00000020553	62.0349	0.0420645	0.370441	0.113553	0.909592	NA	Pctp	18559
ENSMUSG00000020561	714.433	0.0427533	0.113649	0.376187	0.706778	0.969257	Twistnb	28071
ENSMUSG00000020564	1408.98	0.152629	0.0848975	1.79781	0.0722078	0.582627	Atxn7l1	380753
ENSMUSG00000020566	29.8576	-0.187589	0.526462	-0.35632	0.721601	NA	Atp6v1c2	68775
ENSMUSG00000020570	7273.9	-0.0242595	0.0540516	-0.448821	0.653561	0.962051	Sypl	19027
ENSMUSG00000020571	9832.94	0.0118745	0.0445254	0.26669	0.789708	0.979375	Pdia6	71853
ENSMUSG00000020572	20506.5	0.0605246	0.0392525	1.54193	0.123091	0.713453	Nampt	59027
ENSMUSG00000020576	3357.68	0.0609812	0.0631929	0.965	0.334545	0.884273	Nbas	71169
ENSMUSG00000020580	10623.9	-0.0444817	0.0438538	-1.01432	0.31043	0.879481	Rock2	19878
ENSMUSG00000020585	24527	-0.082698	0.0388493	-2.12868	0.0332804	0.420476	Laptm4a	17775
ENSMUSG00000020590	4378.98	0.0112227	0.0556711	0.201589	0.840238	0.981815	Snx13	217463
ENSMUSG00000020592	3135.75	0.157752	0.0641862	2.45772	0.0139821	0.273298	Sdc1	20969
ENSMUSG00000020593	9158.69	0.169769	0.0532143	3.19029	0.0014213	0.0602597	Lpin1	14245
ENSMUSG00000020594	9850.59	-0.0421347	0.0440772	-0.955928	0.339109	0.88672	Pum2	80913
ENSMUSG00000020598	38.0732	-1.03228	0.471285	-2.19035	0.028499	NA	Nrcam	319504
ENSMUSG00000020601	275.222	0.00634836	0.181917	0.034897	0.972162	NA	Trib2	217410
ENSMUSG00000020604	1064.57	-0.0994544	0.0969644	-1.02568	0.305043	0.876677	Arsg	74008
ENSMUSG00000020605	2426.09	0.0573464	0.0674077	0.850739	0.394914	0.906957	Hs1bp3	58240
ENSMUSG00000020608	3852.51	-0.061831	0.0583151	-1.06029	0.289011	0.863229	Smc6	67241
ENSMUSG00000020610	4260.06	-0.0529809	0.05896	-0.89859	0.368871	0.902012	Amz2	13929
ENSMUSG00000020611	6288.25	-0.0677521	0.0493488	-1.37292	0.169776	0.785778	Gna13	14674
ENSMUSG00000020612	13052.4	-0.0388735	0.0431581	-0.900722	0.367736	0.901165	Prkar1a	19084
ENSMUSG00000020614	223.587	-0.270174	0.201915	-1.33806	0.180877	NA	Fam20a	208659
ENSMUSG00000020620	1169.68	0.00784529	0.0947073	0.0828372	0.933981	0.992837	Abca8b	27404
ENSMUSG00000020621	887.941	-0.0503558	0.102764	-0.490013	0.624125	0.959028	Rdh14	105014
ENSMUSG00000020623	188.38	0.0664027	0.216465	0.30676	0.759026	NA	Map2k6	26399
ENSMUSG00000020628	2088.5	0.019865	0.0751779	0.264241	0.791595	0.979375	Trappc12	217449
ENSMUSG00000020629	1944.21	-0.0280829	0.0745898	-0.376498	0.706547	0.969195	Adi1	104923
ENSMUSG00000020630	391.296	0.0261722	0.149752	0.17477	0.86126	0.983872	Rnaseh1	19819
ENSMUSG00000020633	15.6513	-0.0720525	0.733514	-0.0982291	0.92175	NA	Dcdc2c	68511
ENSMUSG00000020634	2434.67	0.0921356	0.0680505	1.35393	0.175759	0.78929	Ubxn2a	217379
ENSMUSG00000020635	10.9878	-0.0772722	0.928084	-0.08326	0.933645	NA	Fkbp1b	14226
ENSMUSG00000020639	25.8613	-0.53685	0.580758	-0.924395	0.355281	NA	Pfn4	382562
ENSMUSG00000020640	3274.7	0.0697629	0.0649242	1.07453	0.282586	0.863131	Itsn2	20403
ENSMUSG00000020641	9.87305	1.41153	0.934599	1.51031	0.130964	NA	Rsad2	58185
ENSMUSG00000020642	1697.99	-0.0274913	0.0828385	-0.331867	0.73999	0.974859	Rnf144a	108089
ENSMUSG00000020644	264.619	0.00860328	0.179575	0.0479092	0.961789	NA	Id2	15902
ENSMUSG00000020646	35.9069	0.300509	0.490547	0.6126	0.540141	NA	Mboat2	67216
ENSMUSG00000020647	7821.55	0.0966982	0.0498001	1.94173	0.0521702	0.514396	Ncoa1	17977
ENSMUSG00000020648	464.453	0.018151	0.140142	0.129519	0.896947	0.987704	Dus4l	71916
ENSMUSG00000020649	226.236	0.41755	0.20023	2.08535	0.0370375	NA	Rrm2	20135
ENSMUSG00000020650	1940.77	0.00928566	0.0883137	0.105144	0.916262	0.99122	Bcap29	12033
ENSMUSG00000020652	458.28	0.105717	0.143016	0.739195	0.459789	0.928664	Cenpo	52504
ENSMUSG00000020653	1270.32	0.000332498	0.0885133	0.00375648	0.997003	0.99945	Klf11	194655
ENSMUSG00000020654	300.822	-0.195911	0.179676	-1.09036	0.275555	NA	Adcy3	104111
ENSMUSG00000020656	446.228	0.13143	0.142485	0.922411	0.356314	0.895485	Grhl1	195733
ENSMUSG00000020657	634.862	-0.205543	0.121155	-1.69653	0.0897855	0.640699	Dnajc27	217378
ENSMUSG00000020658	10.9826	0.721566	0.874826	0.824811	0.409479	NA	Efr3b	668212
ENSMUSG00000020659	812.835	-0.0954592	0.111567	-0.855618	0.392209	0.906957	Cbll1	104836
ENSMUSG00000020661	4621.5	-0.00158254	0.0607821	-0.0260363	0.979228	0.996848	Dnmt3a	13435
ENSMUSG00000020664	16788.8	0.0524257	0.0441847	1.18651	0.23542	0.84164	Dld	13382
ENSMUSG00000020668	1142.17	-0.00169301	0.0925282	-0.0182973	0.985402	0.997551	Kif3c	16570
ENSMUSG00000020669	114.395	-0.275064	0.270056	-1.01855	0.308419	NA	Sh3yl1	24057
ENSMUSG00000020671	7285.56	0.0643886	0.0478615	1.34531	0.178525	0.790716	Rab10	19325
ENSMUSG00000020674	4742.48	0.0620054	0.0594934	1.04222	0.297308	0.870336	Pxdn	69675
ENSMUSG00000020676	88.0872	-0.511409	0.320419	-1.59606	0.110475	NA	Ccl11	20292
ENSMUSG00000020677	2682.8	0.0357487	0.0648835	0.550968	0.581655	0.951921	Ddx52	78394
ENSMUSG00000020680	9890.32	-0.0156852	0.0509836	-0.307652	0.758347	0.977678	Taf15	70439
ENSMUSG00000020682	2017.44	0.0118482	0.0754222	0.157092	0.875172	0.984637	Mmp28	118453
[truncated: 12,261 more rows]

## Sheet: mus_results_up.txt
query.number	significant	p.value	term.size	query.size	overlap.size	precision	recall	term.id	domain	subgraph.number	term.name	relative.depth	intersection
1	TRUE	5.17e-34	1872	118	46	0.39	0.025	REAC:R-MMU-1430728	rea	16	Metabolism	1	ENSMUSG00000001467,ENSMUSG00000003526,ENSMUSG00000003528,ENSMUSG00000004270,ENSMUSG00000007655,ENSMUSG00000008206,ENSMUSG00000018796,ENSMUSG00000020456,ENSMUSG00000020593,ENSMUSG00000020917,ENSMUSG00000021033,ENSMUSG00000021196,ENSMUSG00000021273,ENSMUSG00000021614,ENSMUSG00000022351,ENSMUSG00000022477,ENSMUSG00000025137,ENSMUSG00000025153,ENSMUSG00000025203,ENSMUSG00000025509,ENSMUSG00000025792,…
1	TRUE	2.7e-27	541	118	28	0.237	0.052	GO:0008610	BP	13	lipid biosynthetic process	1	ENSMUSG00000001467,ENSMUSG00000004270,ENSMUSG00000008206,ENSMUSG00000018796,ENSMUSG00000020593,ENSMUSG00000020917,ENSMUSG00000021273,ENSMUSG00000022351,ENSMUSG00000024164,ENSMUSG00000025137,ENSMUSG00000025153,ENSMUSG00000025203,ENSMUSG00000027068,ENSMUSG00000027605,ENSMUSG00000027952,ENSMUSG00000031349,ENSMUSG00000031400,ENSMUSG00000031604,ENSMUSG00000032193,ENSMUSG00000032540,ENSMUSG00000033105,…
1	TRUE	1.13e-25	1750	118	39	0.331	0.022	GO:0044281	BP	13	small molecule metabolic process	1	ENSMUSG00000001467,ENSMUSG00000003526,ENSMUSG00000007655,ENSMUSG00000018796,ENSMUSG00000020456,ENSMUSG00000020593,ENSMUSG00000020917,ENSMUSG00000021033,ENSMUSG00000021196,ENSMUSG00000021273,ENSMUSG00000021831,ENSMUSG00000022351,ENSMUSG00000022477,ENSMUSG00000024164,ENSMUSG00000025153,ENSMUSG00000025203,ENSMUSG00000026463,ENSMUSG00000026853,ENSMUSG00000027068,ENSMUSG00000027605,ENSMUSG00000027952,…
1	TRUE	9.22e-24	1216	118	33	0.28	0.027	GO:0006629	BP	13	lipid metabolic process	1	ENSMUSG00000001467,ENSMUSG00000004270,ENSMUSG00000007655,ENSMUSG00000008206,ENSMUSG00000018796,ENSMUSG00000020593,ENSMUSG00000020917,ENSMUSG00000021273,ENSMUSG00000022351,ENSMUSG00000022425,ENSMUSG00000024164,ENSMUSG00000025137,ENSMUSG00000025153,ENSMUSG00000025203,ENSMUSG00000025509,ENSMUSG00000026853,ENSMUSG00000027068,ENSMUSG00000027605,ENSMUSG00000027952,ENSMUSG00000031349,ENSMUSG00000031400,…
1	TRUE	1.71e-21	667	118	25	0.212	0.037	REAC:R-MMU-556833	rea	16	Metabolism of lipids	2	ENSMUSG00000001467,ENSMUSG00000003528,ENSMUSG00000004270,ENSMUSG00000008206,ENSMUSG00000018796,ENSMUSG00000020593,ENSMUSG00000020917,ENSMUSG00000021273,ENSMUSG00000022351,ENSMUSG00000025137,ENSMUSG00000025153,ENSMUSG00000025203,ENSMUSG00000025509,ENSMUSG00000026853,ENSMUSG00000027952,ENSMUSG00000031349,ENSMUSG00000031604,ENSMUSG00000033105,ENSMUSG00000034926,ENSMUSG00000035376,ENSMUSG00000041220,…
1	TRUE	8.27e-21	27	118	11	0.093	0.407	REAC:R-MMU-191273	rea	16	Cholesterol biosynthesis	4	ENSMUSG00000001467,ENSMUSG00000021273,ENSMUSG00000022351,ENSMUSG00000027952,ENSMUSG00000031349,ENSMUSG00000031604,ENSMUSG00000033105,ENSMUSG00000034926,ENSMUSG00000058258,ENSMUSG00000058454,ENSMUSG00000093930
1	TRUE	2.45e-18	638	118	23	0.195	0.036	GO:0044283	BP	13	small molecule biosynthetic process	1	ENSMUSG00000001467,ENSMUSG00000020456,ENSMUSG00000020917,ENSMUSG00000021196,ENSMUSG00000021273,ENSMUSG00000025153,ENSMUSG00000025203,ENSMUSG00000026463,ENSMUSG00000027068,ENSMUSG00000027605,ENSMUSG00000027952,ENSMUSG00000028671,ENSMUSG00000029575,ENSMUSG00000030695,ENSMUSG00000031349,ENSMUSG00000031400,ENSMUSG00000033022,ENSMUSG00000033105,ENSMUSG00000034926,ENSMUSG00000035376,ENSMUSG00000041220,…
1	TRUE	2.66e-17	913	118	25	0.212	0.027	GO:0044255	BP	13	cellular lipid metabolic process	2	ENSMUSG00000004270,ENSMUSG00000007655,ENSMUSG00000008206,ENSMUSG00000018796,ENSMUSG00000020593,ENSMUSG00000020917,ENSMUSG00000021273,ENSMUSG00000022425,ENSMUSG00000024164,ENSMUSG00000025137,ENSMUSG00000025153,ENSMUSG00000025203,ENSMUSG00000025509,ENSMUSG00000026853,ENSMUSG00000027068,ENSMUSG00000027605,ENSMUSG00000027952,ENSMUSG00000031980,ENSMUSG00000032193,ENSMUSG00000032540,ENSMUSG00000035376,…
1	TRUE	4.68e-17	935	118	25	0.212	0.027	GO:0006082	BP	13	organic acid metabolic process	2	ENSMUSG00000003526,ENSMUSG00000007655,ENSMUSG00000018796,ENSMUSG00000020456,ENSMUSG00000020593,ENSMUSG00000020917,ENSMUSG00000021033,ENSMUSG00000021196,ENSMUSG00000021831,ENSMUSG00000022477,ENSMUSG00000024164,ENSMUSG00000025153,ENSMUSG00000025203,ENSMUSG00000026463,ENSMUSG00000026853,ENSMUSG00000027068,ENSMUSG00000027605,ENSMUSG00000028671,ENSMUSG00000030695,ENSMUSG00000031700,ENSMUSG00000032540,…
1	TRUE	1.83e-16	50	118	11	0.093	0.22	GO:0016126	BP	13	sterol biosynthetic process	3	ENSMUSG00000001467,ENSMUSG00000021273,ENSMUSG00000022351,ENSMUSG00000027952,ENSMUSG00000031349,ENSMUSG00000031400,ENSMUSG00000031604,ENSMUSG00000033105,ENSMUSG00000034926,ENSMUSG00000058454,ENSMUSG00000093930
1	TRUE	1.86e-16	880	118	24	0.203	0.027	GO:0019752	BP	13	carboxylic acid metabolic process	4	ENSMUSG00000003526,ENSMUSG00000007655,ENSMUSG00000018796,ENSMUSG00000020456,ENSMUSG00000020593,ENSMUSG00000020917,ENSMUSG00000021033,ENSMUSG00000021196,ENSMUSG00000021831,ENSMUSG00000022477,ENSMUSG00000024164,ENSMUSG00000025153,ENSMUSG00000025203,ENSMUSG00000026463,ENSMUSG00000026853,ENSMUSG00000027068,ENSMUSG00000027605,ENSMUSG00000028671,ENSMUSG00000030695,ENSMUSG00000031700,ENSMUSG00000032540,…
1	TRUE	5.13e-16	920	118	24	0.203	0.026	GO:0043436	BP	13	oxoacid metabolic process	3	ENSMUSG00000003526,ENSMUSG00000007655,ENSMUSG00000018796,ENSMUSG00000020456,ENSMUSG00000020593,ENSMUSG00000020917,ENSMUSG00000021033,ENSMUSG00000021196,ENSMUSG00000021831,ENSMUSG00000022477,ENSMUSG00000024164,ENSMUSG00000025153,ENSMUSG00000025203,ENSMUSG00000026463,ENSMUSG00000026853,ENSMUSG00000027068,ENSMUSG00000027605,ENSMUSG00000028671,ENSMUSG00000030695,ENSMUSG00000031700,ENSMUSG00000032540,…
1	TRUE	1.19e-14	1599	118	28	0.237	0.018	GO:0005783	CC	24	endoplasmic reticulum	1	ENSMUSG00000001467,ENSMUSG00000004270,ENSMUSG00000007655,ENSMUSG00000008206,ENSMUSG00000018796,ENSMUSG00000020009,ENSMUSG00000021273,ENSMUSG00000021831,ENSMUSG00000022351,ENSMUSG00000024807,ENSMUSG00000025203,ENSMUSG00000026853,ENSMUSG00000027068,ENSMUSG00000029103,ENSMUSG00000031349,ENSMUSG00000031604,ENSMUSG00000031722,ENSMUSG00000033096,ENSMUSG00000033105,ENSMUSG00000034926,ENSMUSG00000035376,…
1	TRUE	4.87e-14	1001	118	23	0.195	0.023	GO:0044432	CC	24	endoplasmic reticulum part	2	ENSMUSG00000001467,ENSMUSG00000004270,ENSMUSG00000007655,ENSMUSG00000008206,ENSMUSG00000018796,ENSMUSG00000021273,ENSMUSG00000021831,ENSMUSG00000022351,ENSMUSG00000024807,ENSMUSG00000025203,ENSMUSG00000027068,ENSMUSG00000029103,ENSMUSG00000031349,ENSMUSG00000031604,ENSMUSG00000033105,ENSMUSG00000034926,ENSMUSG00000035376,ENSMUSG00000036078,ENSMUSG00000040181,ENSMUSG00000041220,ENSMUSG00000041417,…
1	TRUE	7.18e-14	900	118	22	0.186	0.024	GO:0042175	CC	24	nuclear outer membrane-endoplasmic reticulum membrane network	1	ENSMUSG00000001467,ENSMUSG00000004270,ENSMUSG00000007655,ENSMUSG00000008206,ENSMUSG00000018796,ENSMUSG00000021273,ENSMUSG00000021831,ENSMUSG00000022351,ENSMUSG00000024807,ENSMUSG00000025203,ENSMUSG00000027068,ENSMUSG00000031349,ENSMUSG00000031604,ENSMUSG00000033105,ENSMUSG00000034926,ENSMUSG00000035376,ENSMUSG00000036078,ENSMUSG00000040181,ENSMUSG00000041220,ENSMUSG00000041417,ENSMUSG00000058454,…
1	TRUE	7.21e-14	118	118	12	0.102	0.102	GO:0016125	BP	13	sterol metabolic process	2	ENSMUSG00000001467,ENSMUSG00000021273,ENSMUSG00000022351,ENSMUSG00000027952,ENSMUSG00000031349,ENSMUSG00000031400,ENSMUSG00000031604,ENSMUSG00000032193,ENSMUSG00000033105,ENSMUSG00000034926,ENSMUSG00000058454,ENSMUSG00000093930
1	TRUE	6.03e-13	877	118	21	0.178	0.024	GO:0005789	CC	24	endoplasmic reticulum membrane	3	ENSMUSG00000001467,ENSMUSG00000004270,ENSMUSG00000007655,ENSMUSG00000008206,ENSMUSG00000018796,ENSMUSG00000021273,ENSMUSG00000021831,ENSMUSG00000022351,ENSMUSG00000024807,ENSMUSG00000025203,ENSMUSG00000027068,ENSMUSG00000031349,ENSMUSG00000031604,ENSMUSG00000033105,ENSMUSG00000034926,ENSMUSG00000035376,ENSMUSG00000036078,ENSMUSG00000040181,ENSMUSG00000041220,ENSMUSG00000058454,ENSMUSG00000061232
1	TRUE	7.06e-13	884	118	21	0.178	0.024	GO:0098827	CC	24	endoplasmic reticulum subcompartment	3	ENSMUSG00000001467,ENSMUSG00000004270,ENSMUSG00000007655,ENSMUSG00000008206,ENSMUSG00000018796,ENSMUSG00000021273,ENSMUSG00000021831,ENSMUSG00000022351,ENSMUSG00000024807,ENSMUSG00000025203,ENSMUSG00000027068,ENSMUSG00000031349,ENSMUSG00000031604,ENSMUSG00000033105,ENSMUSG00000034926,ENSMUSG00000035376,ENSMUSG00000036078,ENSMUSG00000040181,ENSMUSG00000041220,ENSMUSG00000058454,ENSMUSG00000061232
1	TRUE	7.16e-13	43	118	9	0.076	0.209	GO:0006695	BP	13	cholesterol biosynthetic process	4	ENSMUSG00000001467,ENSMUSG00000021273,ENSMUSG00000027952,ENSMUSG00000031349,ENSMUSG00000031400,ENSMUSG00000033105,ENSMUSG00000034926,ENSMUSG00000058454,ENSMUSG00000093930
1	TRUE	8.99e-13	44	118	9	0.076	0.205	GO:1902653	BP	13	secondary alcohol biosynthetic process	3	ENSMUSG00000001467,ENSMUSG00000021273,ENSMUSG00000027952,ENSMUSG00000031349,ENSMUSG00000031400,ENSMUSG00000033105,ENSMUSG00000034926,ENSMUSG00000058454,ENSMUSG00000093930
1	TRUE	1.48e-12	263	118	14	0.119	0.053	GO:0008202	BP	13	steroid metabolic process	1	ENSMUSG00000001467,ENSMUSG00000021273,ENSMUSG00000022351,ENSMUSG00000027068,ENSMUSG00000027952,ENSMUSG00000031349,ENSMUSG00000031400,ENSMUSG00000031604,ENSMUSG00000031980,ENSMUSG00000032193,ENSMUSG00000033105,ENSMUSG00000034926,ENSMUSG00000058454,ENSMUSG00000093930
1	TRUE	1.69e-12	109	118	11	0.093	0.101	GO:0008203	BP	13	cholesterol metabolic process	3	ENSMUSG00000001467,ENSMUSG00000021273,ENSMUSG00000022351,ENSMUSG00000027952,ENSMUSG00000031349,ENSMUSG00000031400,ENSMUSG00000032193,ENSMUSG00000033105,ENSMUSG00000034926,ENSMUSG00000058454,ENSMUSG00000093930
1	TRUE	2.54e-12	113	118	11	0.093	0.097	GO:1902652	BP	13	secondary alcohol metabolic process	3	ENSMUSG00000001467,ENSMUSG00000021273,ENSMUSG00000022351,ENSMUSG00000027952,ENSMUSG00000031349,ENSMUSG00000031400,ENSMUSG00000032193,ENSMUSG00000033105,ENSMUSG00000034926,ENSMUSG00000058454,ENSMUSG00000093930
1	TRUE	2.54e-12	136	118	11	0.093	0.081	REAC:R-MMU-8957322	rea	16	Metabolism of steroids	3	ENSMUSG00000001467,ENSMUSG00000021273,ENSMUSG00000022351,ENSMUSG00000027952,ENSMUSG00000031349,ENSMUSG00000031604,ENSMUSG00000033105,ENSMUSG00000034926,ENSMUSG00000058258,ENSMUSG00000058454,ENSMUSG00000093930
1	TRUE	7.52e-12	547	118	17	0.144	0.031	GO:0032787	BP	13	monocarboxylic acid metabolic process	5	ENSMUSG00000007655,ENSMUSG00000018796,ENSMUSG00000020456,ENSMUSG00000020593,ENSMUSG00000020917,ENSMUSG00000021196,ENSMUSG00000024164,ENSMUSG00000025153,ENSMUSG00000025203,ENSMUSG00000026853,ENSMUSG00000027068,ENSMUSG00000027605,ENSMUSG00000028671,ENSMUSG00000030695,ENSMUSG00000032540,ENSMUSG00000035376,ENSMUSG00000041220
1	TRUE	1.03e-11	464	118	16	0.136	0.034	GO:0051186	BP	13	cofactor metabolic process	1	ENSMUSG00000018796,ENSMUSG00000020456,ENSMUSG00000020917,ENSMUSG00000021033,ENSMUSG00000021196,ENSMUSG00000025153,ENSMUSG00000027605,ENSMUSG00000027952,ENSMUSG00000028671,ENSMUSG00000029575,ENSMUSG00000030695,ENSMUSG00000031400,ENSMUSG00000031700,ENSMUSG00000031722,ENSMUSG00000032786,ENSMUSG00000040181
1	TRUE	3.45e-11	1843	118	26	0.22	0.014	GO:0044421	CC	12	extracellular region part	1	ENSMUSG00000001119,ENSMUSG00000001435,ENSMUSG00000004098,ENSMUSG00000014361,ENSMUSG00000018566,ENSMUSG00000020183,ENSMUSG00000020241,ENSMUSG00000021091,ENSMUSG00000022425,ENSMUSG00000022514,ENSMUSG00000024164,ENSMUSG00000026837,ENSMUSG00000027111,ENSMUSG00000027312,ENSMUSG00000030695,ENSMUSG00000031503,ENSMUSG00000031722,ENSMUSG00000031980,ENSMUSG00000032193,ENSMUSG00000036120,ENSMUSG00000038463,…
1	TRUE	6.56e-11	151	118	11	0.093	0.073	GO:0006694	BP	13	steroid biosynthetic process	2	ENSMUSG00000001467,ENSMUSG00000021273,ENSMUSG00000022351,ENSMUSG00000027952,ENSMUSG00000031349,ENSMUSG00000031400,ENSMUSG00000031604,ENSMUSG00000033105,ENSMUSG00000034926,ENSMUSG00000058454,ENSMUSG00000093930
1	TRUE	1.03e-10	2486	118	29	0.246	0.012	GO:0005576	CC	12	extracellular region	1	ENSMUSG00000001119,ENSMUSG00000001123,ENSMUSG00000001435,ENSMUSG00000004098,ENSMUSG00000014361,ENSMUSG00000018566,ENSMUSG00000020183,ENSMUSG00000020241,ENSMUSG00000021091,ENSMUSG00000022425,ENSMUSG00000022514,ENSMUSG00000024164,ENSMUSG00000026837,ENSMUSG00000027111,ENSMUSG00000027312,ENSMUSG00000029103,ENSMUSG00000030695,ENSMUSG00000031503,ENSMUSG00000031722,ENSMUSG00000031980,ENSMUSG00000032193,…
1	TRUE	1.24e-10	1609	118	24	0.203	0.015	GO:1901700	BP	5	response to oxygen-containing compound	1	ENSMUSG00000001119,ENSMUSG00000001123,ENSMUSG00000007655,ENSMUSG00000018566,ENSMUSG00000018796,ENSMUSG00000020241,ENSMUSG00000020593,ENSMUSG00000020893,ENSMUSG00000023067,ENSMUSG00000024079,ENSMUSG00000025203,ENSMUSG00000026463,ENSMUSG00000027952,ENSMUSG00000031400,ENSMUSG00000031722,ENSMUSG00000031980,ENSMUSG00000032193,ENSMUSG00000033022,ENSMUSG00000036078,ENSMUSG00000040181,ENSMUSG00000041417,…
1	TRUE	3.3e-10	36	118	7	0.059	0.194	REAC:R-MMU-75105	rea	16	Fatty acyl-CoA biosynthesis	4	ENSMUSG00000003528,ENSMUSG00000018796,ENSMUSG00000020917,ENSMUSG00000025153,ENSMUSG00000025203,ENSMUSG00000035376,ENSMUSG00000041220
1	TRUE	3.69e-10	942	118	19	0.161	0.02	GO:0019637	BP	13	organophosphate metabolic process	1	ENSMUSG00000004270,ENSMUSG00000018796,ENSMUSG00000020456,ENSMUSG00000020917,ENSMUSG00000021196,ENSMUSG00000021273,ENSMUSG00000022425,ENSMUSG00000025137,ENSMUSG00000025153,ENSMUSG00000027605,ENSMUSG00000027952,ENSMUSG00000028671,ENSMUSG00000030695,ENSMUSG00000031400,ENSMUSG00000032193,ENSMUSG00000032540,ENSMUSG00000040181,ENSMUSG00000041417,ENSMUSG00000064367
1	TRUE	6.3e-10	69	118	8	0.068	0.116	REAC:R-MMU-2022090	rea	33	Assembly of collagen fibrils and other multimeric structures	3	ENSMUSG00000001119,ENSMUSG00000001435,ENSMUSG00000004098,ENSMUSG00000020241,ENSMUSG00000026837,ENSMUSG00000027111,ENSMUSG00000031503,ENSMUSG00000048126
1	TRUE	8.18e-10	305	118	12	0.102	0.039	REAC:R-MMU-1474244	rea	33	Extracellular matrix organization	1	ENSMUSG00000001119,ENSMUSG00000001435,ENSMUSG00000004098,ENSMUSG00000020241,ENSMUSG00000021614,ENSMUSG00000025348,ENSMUSG00000026837,ENSMUSG00000027111,ENSMUSG00000031503,ENSMUSG00000048126,ENSMUSG00000064080,ENSMUSG00000067276
1	TRUE	1.22e-09	342	118	13	0.11	0.038	GO:0016053	BP	13	organic acid biosynthetic process	2	ENSMUSG00000020456,ENSMUSG00000020917,ENSMUSG00000021196,ENSMUSG00000025153,ENSMUSG00000025203,ENSMUSG00000026463,ENSMUSG00000027068,ENSMUSG00000027605,ENSMUSG00000028671,ENSMUSG00000030695,ENSMUSG00000033022,ENSMUSG00000035376,ENSMUSG00000041220
1	TRUE	1.49e-09	44	118	7	0.059	0.159	REAC:R-MMU-8948216	rea	33	Collagen chain trimerization	4	ENSMUSG00000001119,ENSMUSG00000001435,ENSMUSG00000004098,ENSMUSG00000020241,ENSMUSG00000026837,ENSMUSG00000031503,ENSMUSG00000048126
1	TRUE	1.57e-09	645	118	16	0.136	0.025	GO:0017144	BP	1	drug metabolic process	1	ENSMUSG00000007655,ENSMUSG00000020456,ENSMUSG00000020917,ENSMUSG00000021033,ENSMUSG00000021196,ENSMUSG00000022477,ENSMUSG00000026463,ENSMUSG00000027068,ENSMUSG00000027605,ENSMUSG00000028671,ENSMUSG00000029575,ENSMUSG00000030695,ENSMUSG00000031722,ENSMUSG00000031980,ENSMUSG00000040181,ENSMUSG00000064367
1	TRUE	1.58e-09	1641	118	23	0.195	0.014	GO:0005615	CC	12	extracellular space	2	ENSMUSG00000001119,ENSMUSG00000001435,ENSMUSG00000014361,ENSMUSG00000018566,ENSMUSG00000020183,ENSMUSG00000020241,ENSMUSG00000021091,ENSMUSG00000022425,ENSMUSG00000022514,ENSMUSG00000024164,ENSMUSG00000026837,ENSMUSG00000027312,ENSMUSG00000030695,ENSMUSG00000031503,ENSMUSG00000031722,ENSMUSG00000031980,ENSMUSG00000032193,ENSMUSG00000038463,ENSMUSG00000039518,ENSMUSG00000039883,ENSMUSG00000048126,…
1	TRUE	2.11e-09	207	118	11	0.093	0.053	GO:1901617	BP	13	organic hydroxy compound biosynthetic process	1	ENSMUSG00000001467,ENSMUSG00000021273,ENSMUSG00000022351,ENSMUSG00000027952,ENSMUSG00000031349,ENSMUSG00000031400,ENSMUSG00000031604,ENSMUSG00000033105,ENSMUSG00000034926,ENSMUSG00000058454,ENSMUSG00000093930
1	TRUE	3.69e-09	570	118	15	0.127	0.026	GO:0048037	MF	14	cofactor binding	1	ENSMUSG00000001467,ENSMUSG00000003526,ENSMUSG00000020456,ENSMUSG00000020917,ENSMUSG00000022351,ENSMUSG00000022477,ENSMUSG00000024164,ENSMUSG00000025153,ENSMUSG00000029575,ENSMUSG00000031400,ENSMUSG00000031700,ENSMUSG00000032786,ENSMUSG00000034926,ENSMUSG00000040181,ENSMUSG00000058454
1	TRUE	7.12e-09	1427	118	21	0.178	0.015	GO:0031984	CC	24	organelle subcompartment	1	ENSMUSG00000001467,ENSMUSG00000004270,ENSMUSG00000007655,ENSMUSG00000008206,ENSMUSG00000018796,ENSMUSG00000021273,ENSMUSG00000021831,ENSMUSG00000022351,ENSMUSG00000024807,ENSMUSG00000025203,ENSMUSG00000027068,ENSMUSG00000031349,ENSMUSG00000031604,ENSMUSG00000033105,ENSMUSG00000034926,ENSMUSG00000035376,ENSMUSG00000036078,ENSMUSG00000040181,ENSMUSG00000041220,ENSMUSG00000058454,ENSMUSG00000061232
1	TRUE	8.78e-09	236	118	11	0.093	0.047	GO:0072330	BP	13	monocarboxylic acid biosynthetic process	4	ENSMUSG00000020456,ENSMUSG00000020917,ENSMUSG00000021196,ENSMUSG00000025153,ENSMUSG00000025203,ENSMUSG00000027068,ENSMUSG00000027605,ENSMUSG00000028671,ENSMUSG00000030695,ENSMUSG00000035376,ENSMUSG00000041220
1	TRUE	9.78e-09	2364	118	26	0.22	0.011	GO:0031090	CC	25	organelle membrane	1	ENSMUSG00000001467,ENSMUSG00000003526,ENSMUSG00000003528,ENSMUSG00000007655,ENSMUSG00000008206,ENSMUSG00000009394,ENSMUSG00000018566,ENSMUSG00000018740,ENSMUSG00000018796,ENSMUSG00000020456,ENSMUSG00000021824,ENSMUSG00000022351,ENSMUSG00000025203,ENSMUSG00000025792,ENSMUSG00000026853,ENSMUSG00000027068,ENSMUSG00000032193,ENSMUSG00000033039,ENSMUSG00000033788,ENSMUSG00000034926,ENSMUSG00000036078,…
1	TRUE	1.33e-08	100	118	8	0.068	0.08	REAC:R-MMU-1474290	rea	33	Collagen formation	2	ENSMUSG00000001119,ENSMUSG00000001435,ENSMUSG00000004098,ENSMUSG00000020241,ENSMUSG00000026837,ENSMUSG00000027111,ENSMUSG00000031503,ENSMUSG00000048126
1	TRUE	1.45e-08	123	118	9	0.076	0.073	GO:0046165	BP	13	alcohol biosynthetic process	2	ENSMUSG00000001467,ENSMUSG00000021273,ENSMUSG00000027952,ENSMUSG00000031349,ENSMUSG00000031400,ENSMUSG00000033105,ENSMUSG00000034926,ENSMUSG00000058454,ENSMUSG00000093930
1	TRUE	2.33e-08	340	118	12	0.102	0.035	GO:0046394	BP	13	carboxylic acid biosynthetic process	3	ENSMUSG00000020456,ENSMUSG00000020917,ENSMUSG00000021196,ENSMUSG00000025153,ENSMUSG00000025203,ENSMUSG00000026463,ENSMUSG00000027068,ENSMUSG00000027605,ENSMUSG00000028671,ENSMUSG00000030695,ENSMUSG00000035376,ENSMUSG00000041220
1	TRUE	2.99e-08	1063	118	18	0.153	0.017	GO:0055114	BP	2	oxidation-reduction process	1	ENSMUSG00000001467,ENSMUSG00000003526,ENSMUSG00000020456,ENSMUSG00000021831,ENSMUSG00000022351,ENSMUSG00000022477,ENSMUSG00000025153,ENSMUSG00000025203,ENSMUSG00000027068,ENSMUSG00000031349,ENSMUSG00000031400,ENSMUSG00000031604,ENSMUSG00000033022,ENSMUSG00000034926,ENSMUSG00000040181,ENSMUSG00000058454,ENSMUSG00000064367,ENSMUSG00000070867
1	TRUE	3.26e-08	67	118	7	0.059	0.104	REAC:R-MMU-1650814	rea	33	Collagen biosynthesis and modifying enzymes	3	ENSMUSG00000001119,ENSMUSG00000001435,ENSMUSG00000004098,ENSMUSG00000020241,ENSMUSG00000026837,ENSMUSG00000031503,ENSMUSG00000048126
1	TRUE	4.66e-08	810	118	16	0.136	0.02	GO:0016491	MF	19	oxidoreductase activity	1	ENSMUSG00000001467,ENSMUSG00000003526,ENSMUSG00000020456,ENSMUSG00000021831,ENSMUSG00000022351,ENSMUSG00000025153,ENSMUSG00000025203,ENSMUSG00000027068,ENSMUSG00000031349,ENSMUSG00000031400,ENSMUSG00000031604,ENSMUSG00000033022,ENSMUSG00000034926,ENSMUSG00000040181,ENSMUSG00000058454,ENSMUSG00000064367
1	TRUE	5.29e-08	365	118	12	0.102	0.033	GO:0006631	BP	13	fatty acid metabolic process	3	ENSMUSG00000007655,ENSMUSG00000018796,ENSMUSG00000020593,ENSMUSG00000020917,ENSMUSG00000024164,ENSMUSG00000025153,ENSMUSG00000025203,ENSMUSG00000026853,ENSMUSG00000027605,ENSMUSG00000032540,ENSMUSG00000035376,ENSMUSG00000041220
1	TRUE	5.96e-08	282	118	11	0.093	0.039	GO:0006066	BP	13	alcohol metabolic process	2	ENSMUSG00000001467,ENSMUSG00000021273,ENSMUSG00000022351,ENSMUSG00000027952,ENSMUSG00000031349,ENSMUSG00000031400,ENSMUSG00000032193,ENSMUSG00000033105,ENSMUSG00000034926,ENSMUSG00000058454,ENSMUSG00000093930
1	TRUE	1.08e-07	490	118	13	0.11	0.027	GO:0090407	BP	13	organophosphate biosynthetic process	2	ENSMUSG00000004270,ENSMUSG00000018796,ENSMUSG00000020456,ENSMUSG00000020917,ENSMUSG00000021196,ENSMUSG00000025137,ENSMUSG00000027605,ENSMUSG00000027952,ENSMUSG00000028671,ENSMUSG00000030695,ENSMUSG00000031400,ENSMUSG00000032540,ENSMUSG00000041417
1	TRUE	1.48e-07	307	118	11	0.093	0.036	GO:0006732	BP	13	coenzyme metabolic process	2	ENSMUSG00000018796,ENSMUSG00000020456,ENSMUSG00000020917,ENSMUSG00000021196,ENSMUSG00000025153,ENSMUSG00000027605,ENSMUSG00000027952,ENSMUSG00000028671,ENSMUSG00000030695,ENSMUSG00000031400,ENSMUSG00000040181
1	TRUE	1.55e-07	228	118	10	0.085	0.044	GO:0051188	BP	13	cofactor biosynthetic process	2	ENSMUSG00000018796,ENSMUSG00000020456,ENSMUSG00000020917,ENSMUSG00000021196,ENSMUSG00000027605,ENSMUSG00000028671,ENSMUSG00000029575,ENSMUSG00000030695,ENSMUSG00000031400,ENSMUSG00000032786
1	TRUE	1.6e-07	2267	118	24	0.203	0.011	GO:0071310	BP	38	cellular response to organic substance	1	ENSMUSG00000001119,ENSMUSG00000007655,ENSMUSG00000018566,ENSMUSG00000018796,ENSMUSG00000020009,ENSMUSG00000020593,ENSMUSG00000020893,ENSMUSG00000021196,ENSMUSG00000021831,ENSMUSG00000022514,ENSMUSG00000024079,ENSMUSG00000025153,ENSMUSG00000026104,ENSMUSG00000026463,ENSMUSG00000027111,ENSMUSG00000031503,ENSMUSG00000031980,ENSMUSG00000032193,ENSMUSG00000033039,ENSMUSG00000040296,ENSMUSG00000041417,…
1	TRUE	3.18e-07	1754	118	21	0.178	0.012	GO:0005739	CC	41	mitochondrion	1	ENSMUSG00000003526,ENSMUSG00000003528,ENSMUSG00000004328,ENSMUSG00000007655,ENSMUSG00000018740,ENSMUSG00000018796,ENSMUSG00000020456,ENSMUSG00000020917,ENSMUSG00000021033,ENSMUSG00000022477,ENSMUSG00000025153,ENSMUSG00000025792,ENSMUSG00000026853,ENSMUSG00000029575,ENSMUSG00000030695,ENSMUSG00000031373,ENSMUSG00000031700,ENSMUSG00000032786,ENSMUSG00000036368,ENSMUSG00000064367,ENSMUSG00000074170
1	TRUE	3.95e-07	1088	118	17	0.144	0.016	GO:1901698	BP	39	response to nitrogen compound	1	ENSMUSG00000001119,ENSMUSG00000007655,ENSMUSG00000018566,ENSMUSG00000020593,ENSMUSG00000020893,ENSMUSG00000023067,ENSMUSG00000024807,ENSMUSG00000026463,ENSMUSG00000031980,ENSMUSG00000032193,ENSMUSG00000033022,ENSMUSG00000040296,ENSMUSG00000041417,ENSMUSG00000064367,ENSMUSG00000066361,ENSMUSG00000078622,ENSMUSG00000093930
1	TRUE	4.27e-07	438	118	12	0.102	0.027	GO:1901615	BP	13	organic hydroxy compound metabolic process	1	ENSMUSG00000001467,ENSMUSG00000021273,ENSMUSG00000022351,ENSMUSG00000027952,ENSMUSG00000031349,ENSMUSG00000031400,ENSMUSG00000031604,ENSMUSG00000032193,ENSMUSG00000033105,ENSMUSG00000034926,ENSMUSG00000058454,ENSMUSG00000093930
1	TRUE	4.32e-07	53	118	6	0.051	0.113	REAC:R-MMU-186797	rea	36	Signaling by PDGF	1	ENSMUSG00000001119,ENSMUSG00000020241,ENSMUSG00000026104,ENSMUSG00000031503,ENSMUSG00000041417,ENSMUSG00000048126
1	TRUE	4.85e-07	73	118	7	0.059	0.096	GO:0005811	CC	9	lipid droplet	1	ENSMUSG00000002831,ENSMUSG00000007655,ENSMUSG00000025509,ENSMUSG00000031349,ENSMUSG00000032540,ENSMUSG00000033105,ENSMUSG00000036078
1	TRUE	5.32e-07	1619	118	20	0.169	0.012	GO:1901566	BP	29	organonitrogen compound biosynthetic process	1	ENSMUSG00000008206,ENSMUSG00000018796,ENSMUSG00000020456,ENSMUSG00000020893,ENSMUSG00000020917,ENSMUSG00000021196,ENSMUSG00000022514,ENSMUSG00000024079,ENSMUSG00000024807,ENSMUSG00000026463,ENSMUSG00000027605,ENSMUSG00000028671,ENSMUSG00000029575,ENSMUSG00000030695,ENSMUSG00000031400,ENSMUSG00000032786,ENSMUSG00000033022,ENSMUSG00000035376,ENSMUSG00000036572,ENSMUSG00000041220
1	TRUE	5.39e-07	958	118	16	0.136	0.017	GO:0010243	BP	39	response to organonitrogen compound	1	ENSMUSG00000001119,ENSMUSG00000007655,ENSMUSG00000018566,ENSMUSG00000020593,ENSMUSG00000020893,ENSMUSG00000023067,ENSMUSG00000024807,ENSMUSG00000026463,ENSMUSG00000031980,ENSMUSG00000032193,ENSMUSG00000033022,ENSMUSG00000041417,ENSMUSG00000064367,ENSMUSG00000066361,ENSMUSG00000078622,ENSMUSG00000093930
1	TRUE	5.77e-07	1813	118	21	0.178	0.012	GO:0044248	BP	11	cellular catabolic process	2	ENSMUSG00000003526,ENSMUSG00000018796,ENSMUSG00000020456,ENSMUSG00000020593,ENSMUSG00000021033,ENSMUSG00000021196,ENSMUSG00000022425,ENSMUSG00000024807,ENSMUSG00000025509,ENSMUSG00000026463,ENSMUSG00000028671,ENSMUSG00000030695,ENSMUSG00000031700,ENSMUSG00000031722,ENSMUSG00000032193,ENSMUSG00000032540,ENSMUSG00000033022,ENSMUSG00000036572,ENSMUSG00000055116,ENSMUSG00000074170,ENSMUSG00000078622
1	TRUE	1.84e-06	88	118	7	0.059	0.08	GO:0005581	CC	22	collagen trimer	1	ENSMUSG00000001119,ENSMUSG00000001435,ENSMUSG00000004098,ENSMUSG00000020241,ENSMUSG00000026837,ENSMUSG00000031503,ENSMUSG00000048126
1	TRUE	1.89e-06	295	118	10	0.085	0.034	GO:0031012	CC	12	extracellular matrix	2	ENSMUSG00000001119,ENSMUSG00000001435,ENSMUSG00000004098,ENSMUSG00000020241,ENSMUSG00000026837,ENSMUSG00000027111,ENSMUSG00000031503,ENSMUSG00000038463,ENSMUSG00000048126,ENSMUSG00000064080
1	TRUE	1.96e-06	296	118	10	0.085	0.034	GO:0050662	MF	14	coenzyme binding	2	ENSMUSG00000003526,ENSMUSG00000020456,ENSMUSG00000022351,ENSMUSG00000025153,ENSMUSG00000031400,ENSMUSG00000031700,ENSMUSG00000032786,ENSMUSG00000034926,ENSMUSG00000040181,ENSMUSG00000058454
1	TRUE	2.96e-06	309	118	10	0.085	0.032	GO:0046486	BP	13	glycerolipid metabolic process	3	ENSMUSG00000007655,ENSMUSG00000018796,ENSMUSG00000020593,ENSMUSG00000022425,ENSMUSG00000024164,ENSMUSG00000025137,ENSMUSG00000025509,ENSMUSG00000032193,ENSMUSG00000032540,ENSMUSG00000041417
1	TRUE	3.41e-06	96	118	7	0.059	0.073	GO:0006641	BP	13	triglyceride metabolic process	5	ENSMUSG00000007655,ENSMUSG00000018796,ENSMUSG00000020593,ENSMUSG00000024164,ENSMUSG00000025509,ENSMUSG00000032193,ENSMUSG00000032540
1	TRUE	3.49e-06	935	118	15	0.127	0.016	GO:0033993	BP	26	response to lipid	1	ENSMUSG00000001123,ENSMUSG00000007655,ENSMUSG00000018796,ENSMUSG00000020893,ENSMUSG00000023067,ENSMUSG00000024079,ENSMUSG00000025203,ENSMUSG00000027952,ENSMUSG00000031980,ENSMUSG00000032193,ENSMUSG00000033022,ENSMUSG00000040181,ENSMUSG00000041417,ENSMUSG00000055116,ENSMUSG00000093930
1	TRUE	3.73e-06	1814	118	20	0.169	0.011	GO:0042802	MF	10	identical protein binding	1	ENSMUSG00000007655,ENSMUSG00000021033,ENSMUSG00000021196,ENSMUSG00000024079,ENSMUSG00000025153,ENSMUSG00000026104,ENSMUSG00000028671,ENSMUSG00000030695,ENSMUSG00000031400,ENSMUSG00000031722,ENSMUSG00000032193,ENSMUSG00000032786,ENSMUSG00000033039,ENSMUSG00000036078,ENSMUSG00000036854,ENSMUSG00000039518,ENSMUSG00000040296,ENSMUSG00000066687,ENSMUSG00000073489,ENSMUSG00000093930
1	TRUE	4.82e-06	2043	118	21	0.178	0.01	GO:0009056	BP	11	catabolic process	1	ENSMUSG00000003526,ENSMUSG00000018796,ENSMUSG00000020456,ENSMUSG00000020593,ENSMUSG00000021033,ENSMUSG00000021196,ENSMUSG00000022425,ENSMUSG00000024807,ENSMUSG00000025509,ENSMUSG00000026463,ENSMUSG00000028671,ENSMUSG00000030695,ENSMUSG00000031700,ENSMUSG00000031722,ENSMUSG00000032193,ENSMUSG00000032540,ENSMUSG00000033022,ENSMUSG00000036572,ENSMUSG00000055116,ENSMUSG00000074170,ENSMUSG00000078622
1	TRUE	5.58e-06	2060	118	21	0.178	0.01	GO:0008219	BP	8	cell death	1	ENSMUSG00000001435,ENSMUSG00000004328,ENSMUSG00000007655,ENSMUSG00000014361,ENSMUSG00000021831,ENSMUSG00000023067,ENSMUSG00000024079,ENSMUSG00000024807,ENSMUSG00000027111,ENSMUSG00000029103,ENSMUSG00000030717,ENSMUSG00000031400,ENSMUSG00000031722,ENSMUSG00000031980,ENSMUSG00000034926,ENSMUSG00000036078,ENSMUSG00000036854,ENSMUSG00000041417,ENSMUSG00000066687,ENSMUSG00000073489,ENSMUSG00000074170
1	TRUE	7.65e-06	223	118	8	0.068	0.036	REAC:R-MMU-8978868	rea	16	Fatty acid metabolism	3	ENSMUSG00000003528,ENSMUSG00000018796,ENSMUSG00000020917,ENSMUSG00000025153,ENSMUSG00000025203,ENSMUSG00000026853,ENSMUSG00000035376,ENSMUSG00000041220
1	TRUE	7.77e-06	448	118	11	0.093	0.025	GO:0019693	BP	13	ribose phosphate metabolic process	1	ENSMUSG00000018796,ENSMUSG00000020456,ENSMUSG00000020917,ENSMUSG00000021196,ENSMUSG00000025153,ENSMUSG00000027605,ENSMUSG00000027952,ENSMUSG00000028671,ENSMUSG00000030695,ENSMUSG00000031400,ENSMUSG00000064367
1	TRUE	8.41e-06	571	118	12	0.102	0.021	GO:0009117	BP	13	nucleotide metabolic process	3	ENSMUSG00000018796,ENSMUSG00000020456,ENSMUSG00000020917,ENSMUSG00000021196,ENSMUSG00000025153,ENSMUSG00000027605,ENSMUSG00000027952,ENSMUSG00000028671,ENSMUSG00000030695,ENSMUSG00000031400,ENSMUSG00000040181,ENSMUSG00000064367
1	TRUE	8.57e-06	16	118	4	0.034	0.25	REAC:R-MMU-419037	rea	31	NCAM1 interactions	2	ENSMUSG00000001119,ENSMUSG00000020241,ENSMUSG00000031503,ENSMUSG00000048126
1	TRUE	9.16e-06	254	118	9	0.076	0.035	GO:0016746	MF	6	transferase activity, transferring acyl groups	2	ENSMUSG00000004270,ENSMUSG00000008206,ENSMUSG00000020917,ENSMUSG00000025153,ENSMUSG00000026853,ENSMUSG00000032540,ENSMUSG00000032786,ENSMUSG00000041220,ENSMUSG00000093930
1	TRUE	9.3e-06	175	118	8	0.068	0.046	GO:0009108	BP	13	coenzyme biosynthetic process	3	ENSMUSG00000018796,ENSMUSG00000020456,ENSMUSG00000020917,ENSMUSG00000021196,ENSMUSG00000027605,ENSMUSG00000028671,ENSMUSG00000030695,ENSMUSG00000031400
1	TRUE	9.44e-06	577	118	12	0.102	0.021	GO:0006753	BP	13	nucleoside phosphate metabolic process	2	ENSMUSG00000018796,ENSMUSG00000020456,ENSMUSG00000020917,ENSMUSG00000021196,ENSMUSG00000025153,ENSMUSG00000027605,ENSMUSG00000027952,ENSMUSG00000028671,ENSMUSG00000030695,ENSMUSG00000031400,ENSMUSG00000040181,ENSMUSG00000064367
1	TRUE	9.72e-06	1530	118	18	0.153	0.012	GO:0009719	BP	4	response to endogenous stimulus	1	ENSMUSG00000001119,ENSMUSG00000007655,ENSMUSG00000018566,ENSMUSG00000018796,ENSMUSG00000020593,ENSMUSG00000020893,ENSMUSG00000023067,ENSMUSG00000026463,ENSMUSG00000031503,ENSMUSG00000031980,ENSMUSG00000032193,ENSMUSG00000033022,ENSMUSG00000033039,ENSMUSG00000034926,ENSMUSG00000041417,ENSMUSG00000055116,ENSMUSG00000066361,ENSMUSG00000093930
1	TRUE	1.07e-05	113	118	7	0.059	0.062	GO:0006639	BP	13	acylglycerol metabolic process	4	ENSMUSG00000007655,ENSMUSG00000018796,ENSMUSG00000020593,ENSMUSG00000024164,ENSMUSG00000025509,ENSMUSG00000032193,ENSMUSG00000032540
1	TRUE	1.21e-05	115	118	7	0.059	0.061	GO:0006638	BP	13	neutral lipid metabolic process	3	ENSMUSG00000007655,ENSMUSG00000018796,ENSMUSG00000020593,ENSMUSG00000024164,ENSMUSG00000025509,ENSMUSG00000032193,ENSMUSG00000032540
1	TRUE	1.51e-05	2398	118	22	0.186	0.009	GO:0016740	MF	6	transferase activity	1	ENSMUSG00000004270,ENSMUSG00000008206,ENSMUSG00000014361,ENSMUSG00000020917,ENSMUSG00000021033,ENSMUSG00000021196,ENSMUSG00000021273,ENSMUSG00000023067,ENSMUSG00000024079,ENSMUSG00000024807,ENSMUSG00000025137,ENSMUSG00000025153,ENSMUSG00000026853,ENSMUSG00000027952,ENSMUSG00000029575,ENSMUSG00000030711,ENSMUSG00000031700,ENSMUSG00000032540,ENSMUSG00000032786,ENSMUSG00000041220,ENSMUSG00000041417,…
1	TRUE	1.69e-05	1221	118	16	0.136	0.013	GO:0051241	BP	18	negative regulation of multicellular organismal process	1	ENSMUSG00000001123,ENSMUSG00000007655,ENSMUSG00000014361,ENSMUSG00000026104,ENSMUSG00000026463,ENSMUSG00000026837,ENSMUSG00000027200,ENSMUSG00000029103,ENSMUSG00000031400,ENSMUSG00000031503,ENSMUSG00000031980,ENSMUSG00000032193,ENSMUSG00000039883,ENSMUSG00000041417,ENSMUSG00000061232,ENSMUSG00000066687
1	TRUE	1.71e-05	1986	118	20	0.169	0.01	GO:2000026	BP	28	regulation of multicellular organismal development	1	ENSMUSG00000001123,ENSMUSG00000007655,ENSMUSG00000022425,ENSMUSG00000022514,ENSMUSG00000024079,ENSMUSG00000024164,ENSMUSG00000026104,ENSMUSG00000026837,ENSMUSG00000027200,ENSMUSG00000030717,ENSMUSG00000031400,ENSMUSG00000031503,ENSMUSG00000031980,ENSMUSG00000032193,ENSMUSG00000036854,ENSMUSG00000039883,ENSMUSG00000041417,ENSMUSG00000055116,ENSMUSG00000061232,ENSMUSG00000066687
1	TRUE	1.77e-05	274	118	9	0.076	0.033	GO:0006790	BP	13	sulfur compound metabolic process	1	ENSMUSG00000018796,ENSMUSG00000020456,ENSMUSG00000020917,ENSMUSG00000021033,ENSMUSG00000025153,ENSMUSG00000027605,ENSMUSG00000027952,ENSMUSG00000031400,ENSMUSG00000033022
1	TRUE	1.81e-05	33	118	5	0.042	0.152	GO:0008299	BP	13	isoprenoid biosynthetic process	1	ENSMUSG00000021273,ENSMUSG00000027068,ENSMUSG00000027952,ENSMUSG00000058258,ENSMUSG00000093930
1	TRUE	3.45e-05	649	118	12	0.102	0.018	GO:0055086	BP	13	nucleobase-containing small molecule metabolic process	1	ENSMUSG00000018796,ENSMUSG00000020456,ENSMUSG00000020917,ENSMUSG00000021196,ENSMUSG00000025153,ENSMUSG00000027605,ENSMUSG00000027952,ENSMUSG00000028671,ENSMUSG00000030695,ENSMUSG00000031400,ENSMUSG00000040181,ENSMUSG00000064367
1	TRUE	3.91e-05	1878	118	19	0.161	0.01	GO:0006915	BP	8	apoptotic process	3	ENSMUSG00000001435,ENSMUSG00000004328,ENSMUSG00000007655,ENSMUSG00000014361,ENSMUSG00000021831,ENSMUSG00000023067,ENSMUSG00000024079,ENSMUSG00000024807,ENSMUSG00000027111,ENSMUSG00000030717,ENSMUSG00000031400,ENSMUSG00000031980,ENSMUSG00000034926,ENSMUSG00000036078,ENSMUSG00000036854,ENSMUSG00000041417,ENSMUSG00000066687,ENSMUSG00000073489,ENSMUSG00000074170
1	TRUE	4.68e-05	81	118	6	0.051	0.074	GO:0035383	BP	13	thioester metabolic process	2	ENSMUSG00000018796,ENSMUSG00000020456,ENSMUSG00000020917,ENSMUSG00000025153,ENSMUSG00000027605,ENSMUSG00000027952
1	TRUE	4.68e-05	81	118	6	0.051	0.074	GO:0006637	BP	13	acyl-CoA metabolic process	4	ENSMUSG00000018796,ENSMUSG00000020456,ENSMUSG00000020917,ENSMUSG00000025153,ENSMUSG00000027605,ENSMUSG00000027952
1	TRUE	5.09e-05	2341	118	21	0.178	0.009	GO:0009605	BP	21	response to external stimulus	1	ENSMUSG00000001123,ENSMUSG00000007655,ENSMUSG00000018796,ENSMUSG00000020009,ENSMUSG00000020893,ENSMUSG00000022425,ENSMUSG00000023067,ENSMUSG00000024079,ENSMUSG00000024164,ENSMUSG00000024222,ENSMUSG00000026104,ENSMUSG00000027111,ENSMUSG00000031373,ENSMUSG00000031722,ENSMUSG00000031980,ENSMUSG00000032193,ENSMUSG00000040181,ENSMUSG00000040296,ENSMUSG00000061232,ENSMUSG00000073489,ENSMUSG00000093930
1	TRUE	5.11e-05	1910	118	19	0.161	0.01	GO:0012501	BP	8	programmed cell death	2	ENSMUSG00000001435,ENSMUSG00000004328,ENSMUSG00000007655,ENSMUSG00000014361,ENSMUSG00000021831,ENSMUSG00000023067,ENSMUSG00000024079,ENSMUSG00000024807,ENSMUSG00000027111,ENSMUSG00000030717,ENSMUSG00000031400,ENSMUSG00000031980,ENSMUSG00000034926,ENSMUSG00000036078,ENSMUSG00000036854,ENSMUSG00000041417,ENSMUSG00000066687,ENSMUSG00000073489,ENSMUSG00000074170
1	TRUE	5.16e-05	1707	118	18	0.153	0.011	GO:0010941	BP	8	regulation of cell death	2	ENSMUSG00000001435,ENSMUSG00000007655,ENSMUSG00000014361,ENSMUSG00000023067,ENSMUSG00000024079,ENSMUSG00000024807,ENSMUSG00000027111,ENSMUSG00000029103,ENSMUSG00000030717,ENSMUSG00000031400,ENSMUSG00000031722,ENSMUSG00000031980,ENSMUSG00000034926,ENSMUSG00000036078,ENSMUSG00000036854,ENSMUSG00000041417,ENSMUSG00000066687,ENSMUSG00000074170
1	TRUE	5.8e-05	423	118	10	0.085	0.024	GO:0009150	BP	13	purine ribonucleotide metabolic process	3	ENSMUSG00000018796,ENSMUSG00000020456,ENSMUSG00000020917,ENSMUSG00000021196,ENSMUSG00000025153,ENSMUSG00000027605,ENSMUSG00000027952,ENSMUSG00000028671,ENSMUSG00000030695,ENSMUSG00000064367
1	TRUE	5.99e-05	1724	118	18	0.153	0.01	GO:1901575	BP	11	organic substance catabolic process	1	ENSMUSG00000003526,ENSMUSG00000020456,ENSMUSG00000020593,ENSMUSG00000021033,ENSMUSG00000021196,ENSMUSG00000022425,ENSMUSG00000024807,ENSMUSG00000025509,ENSMUSG00000026463,ENSMUSG00000028671,ENSMUSG00000030695,ENSMUSG00000031700,ENSMUSG00000032193,ENSMUSG00000032540,ENSMUSG00000033022,ENSMUSG00000036572,ENSMUSG00000055116,ENSMUSG00000078622
1	TRUE	6.31e-05	686	118	12	0.102	0.017	GO:0001568	BP	3	blood vessel development	2	ENSMUSG00000001435,ENSMUSG00000004328,ENSMUSG00000007655,ENSMUSG00000022425,ENSMUSG00000024164,ENSMUSG00000026104,ENSMUSG00000026837,ENSMUSG00000031349,ENSMUSG00000031503,ENSMUSG00000031980,ENSMUSG00000036854,ENSMUSG00000058454
1	TRUE	6.35e-05	146	118	7	0.059	0.048	GO:0045017	BP	13	glycerolipid biosynthetic process	2	ENSMUSG00000018796,ENSMUSG00000020593,ENSMUSG00000024164,ENSMUSG00000025137,ENSMUSG00000032193,ENSMUSG00000032540,ENSMUSG00000041417
1	TRUE	6.65e-05	147	118	7	0.059	0.048	GO:0016853	MF	35	isomerase activity	1	ENSMUSG00000021033,ENSMUSG00000021831,ENSMUSG00000024222,ENSMUSG00000028671,ENSMUSG00000033105,ENSMUSG00000058258,ENSMUSG00000093930
1	TRUE	7.7e-05	436	118	10	0.085	0.023	GO:0009259	BP	13	ribonucleotide metabolic process	2	ENSMUSG00000018796,ENSMUSG00000020456,ENSMUSG00000020917,ENSMUSG00000021196,ENSMUSG00000025153,ENSMUSG00000027605,ENSMUSG00000027952,ENSMUSG00000028671,ENSMUSG00000030695,ENSMUSG00000064367
1	TRUE	8.08e-05	231	118	8	0.068	0.035	GO:0046390	BP	13	ribose phosphate biosynthetic process	2	ENSMUSG00000018796,ENSMUSG00000020456,ENSMUSG00000020917,ENSMUSG00000021196,ENSMUSG00000027605,ENSMUSG00000028671,ENSMUSG00000030695,ENSMUSG00000031400
1	TRUE	8.21e-05	1015	118	14	0.119	0.014	GO:0014070	BP	15	response to organic cyclic compound	1	ENSMUSG00000007655,ENSMUSG00000018796,ENSMUSG00000020893,ENSMUSG00000023067,ENSMUSG00000024079,ENSMUSG00000026463,ENSMUSG00000027111,ENSMUSG00000027952,ENSMUSG00000031980,ENSMUSG00000033022,ENSMUSG00000040296,ENSMUSG00000041417,ENSMUSG00000055116,ENSMUSG00000093930
1	TRUE	9.31e-05	445	118	10	0.085	0.022	GO:0006163	BP	13	purine nucleotide metabolic process	4	ENSMUSG00000018796,ENSMUSG00000020456,ENSMUSG00000020917,ENSMUSG00000021196,ENSMUSG00000025153,ENSMUSG00000027605,ENSMUSG00000027952,ENSMUSG00000028671,ENSMUSG00000030695,ENSMUSG00000064367
1	TRUE	9.89e-05	715	118	12	0.102	0.017	GO:0001944	BP	3	vasculature development	1	ENSMUSG00000001435,ENSMUSG00000004328,ENSMUSG00000007655,ENSMUSG00000022425,ENSMUSG00000024164,ENSMUSG00000026104,ENSMUSG00000026837,ENSMUSG00000031349,ENSMUSG00000031503,ENSMUSG00000031980,ENSMUSG00000036854,ENSMUSG00000058454
1	TRUE	0.000106	1791	118	18	0.153	0.01	GO:0009888	BP	40	tissue development	1	ENSMUSG00000001119,ENSMUSG00000001435,ENSMUSG00000007655,ENSMUSG00000023067,ENSMUSG00000025153,ENSMUSG00000025348,ENSMUSG00000026104,ENSMUSG00000026837,ENSMUSG00000027111,ENSMUSG00000030717,ENSMUSG00000031349,ENSMUSG00000031400,ENSMUSG00000031503,ENSMUSG00000031980,ENSMUSG00000034926,ENSMUSG00000039883,ENSMUSG00000055116,ENSMUSG00000066687
1	TRUE	0.000107	1212	118	15	0.127	0.012	GO:0007155	BP	23	cell adhesion	2	ENSMUSG00000001119,ENSMUSG00000001123,ENSMUSG00000001435,ENSMUSG00000004098,ENSMUSG00000007655,ENSMUSG00000014361,ENSMUSG00000020241,ENSMUSG00000021614,ENSMUSG00000022425,ENSMUSG00000025348,ENSMUSG00000026837,ENSMUSG00000027111,ENSMUSG00000041417,ENSMUSG00000064080,ENSMUSG00000066687
1	TRUE	0.000111	2451	118	21	0.178	0.009	GO:0035556	BP	32	intracellular signal transduction	1	ENSMUSG00000007480,ENSMUSG00000007655,ENSMUSG00000014361,ENSMUSG00000020893,ENSMUSG00000021831,ENSMUSG00000023067,ENSMUSG00000024079,ENSMUSG00000024164,ENSMUSG00000024807,ENSMUSG00000026104,ENSMUSG00000026463,ENSMUSG00000030717,ENSMUSG00000031762,ENSMUSG00000031980,ENSMUSG00000034926,ENSMUSG00000036120,ENSMUSG00000040296,ENSMUSG00000041417,ENSMUSG00000055116,ENSMUSG00000073489,ENSMUSG00000074170
1	TRUE	0.000111	1400	118	16	0.136	0.011	GO:0046983	MF	42	protein dimerization activity	1	ENSMUSG00000004328,ENSMUSG00000007655,ENSMUSG00000009394,ENSMUSG00000021033,ENSMUSG00000025153,ENSMUSG00000026104,ENSMUSG00000028671,ENSMUSG00000031400,ENSMUSG00000031722,ENSMUSG00000036854,ENSMUSG00000039518,ENSMUSG00000041417,ENSMUSG00000055116,ENSMUSG00000061232,ENSMUSG00000066687,ENSMUSG00000093930
1	TRUE	0.000118	727	118	12	0.102	0.017	GO:0072358	BP	3	cardiovascular system development	1	ENSMUSG00000001435,ENSMUSG00000004328,ENSMUSG00000007655,ENSMUSG00000022425,ENSMUSG00000024164,ENSMUSG00000026104,ENSMUSG00000026837,ENSMUSG00000031349,ENSMUSG00000031503,ENSMUSG00000031980,ENSMUSG00000036854,ENSMUSG00000058454
1	TRUE	0.000121	1223	118	15	0.127	0.012	GO:0022610	BP	23	biological adhesion	1	ENSMUSG00000001119,ENSMUSG00000001123,ENSMUSG00000001435,ENSMUSG00000004098,ENSMUSG00000007655,ENSMUSG00000014361,ENSMUSG00000020241,ENSMUSG00000021614,ENSMUSG00000022425,ENSMUSG00000025348,ENSMUSG00000026837,ENSMUSG00000027111,ENSMUSG00000041417,ENSMUSG00000064080,ENSMUSG00000066687
1	TRUE	0.000147	98	118	6	0.051	0.061	GO:0033865	BP	13	nucleoside bisphosphate metabolic process	3	ENSMUSG00000018796,ENSMUSG00000020456,ENSMUSG00000020917,ENSMUSG00000025153,ENSMUSG00000027605,ENSMUSG00000027952
1	TRUE	0.000147	98	118	6	0.051	0.061	GO:0033875	BP	13	ribonucleoside bisphosphate metabolic process	4	ENSMUSG00000018796,ENSMUSG00000020456,ENSMUSG00000020917,ENSMUSG00000025153,ENSMUSG00000027605,ENSMUSG00000027952
1	TRUE	0.000147	98	118	6	0.051	0.061	GO:0034032	BP	13	purine nucleoside bisphosphate metabolic process	4	ENSMUSG00000018796,ENSMUSG00000020456,ENSMUSG00000020917,ENSMUSG00000025153,ENSMUSG00000027605,ENSMUSG00000027952
1	TRUE	0.000192	1088	118	14	0.119	0.013	GO:0009607	BP	21	response to biotic stimulus	1	ENSMUSG00000001123,ENSMUSG00000007655,ENSMUSG00000020009,ENSMUSG00000024079,ENSMUSG00000024164,ENSMUSG00000024222,ENSMUSG00000026104,ENSMUSG00000031373,ENSMUSG00000031722,ENSMUSG00000040181,ENSMUSG00000040296,ENSMUSG00000061232,ENSMUSG00000073489,ENSMUSG00000078622
1	TRUE	0.000207	485	118	10	0.085	0.021	GO:0072521	BP	13	purine-containing compound metabolic process	1	ENSMUSG00000018796,ENSMUSG00000020456,ENSMUSG00000020917,ENSMUSG00000021196,ENSMUSG00000025153,ENSMUSG00000027605,ENSMUSG00000027952,ENSMUSG00000028671,ENSMUSG00000030695,ENSMUSG00000064367
1	TRUE	0.000212	34	118	4	0.034	0.118	REAC:R-MMU-375165	rea	31	NCAM signaling for neurite out-growth	1	ENSMUSG00000001119,ENSMUSG00000020241,ENSMUSG00000031503,ENSMUSG00000048126
1	TRUE	0.000295	954	118	13	0.11	0.014	GO:0009725	BP	4	response to hormone	2	ENSMUSG00000007655,ENSMUSG00000018566,ENSMUSG00000018796,ENSMUSG00000020593,ENSMUSG00000020893,ENSMUSG00000023067,ENSMUSG00000031980,ENSMUSG00000033022,ENSMUSG00000034926,ENSMUSG00000041417,ENSMUSG00000055116,ENSMUSG00000066361,ENSMUSG00000093930
1	TRUE	0.000302	250	118	7	0.059	0.028	REAC:R-MMU-71291	rea	16	Metabolism of amino acids and derivatives	2	ENSMUSG00000003526,ENSMUSG00000020456,ENSMUSG00000021033,ENSMUSG00000025792,ENSMUSG00000031700,ENSMUSG00000033022,ENSMUSG00000040010
1	TRUE	0.000353	280	118	8	0.068	0.029	GO:0097193	BP	32	intrinsic apoptotic signaling pathway	1	ENSMUSG00000007655,ENSMUSG00000021831,ENSMUSG00000023067,ENSMUSG00000024807,ENSMUSG00000030717,ENSMUSG00000041417,ENSMUSG00000073489,ENSMUSG00000074170
1	TRUE	0.000398	661	118	11	0.093	0.017	GO:0001816	BP	43	cytokine production	1	ENSMUSG00000001123,ENSMUSG00000014361,ENSMUSG00000020893,ENSMUSG00000022514,ENSMUSG00000024079,ENSMUSG00000024164,ENSMUSG00000026104,ENSMUSG00000031400,ENSMUSG00000031980,ENSMUSG00000040296,ENSMUSG00000041417
1	TRUE	0.000428	2421	118	20	0.169	0.008	GO:0002376	BP	27	immune system process	1	ENSMUSG00000001123,ENSMUSG00000007655,ENSMUSG00000014361,ENSMUSG00000020009,ENSMUSG00000022425,ENSMUSG00000022514,ENSMUSG00000023067,ENSMUSG00000024079,ENSMUSG00000024164,ENSMUSG00000025153,ENSMUSG00000026104,ENSMUSG00000027111,ENSMUSG00000031400,ENSMUSG00000031722,ENSMUSG00000032193,ENSMUSG00000039883,ENSMUSG00000040296,ENSMUSG00000041417,ENSMUSG00000061232,ENSMUSG00000066687
1	TRUE	0.000435	987	118	13	0.11	0.013	GO:0043603	BP	13	cellular amide metabolic process	1	ENSMUSG00000008206,ENSMUSG00000018796,ENSMUSG00000020183,ENSMUSG00000020456,ENSMUSG00000020893,ENSMUSG00000020917,ENSMUSG00000021033,ENSMUSG00000024079,ENSMUSG00000025153,ENSMUSG00000027605,ENSMUSG00000027952,ENSMUSG00000031400,ENSMUSG00000036572
1	TRUE	0.000449	1553	118	16	0.136	0.01	GO:0042981	BP	8	regulation of apoptotic process	4	ENSMUSG00000001435,ENSMUSG00000007655,ENSMUSG00000014361,ENSMUSG00000023067,ENSMUSG00000024079,ENSMUSG00000024807,ENSMUSG00000027111,ENSMUSG00000030717,ENSMUSG00000031400,ENSMUSG00000031980,ENSMUSG00000034926,ENSMUSG00000036078,ENSMUSG00000036854,ENSMUSG00000041417,ENSMUSG00000066687,ENSMUSG00000074170
1	TRUE	0.000455	266	118	7	0.059	0.026	REAC:R-MMU-71387	rea	16	Metabolism of carbohydrates	2	ENSMUSG00000003528,ENSMUSG00000021196,ENSMUSG00000021614,ENSMUSG00000025792,ENSMUSG00000028671,ENSMUSG00000030695,ENSMUSG00000031400
1	TRUE	0.000519	1570	118	16	0.136	0.01	GO:0043067	BP	8	regulation of programmed cell death	3	ENSMUSG00000001435,ENSMUSG00000007655,ENSMUSG00000014361,ENSMUSG00000023067,ENSMUSG00000024079,ENSMUSG00000024807,ENSMUSG00000027111,ENSMUSG00000030717,ENSMUSG00000031400,ENSMUSG00000031980,ENSMUSG00000034926,ENSMUSG00000036078,ENSMUSG00000036854,ENSMUSG00000041417,ENSMUSG00000066687,ENSMUSG00000074170
1	TRUE	0.00056	2230	118	19	0.161	0.009	GO:0016310	BP	34	phosphorylation	1	ENSMUSG00000001123,ENSMUSG00000007655,ENSMUSG00000014361,ENSMUSG00000018796,ENSMUSG00000020456,ENSMUSG00000020893,ENSMUSG00000021196,ENSMUSG00000022425,ENSMUSG00000023067,ENSMUSG00000024079,ENSMUSG00000024164,ENSMUSG00000026463,ENSMUSG00000027111,ENSMUSG00000027952,ENSMUSG00000028671,ENSMUSG00000030695,ENSMUSG00000031980,ENSMUSG00000041417,ENSMUSG00000064367
1	TRUE	0.000626	125	118	6	0.051	0.048	GO:0006633	BP	13	fatty acid biosynthetic process	2	ENSMUSG00000020917,ENSMUSG00000025153,ENSMUSG00000025203,ENSMUSG00000027605,ENSMUSG00000035376,ENSMUSG00000041220
1	TRUE	0.000634	548	118	10	0.085	0.018	GO:0009636	BP	17	response to toxic substance	1	ENSMUSG00000018566,ENSMUSG00000023067,ENSMUSG00000024079,ENSMUSG00000030717,ENSMUSG00000031400,ENSMUSG00000031722,ENSMUSG00000031762,ENSMUSG00000033022,ENSMUSG00000036078,ENSMUSG00000064367
1	TRUE	0.000637	1021	118	13	0.11	0.013	GO:0042493	BP	30	response to drug	1	ENSMUSG00000003528,ENSMUSG00000007655,ENSMUSG00000018566,ENSMUSG00000018796,ENSMUSG00000023067,ENSMUSG00000025792,ENSMUSG00000031400,ENSMUSG00000031722,ENSMUSG00000031980,ENSMUSG00000033022,ENSMUSG00000036078,ENSMUSG00000064367,ENSMUSG00000093930
1	TRUE	0.000651	1023	118	13	0.11	0.013	GO:1901135	BP	13	carbohydrate derivative metabolic process	1	ENSMUSG00000018566,ENSMUSG00000018796,ENSMUSG00000020456,ENSMUSG00000020917,ENSMUSG00000021196,ENSMUSG00000024807,ENSMUSG00000025153,ENSMUSG00000027605,ENSMUSG00000027952,ENSMUSG00000028671,ENSMUSG00000030695,ENSMUSG00000031400,ENSMUSG00000064367
1	TRUE	0.000669	45	118	4	0.034	0.089	REAC:R-MMU-6788656	rea	16	Histidine, lysine, phenylalanine, tyrosine, proline and tryptophan catabolism	3	ENSMUSG00000003526,ENSMUSG00000020456,ENSMUSG00000021033,ENSMUSG00000040010
1	TRUE	0.000674	305	118	8	0.068	0.026	GO:0009165	BP	13	nucleotide biosynthetic process	4	ENSMUSG00000018796,ENSMUSG00000020456,ENSMUSG00000020917,ENSMUSG00000021196,ENSMUSG00000027605,ENSMUSG00000028671,ENSMUSG00000030695,ENSMUSG00000031400
1	TRUE	0.000691	306	118	8	0.068	0.026	GO:1901293	BP	13	nucleoside phosphate biosynthetic process	3	ENSMUSG00000018796,ENSMUSG00000020456,ENSMUSG00000020917,ENSMUSG00000021196,ENSMUSG00000027605,ENSMUSG00000028671,ENSMUSG00000030695,ENSMUSG00000031400
1	TRUE	0.000699	2263	118	19	0.161	0.008	GO:0051704	BP	21	multi-organism process	1	ENSMUSG00000001123,ENSMUSG00000007655,ENSMUSG00000014361,ENSMUSG00000020009,ENSMUSG00000024079,ENSMUSG00000024164,ENSMUSG00000024222,ENSMUSG00000026104,ENSMUSG00000026463,ENSMUSG00000030695,ENSMUSG00000031373,ENSMUSG00000031722,ENSMUSG00000031980,ENSMUSG00000040181,ENSMUSG00000040296,ENSMUSG00000055116,ENSMUSG00000061232,ENSMUSG00000066687,ENSMUSG00000073489
1	TRUE	0.000721	128	118	6	0.051	0.047	GO:0030176	CC	24	integral component of endoplasmic reticulum membrane	4	ENSMUSG00000021831,ENSMUSG00000027068,ENSMUSG00000035376,ENSMUSG00000041220,ENSMUSG00000058454,ENSMUSG00000061232
1	TRUE	0.000731	209	118	7	0.059	0.033	GO:0030198	BP	20	extracellular matrix organization	1	ENSMUSG00000001435,ENSMUSG00000004098,ENSMUSG00000021831,ENSMUSG00000026837,ENSMUSG00000031980,ENSMUSG00000038463,ENSMUSG00000064080
1	TRUE	0.000742	1035	118	13	0.11	0.013	GO:0051707	BP	21	response to other organism	3	ENSMUSG00000001123,ENSMUSG00000007655,ENSMUSG00000020009,ENSMUSG00000024079,ENSMUSG00000024164,ENSMUSG00000024222,ENSMUSG00000026104,ENSMUSG00000031373,ENSMUSG00000031722,ENSMUSG00000040181,ENSMUSG00000040296,ENSMUSG00000061232,ENSMUSG00000073489
1	TRUE	0.000757	1827	118	17	0.144	0.009	GO:0045595	BP	37	regulation of cell differentiation	1	ENSMUSG00000001123,ENSMUSG00000007655,ENSMUSG00000022425,ENSMUSG00000022514,ENSMUSG00000024079,ENSMUSG00000026104,ENSMUSG00000026837,ENSMUSG00000027200,ENSMUSG00000031400,ENSMUSG00000031980,ENSMUSG00000032193,ENSMUSG00000039883,ENSMUSG00000041417,ENSMUSG00000055116,ENSMUSG00000061232,ENSMUSG00000066687,ENSMUSG00000073489
1	TRUE	0.000767	1038	118	13	0.11	0.013	GO:0043207	BP	21	response to external biotic stimulus	2	ENSMUSG00000001123,ENSMUSG00000007655,ENSMUSG00000020009,ENSMUSG00000024079,ENSMUSG00000024164,ENSMUSG00000024222,ENSMUSG00000026104,ENSMUSG00000031373,ENSMUSG00000031722,ENSMUSG00000040181,ENSMUSG00000040296,ENSMUSG00000061232,ENSMUSG00000073489
1	TRUE	0.000913	216	118	7	0.059	0.032	GO:0009152	BP	13	purine ribonucleotide biosynthetic process	1	ENSMUSG00000018796,ENSMUSG00000020456,ENSMUSG00000020917,ENSMUSG00000021196,ENSMUSG00000027605,ENSMUSG00000028671,ENSMUSG00000030695
1	TRUE	0.00092	1055	118	13	0.11	0.012	GO:0051093	BP	7	negative regulation of developmental process	1	ENSMUSG00000007655,ENSMUSG00000026104,ENSMUSG00000026837,ENSMUSG00000027200,ENSMUSG00000031400,ENSMUSG00000031503,ENSMUSG00000031980,ENSMUSG00000032193,ENSMUSG00000039883,ENSMUSG00000041417,ENSMUSG00000055116,ENSMUSG00000061232,ENSMUSG00000066687
1	TRUE	0.000944	134	118	6	0.051	0.045	GO:0031227	CC	24	intrinsic component of endoplasmic reticulum membrane	3	ENSMUSG00000021831,ENSMUSG00000027068,ENSMUSG00000035376,ENSMUSG00000041220,ENSMUSG00000058454,ENSMUSG00000061232

## Sheet: mus_results_down.txt
query.number	significant	p.value	term.size	query.size	overlap.size	precision	recall	term.id	domain	subgraph.number	term.name	relative.depth	intersection
1	TRUE	8.11e-74	181	161	46	0.286	0.254	GO:0003735	MF	15	structural constituent of ribosome	2	ENSMUSG00000003429,ENSMUSG00000003970,ENSMUSG00000006333,ENSMUSG00000007892,ENSMUSG00000008682,ENSMUSG00000008683,ENSMUSG00000017404,ENSMUSG00000020460,ENSMUSG00000028081,ENSMUSG00000028234,ENSMUSG00000028936,ENSMUSG00000030744,ENSMUSG00000037563,ENSMUSG00000038900,ENSMUSG00000039001,ENSMUSG00000041453,ENSMUSG00000041841,ENSMUSG00000045128,ENSMUSG00000046330,ENSMUSG00000046364,ENSMUSG00000048758,…
1	TRUE	2.01e-70	126	161	41	0.255	0.325	GO:0022626	CC	11	cytosolic ribosome	2	ENSMUSG00000003429,ENSMUSG00000003970,ENSMUSG00000006333,ENSMUSG00000007892,ENSMUSG00000008682,ENSMUSG00000008683,ENSMUSG00000017404,ENSMUSG00000020460,ENSMUSG00000028081,ENSMUSG00000028234,ENSMUSG00000028936,ENSMUSG00000030744,ENSMUSG00000037563,ENSMUSG00000038900,ENSMUSG00000039001,ENSMUSG00000041841,ENSMUSG00000045128,ENSMUSG00000046330,ENSMUSG00000046364,ENSMUSG00000048758,ENSMUSG00000049517,…
1	TRUE	4.37e-70	257	161	48	0.298	0.187	GO:0005840	CC	11	ribosome	1	ENSMUSG00000003429,ENSMUSG00000003970,ENSMUSG00000006333,ENSMUSG00000007892,ENSMUSG00000008682,ENSMUSG00000008683,ENSMUSG00000017404,ENSMUSG00000020372,ENSMUSG00000020460,ENSMUSG00000028081,ENSMUSG00000028234,ENSMUSG00000028936,ENSMUSG00000030744,ENSMUSG00000037563,ENSMUSG00000038900,ENSMUSG00000039001,ENSMUSG00000041453,ENSMUSG00000041841,ENSMUSG00000045128,ENSMUSG00000046330,ENSMUSG00000046364,…
1	TRUE	1.16e-68	207	161	45	0.28	0.217	GO:0044391	CC	11	ribosomal subunit	2	ENSMUSG00000003429,ENSMUSG00000003970,ENSMUSG00000006333,ENSMUSG00000007892,ENSMUSG00000008682,ENSMUSG00000008683,ENSMUSG00000017404,ENSMUSG00000020372,ENSMUSG00000020460,ENSMUSG00000028081,ENSMUSG00000028234,ENSMUSG00000028936,ENSMUSG00000030744,ENSMUSG00000037563,ENSMUSG00000038900,ENSMUSG00000039001,ENSMUSG00000041841,ENSMUSG00000045128,ENSMUSG00000046330,ENSMUSG00000046364,ENSMUSG00000048758,…
1	TRUE	5.97e-62	771	161	58	0.36	0.075	GO:0006518	BP	9	peptide metabolic process	2	ENSMUSG00000003429,ENSMUSG00000003970,ENSMUSG00000006333,ENSMUSG00000007892,ENSMUSG00000008540,ENSMUSG00000008682,ENSMUSG00000008683,ENSMUSG00000017404,ENSMUSG00000020372,ENSMUSG00000020460,ENSMUSG00000021127,ENSMUSG00000021917,ENSMUSG00000022336,ENSMUSG00000022982,ENSMUSG00000025967,ENSMUSG00000026728,ENSMUSG00000028081,ENSMUSG00000028234,ENSMUSG00000028756,ENSMUSG00000028936,ENSMUSG00000030744,…
1	TRUE	9.49e-61	619	161	54	0.335	0.087	GO:0006412	BP	9	translation	1	ENSMUSG00000003429,ENSMUSG00000003970,ENSMUSG00000006333,ENSMUSG00000007892,ENSMUSG00000008682,ENSMUSG00000008683,ENSMUSG00000017404,ENSMUSG00000020372,ENSMUSG00000020460,ENSMUSG00000021127,ENSMUSG00000022336,ENSMUSG00000025967,ENSMUSG00000026728,ENSMUSG00000028081,ENSMUSG00000028234,ENSMUSG00000028756,ENSMUSG00000028936,ENSMUSG00000030744,ENSMUSG00000037563,ENSMUSG00000038900,ENSMUSG00000039001,…
1	TRUE	3.75e-60	96	161	34	0.211	0.354	REAC:R-MMU-927802	rea	16	Nonsense-Mediated Decay (NMD)	2	ENSMUSG00000003429,ENSMUSG00000003970,ENSMUSG00000006333,ENSMUSG00000008683,ENSMUSG00000017404,ENSMUSG00000020460,ENSMUSG00000028081,ENSMUSG00000030744,ENSMUSG00000037563,ENSMUSG00000039001,ENSMUSG00000041453,ENSMUSG00000041841,ENSMUSG00000045128,ENSMUSG00000046330,ENSMUSG00000048758,ENSMUSG00000049517,ENSMUSG00000050621,ENSMUSG00000052146,ENSMUSG00000057841,ENSMUSG00000057863,ENSMUSG00000058546,…
1	TRUE	3.75e-60	96	161	34	0.211	0.354	REAC:R-MMU-975957	rea	16	Nonsense Mediated Decay (NMD) enhanced by the Exon Junction Complex (EJC)	3	ENSMUSG00000003429,ENSMUSG00000003970,ENSMUSG00000006333,ENSMUSG00000008683,ENSMUSG00000017404,ENSMUSG00000020460,ENSMUSG00000028081,ENSMUSG00000030744,ENSMUSG00000037563,ENSMUSG00000039001,ENSMUSG00000041453,ENSMUSG00000041841,ENSMUSG00000045128,ENSMUSG00000046330,ENSMUSG00000048758,ENSMUSG00000049517,ENSMUSG00000050621,ENSMUSG00000052146,ENSMUSG00000057841,ENSMUSG00000057863,ENSMUSG00000058546,…
1	TRUE	4.62e-60	637	161	54	0.335	0.085	GO:0043043	BP	9	peptide biosynthetic process	2	ENSMUSG00000003429,ENSMUSG00000003970,ENSMUSG00000006333,ENSMUSG00000007892,ENSMUSG00000008682,ENSMUSG00000008683,ENSMUSG00000017404,ENSMUSG00000020372,ENSMUSG00000020460,ENSMUSG00000021127,ENSMUSG00000022336,ENSMUSG00000025967,ENSMUSG00000026728,ENSMUSG00000028081,ENSMUSG00000028234,ENSMUSG00000028756,ENSMUSG00000028936,ENSMUSG00000030744,ENSMUSG00000037563,ENSMUSG00000038900,ENSMUSG00000039001,…
1	TRUE	9.51e-59	987	161	60	0.373	0.061	GO:0043603	BP	9	cellular amide metabolic process	1	ENSMUSG00000003429,ENSMUSG00000003970,ENSMUSG00000006333,ENSMUSG00000007892,ENSMUSG00000008540,ENSMUSG00000008682,ENSMUSG00000008683,ENSMUSG00000017404,ENSMUSG00000020372,ENSMUSG00000020460,ENSMUSG00000021127,ENSMUSG00000021917,ENSMUSG00000022336,ENSMUSG00000022982,ENSMUSG00000025967,ENSMUSG00000026728,ENSMUSG00000028081,ENSMUSG00000028234,ENSMUSG00000028756,ENSMUSG00000028936,ENSMUSG00000030744,…
1	TRUE	3.13e-58	736	161	55	0.342	0.075	GO:0043604	BP	9	amide biosynthetic process	1	ENSMUSG00000003429,ENSMUSG00000003970,ENSMUSG00000006333,ENSMUSG00000007892,ENSMUSG00000008682,ENSMUSG00000008683,ENSMUSG00000017404,ENSMUSG00000020372,ENSMUSG00000020460,ENSMUSG00000021127,ENSMUSG00000022336,ENSMUSG00000025967,ENSMUSG00000026728,ENSMUSG00000028081,ENSMUSG00000028234,ENSMUSG00000028756,ENSMUSG00000028936,ENSMUSG00000030744,ENSMUSG00000037563,ENSMUSG00000038900,ENSMUSG00000039001,…
1	TRUE	3.76e-58	256	161	42	0.261	0.164	GO:0044445	CC	11	cytosolic part	1	ENSMUSG00000003429,ENSMUSG00000003970,ENSMUSG00000006333,ENSMUSG00000007739,ENSMUSG00000007892,ENSMUSG00000008682,ENSMUSG00000008683,ENSMUSG00000017404,ENSMUSG00000020460,ENSMUSG00000028081,ENSMUSG00000028234,ENSMUSG00000028936,ENSMUSG00000030744,ENSMUSG00000037563,ENSMUSG00000038900,ENSMUSG00000039001,ENSMUSG00000041841,ENSMUSG00000045128,ENSMUSG00000046330,ENSMUSG00000046364,ENSMUSG00000048758,…
1	TRUE	1e-56	836	161	56	0.348	0.067	GO:1990904	CC	11	ribonucleoprotein complex	1	ENSMUSG00000003429,ENSMUSG00000003970,ENSMUSG00000006333,ENSMUSG00000007892,ENSMUSG00000008682,ENSMUSG00000008683,ENSMUSG00000017404,ENSMUSG00000020372,ENSMUSG00000020457,ENSMUSG00000020460,ENSMUSG00000021127,ENSMUSG00000022336,ENSMUSG00000026021,ENSMUSG00000026728,ENSMUSG00000028081,ENSMUSG00000028234,ENSMUSG00000028427,ENSMUSG00000028936,ENSMUSG00000030744,ENSMUSG00000037563,ENSMUSG00000038900,…
1	TRUE	6.34e-50	647	161	48	0.298	0.074	GO:0005198	MF	15	structural molecule activity	1	ENSMUSG00000003429,ENSMUSG00000003970,ENSMUSG00000006333,ENSMUSG00000007892,ENSMUSG00000008682,ENSMUSG00000008683,ENSMUSG00000017404,ENSMUSG00000020460,ENSMUSG00000026728,ENSMUSG00000028081,ENSMUSG00000028234,ENSMUSG00000028936,ENSMUSG00000030744,ENSMUSG00000037563,ENSMUSG00000038900,ENSMUSG00000039001,ENSMUSG00000041453,ENSMUSG00000041841,ENSMUSG00000045128,ENSMUSG00000046330,ENSMUSG00000046364,…
1	TRUE	4.79e-46	1619	161	60	0.373	0.037	GO:1901566	BP	9	organonitrogen compound biosynthetic process	1	ENSMUSG00000003429,ENSMUSG00000003970,ENSMUSG00000006333,ENSMUSG00000007892,ENSMUSG00000008682,ENSMUSG00000008683,ENSMUSG00000017404,ENSMUSG00000020372,ENSMUSG00000020460,ENSMUSG00000021127,ENSMUSG00000022108,ENSMUSG00000022336,ENSMUSG00000022747,ENSMUSG00000025967,ENSMUSG00000026223,ENSMUSG00000026728,ENSMUSG00000028081,ENSMUSG00000028234,ENSMUSG00000028756,ENSMUSG00000028936,ENSMUSG00000030744,…
1	TRUE	1.67e-42	72	161	25	0.155	0.347	GO:0022625	CC	11	cytosolic large ribosomal subunit	4	ENSMUSG00000003970,ENSMUSG00000007892,ENSMUSG00000008682,ENSMUSG00000017404,ENSMUSG00000028936,ENSMUSG00000038900,ENSMUSG00000041841,ENSMUSG00000045128,ENSMUSG00000046330,ENSMUSG00000046364,ENSMUSG00000048758,ENSMUSG00000057841,ENSMUSG00000058546,ENSMUSG00000058600,ENSMUSG00000059070,ENSMUSG00000059291,ENSMUSG00000060036,ENSMUSG00000060636,ENSMUSG00000060938,ENSMUSG00000062006,ENSMUSG00000063316,…
1	TRUE	5.52e-39	132	161	27	0.168	0.205	GO:0015934	CC	11	large ribosomal subunit	3	ENSMUSG00000003970,ENSMUSG00000007892,ENSMUSG00000008682,ENSMUSG00000017404,ENSMUSG00000028936,ENSMUSG00000038900,ENSMUSG00000041841,ENSMUSG00000045128,ENSMUSG00000046330,ENSMUSG00000046364,ENSMUSG00000048758,ENSMUSG00000057113,ENSMUSG00000057841,ENSMUSG00000058546,ENSMUSG00000058600,ENSMUSG00000059070,ENSMUSG00000059291,ENSMUSG00000060036,ENSMUSG00000060636,ENSMUSG00000060938,ENSMUSG00000062006,…
1	TRUE	3.63e-36	521	161	36	0.224	0.069	REAC:R-MMU-8953854	rea	16	Metabolism of RNA	1	ENSMUSG00000000581,ENSMUSG00000003429,ENSMUSG00000003970,ENSMUSG00000006333,ENSMUSG00000008683,ENSMUSG00000017404,ENSMUSG00000020460,ENSMUSG00000021127,ENSMUSG00000028081,ENSMUSG00000030744,ENSMUSG00000037563,ENSMUSG00000039001,ENSMUSG00000041453,ENSMUSG00000041841,ENSMUSG00000045128,ENSMUSG00000046330,ENSMUSG00000048758,ENSMUSG00000049517,ENSMUSG00000050621,ENSMUSG00000052146,ENSMUSG00000057841,…
1	TRUE	1.13e-33	86	161	22	0.137	0.256	GO:0002181	BP	9	cytoplasmic translation	2	ENSMUSG00000003970,ENSMUSG00000007892,ENSMUSG00000017404,ENSMUSG00000022336,ENSMUSG00000028081,ENSMUSG00000028234,ENSMUSG00000028936,ENSMUSG00000030744,ENSMUSG00000039001,ENSMUSG00000045128,ENSMUSG00000046364,ENSMUSG00000048758,ENSMUSG00000049517,ENSMUSG00000057841,ENSMUSG00000058600,ENSMUSG00000058655,ENSMUSG00000059070,ENSMUSG00000059291,ENSMUSG00000060636,ENSMUSG00000060938,ENSMUSG00000061477,…
1	TRUE	2.03e-28	77	161	19	0.118	0.247	GO:0015935	CC	11	small ribosomal subunit	3	ENSMUSG00000003429,ENSMUSG00000006333,ENSMUSG00000008683,ENSMUSG00000020372,ENSMUSG00000020460,ENSMUSG00000028081,ENSMUSG00000028234,ENSMUSG00000030744,ENSMUSG00000037563,ENSMUSG00000039001,ENSMUSG00000049517,ENSMUSG00000050621,ENSMUSG00000052146,ENSMUSG00000057113,ENSMUSG00000061477,ENSMUSG00000061787,ENSMUSG00000063457,ENSMUSG00000069117,ENSMUSG00000090862
1	TRUE	5.26e-28	55	161	17	0.106	0.309	REAC:R-MMU-156827	rea	25	L13a-mediated translational silencing of Ceruloplasmin expression	4	ENSMUSG00000003429,ENSMUSG00000006333,ENSMUSG00000008683,ENSMUSG00000020460,ENSMUSG00000022336,ENSMUSG00000028081,ENSMUSG00000030744,ENSMUSG00000037563,ENSMUSG00000039001,ENSMUSG00000049517,ENSMUSG00000050621,ENSMUSG00000052146,ENSMUSG00000061477,ENSMUSG00000061787,ENSMUSG00000061983,ENSMUSG00000074129,ENSMUSG00000090862
1	TRUE	7.97e-28	43	161	16	0.099	0.372	REAC:R-MMU-72689	rea	25	Formation of a pool of free 40S subunits	5	ENSMUSG00000003429,ENSMUSG00000006333,ENSMUSG00000008683,ENSMUSG00000020460,ENSMUSG00000022336,ENSMUSG00000028081,ENSMUSG00000030744,ENSMUSG00000037563,ENSMUSG00000039001,ENSMUSG00000049517,ENSMUSG00000050621,ENSMUSG00000052146,ENSMUSG00000061477,ENSMUSG00000061787,ENSMUSG00000061983,ENSMUSG00000090862
1	TRUE	4.08e-27	61	161	17	0.106	0.279	REAC:R-MMU-72613	rea	25	Eukaryotic Translation Initiation	3	ENSMUSG00000003429,ENSMUSG00000006333,ENSMUSG00000008683,ENSMUSG00000020460,ENSMUSG00000022336,ENSMUSG00000028081,ENSMUSG00000030744,ENSMUSG00000037563,ENSMUSG00000039001,ENSMUSG00000049517,ENSMUSG00000050621,ENSMUSG00000052146,ENSMUSG00000061477,ENSMUSG00000061787,ENSMUSG00000061983,ENSMUSG00000074129,ENSMUSG00000090862
1	TRUE	4.47e-27	47	161	16	0.099	0.34	REAC:R-MMU-72695	rea	25	Formation of the ternary complex, and subsequently, the 43S complex	5	ENSMUSG00000003429,ENSMUSG00000006333,ENSMUSG00000008683,ENSMUSG00000020460,ENSMUSG00000022336,ENSMUSG00000028081,ENSMUSG00000030744,ENSMUSG00000037563,ENSMUSG00000039001,ENSMUSG00000049517,ENSMUSG00000050621,ENSMUSG00000052146,ENSMUSG00000061477,ENSMUSG00000061787,ENSMUSG00000061983,ENSMUSG00000090862
1	TRUE	1.55e-26	45	161	16	0.099	0.356	GO:0022627	CC	11	cytosolic small ribosomal subunit	4	ENSMUSG00000003429,ENSMUSG00000006333,ENSMUSG00000008683,ENSMUSG00000020460,ENSMUSG00000028081,ENSMUSG00000028234,ENSMUSG00000030744,ENSMUSG00000037563,ENSMUSG00000039001,ENSMUSG00000049517,ENSMUSG00000050621,ENSMUSG00000052146,ENSMUSG00000061477,ENSMUSG00000061787,ENSMUSG00000063457,ENSMUSG00000090862
1	TRUE	3.05e-26	52	161	16	0.099	0.308	REAC:R-MMU-72649	rea	25	Translation initiation complex formation	6	ENSMUSG00000003429,ENSMUSG00000006333,ENSMUSG00000008683,ENSMUSG00000020460,ENSMUSG00000022336,ENSMUSG00000028081,ENSMUSG00000030744,ENSMUSG00000037563,ENSMUSG00000039001,ENSMUSG00000049517,ENSMUSG00000050621,ENSMUSG00000052146,ENSMUSG00000061477,ENSMUSG00000061787,ENSMUSG00000061983,ENSMUSG00000090862
1	TRUE	3.05e-26	52	161	16	0.099	0.308	REAC:R-MMU-72702	rea	25	Ribosomal scanning and start codon recognition	5	ENSMUSG00000003429,ENSMUSG00000006333,ENSMUSG00000008683,ENSMUSG00000020460,ENSMUSG00000022336,ENSMUSG00000028081,ENSMUSG00000030744,ENSMUSG00000037563,ENSMUSG00000039001,ENSMUSG00000049517,ENSMUSG00000050621,ENSMUSG00000052146,ENSMUSG00000061477,ENSMUSG00000061787,ENSMUSG00000061983,ENSMUSG00000090862
1	TRUE	4.35e-26	53	161	16	0.099	0.302	REAC:R-MMU-72662	rea	25	Activation of the mRNA upon binding of the cap-binding complex and eIFs, and subsequent binding to 43S	5	ENSMUSG00000003429,ENSMUSG00000006333,ENSMUSG00000008683,ENSMUSG00000020460,ENSMUSG00000022336,ENSMUSG00000028081,ENSMUSG00000030744,ENSMUSG00000037563,ENSMUSG00000039001,ENSMUSG00000049517,ENSMUSG00000050621,ENSMUSG00000052146,ENSMUSG00000061477,ENSMUSG00000061787,ENSMUSG00000061983,ENSMUSG00000090862
1	TRUE	2.31e-25	58	161	16	0.099	0.276	REAC:R-MMU-72737	rea	25	Cap-dependent Translation Initiation	4	ENSMUSG00000003429,ENSMUSG00000006333,ENSMUSG00000008683,ENSMUSG00000020460,ENSMUSG00000022336,ENSMUSG00000028081,ENSMUSG00000030744,ENSMUSG00000037563,ENSMUSG00000039001,ENSMUSG00000049517,ENSMUSG00000050621,ENSMUSG00000052146,ENSMUSG00000061477,ENSMUSG00000061787,ENSMUSG00000061983,ENSMUSG00000090862
1	TRUE	3.65e-25	1177	161	38	0.236	0.032	GO:0003723	MF	23	RNA binding	1	ENSMUSG00000000581,ENSMUSG00000003429,ENSMUSG00000003970,ENSMUSG00000006333,ENSMUSG00000008682,ENSMUSG00000017404,ENSMUSG00000021127,ENSMUSG00000022336,ENSMUSG00000025967,ENSMUSG00000026728,ENSMUSG00000028081,ENSMUSG00000028234,ENSMUSG00000028936,ENSMUSG00000030744,ENSMUSG00000037563,ENSMUSG00000038900,ENSMUSG00000041841,ENSMUSG00000045128,ENSMUSG00000046330,ENSMUSG00000046364,ENSMUSG00000048696,…
1	TRUE	3.52e-22	412	161	25	0.155	0.061	GO:0022613	BP	3	ribonucleoprotein complex biogenesis	1	ENSMUSG00000000581,ENSMUSG00000008682,ENSMUSG00000022336,ENSMUSG00000037563,ENSMUSG00000038900,ENSMUSG00000039001,ENSMUSG00000049517,ENSMUSG00000050621,ENSMUSG00000052146,ENSMUSG00000057113,ENSMUSG00000058546,ENSMUSG00000058655,ENSMUSG00000059291,ENSMUSG00000060036,ENSMUSG00000060636,ENSMUSG00000060938,ENSMUSG00000061477,ENSMUSG00000061787,ENSMUSG00000062006,ENSMUSG00000063316,ENSMUSG00000063457,…
1	TRUE	1.83e-19	159	161	17	0.106	0.107	REAC:R-MMU-72766	rea	25	Translation	2	ENSMUSG00000003429,ENSMUSG00000006333,ENSMUSG00000008683,ENSMUSG00000020460,ENSMUSG00000022336,ENSMUSG00000028081,ENSMUSG00000030744,ENSMUSG00000037563,ENSMUSG00000039001,ENSMUSG00000049517,ENSMUSG00000050621,ENSMUSG00000052146,ENSMUSG00000061477,ENSMUSG00000061787,ENSMUSG00000061983,ENSMUSG00000074129,ENSMUSG00000090862
1	TRUE	1.95e-19	65	161	14	0.087	0.215	GO:0019843	MF	23	rRNA binding	2	ENSMUSG00000003429,ENSMUSG00000003970,ENSMUSG00000006333,ENSMUSG00000017404,ENSMUSG00000030744,ENSMUSG00000038900,ENSMUSG00000041841,ENSMUSG00000046330,ENSMUSG00000057113,ENSMUSG00000058546,ENSMUSG00000059291,ENSMUSG00000060036,ENSMUSG00000071415,ENSMUSG00000090862
1	TRUE	5.07e-19	269	161	20	0.124	0.074	GO:0042254	BP	3	ribosome biogenesis	2	ENSMUSG00000000581,ENSMUSG00000008682,ENSMUSG00000037563,ENSMUSG00000038900,ENSMUSG00000039001,ENSMUSG00000050621,ENSMUSG00000052146,ENSMUSG00000057113,ENSMUSG00000058546,ENSMUSG00000059291,ENSMUSG00000060036,ENSMUSG00000060636,ENSMUSG00000060938,ENSMUSG00000061477,ENSMUSG00000061787,ENSMUSG00000062006,ENSMUSG00000063316,ENSMUSG00000063457,ENSMUSG00000067274,ENSMUSG00000069117
1	TRUE	6.09e-19	70	161	14	0.087	0.2	GO:0005844	CC	11	polysome	2	ENSMUSG00000003970,ENSMUSG00000017404,ENSMUSG00000020457,ENSMUSG00000026728,ENSMUSG00000030744,ENSMUSG00000039001,ENSMUSG00000045128,ENSMUSG00000048758,ENSMUSG00000049517,ENSMUSG00000057841,ENSMUSG00000058600,ENSMUSG00000058655,ENSMUSG00000059070,ENSMUSG00000059291
1	TRUE	2.88e-16	1863	161	36	0.224	0.019	GO:0043933	BP	3	protein-containing complex subunit organization	1	ENSMUSG00000000901,ENSMUSG00000005533,ENSMUSG00000005718,ENSMUSG00000008540,ENSMUSG00000008682,ENSMUSG00000020372,ENSMUSG00000022336,ENSMUSG00000022354,ENSMUSG00000024248,ENSMUSG00000026021,ENSMUSG00000026238,ENSMUSG00000028756,ENSMUSG00000029581,ENSMUSG00000030744,ENSMUSG00000031558,ENSMUSG00000033307,ENSMUSG00000038900,ENSMUSG00000039005,ENSMUSG00000042010,ENSMUSG00000049517,ENSMUSG00000050621,…
1	TRUE	1.27e-15	29	161	10	0.062	0.345	GO:0042788	CC	11	polysomal ribosome	2	ENSMUSG00000003970,ENSMUSG00000017404,ENSMUSG00000039001,ENSMUSG00000045128,ENSMUSG00000048758,ENSMUSG00000049517,ENSMUSG00000057841,ENSMUSG00000058600,ENSMUSG00000059070,ENSMUSG00000059291
1	TRUE	6.02e-15	1669	161	33	0.205	0.02	GO:0065003	BP	3	protein-containing complex assembly	2	ENSMUSG00000005533,ENSMUSG00000005718,ENSMUSG00000008540,ENSMUSG00000008682,ENSMUSG00000020372,ENSMUSG00000022336,ENSMUSG00000022354,ENSMUSG00000024248,ENSMUSG00000026021,ENSMUSG00000028756,ENSMUSG00000029581,ENSMUSG00000030744,ENSMUSG00000031558,ENSMUSG00000033307,ENSMUSG00000038900,ENSMUSG00000039005,ENSMUSG00000042010,ENSMUSG00000049517,ENSMUSG00000050621,ENSMUSG00000052146,ENSMUSG00000056737,…
1	TRUE	7.86e-12	216	161	14	0.087	0.065	GO:0022618	BP	3	ribonucleoprotein complex assembly	2	ENSMUSG00000008682,ENSMUSG00000022336,ENSMUSG00000038900,ENSMUSG00000049517,ENSMUSG00000050621,ENSMUSG00000052146,ENSMUSG00000058546,ENSMUSG00000058655,ENSMUSG00000059291,ENSMUSG00000060036,ENSMUSG00000061787,ENSMUSG00000063457,ENSMUSG00000074129,ENSMUSG00000090553
1	TRUE	1.57e-11	227	161	14	0.087	0.062	GO:0071826	BP	3	ribonucleoprotein complex subunit organization	2	ENSMUSG00000008682,ENSMUSG00000022336,ENSMUSG00000038900,ENSMUSG00000049517,ENSMUSG00000050621,ENSMUSG00000052146,ENSMUSG00000058546,ENSMUSG00000058655,ENSMUSG00000059291,ENSMUSG00000060036,ENSMUSG00000061787,ENSMUSG00000063457,ENSMUSG00000074129,ENSMUSG00000090553
1	TRUE	3.56e-11	1707	161	28	0.174	0.016	REAC:R-MMU-392499	rea	25	Metabolism of proteins	1	ENSMUSG00000003429,ENSMUSG00000006333,ENSMUSG00000007739,ENSMUSG00000008683,ENSMUSG00000020460,ENSMUSG00000021917,ENSMUSG00000022040,ENSMUSG00000022336,ENSMUSG00000022747,ENSMUSG00000023885,ENSMUSG00000025862,ENSMUSG00000026021,ENSMUSG00000028081,ENSMUSG00000028364,ENSMUSG00000028370,ENSMUSG00000030744,ENSMUSG00000037563,ENSMUSG00000039001,ENSMUSG00000039753,ENSMUSG00000040152,ENSMUSG00000049517,…
1	TRUE	6.79e-11	313	161	15	0.093	0.048	GO:0006417	BP	9	regulation of translation	2	ENSMUSG00000006333,ENSMUSG00000007892,ENSMUSG00000008682,ENSMUSG00000020372,ENSMUSG00000021127,ENSMUSG00000022336,ENSMUSG00000026728,ENSMUSG00000028081,ENSMUSG00000028756,ENSMUSG00000030744,ENSMUSG00000040152,ENSMUSG00000057113,ENSMUSG00000060938,ENSMUSG00000074129,ENSMUSG00000076431
1	TRUE	1.52e-10	2379	161	33	0.205	0.014	GO:0051172	BP	6	negative regulation of nitrogen compound metabolic process	1	ENSMUSG00000000581,ENSMUSG00000001289,ENSMUSG00000005533,ENSMUSG00000005718,ENSMUSG00000008682,ENSMUSG00000020372,ENSMUSG00000021127,ENSMUSG00000021775,ENSMUSG00000022108,ENSMUSG00000024431,ENSMUSG00000025862,ENSMUSG00000026021,ENSMUSG00000026223,ENSMUSG00000028957,ENSMUSG00000030103,ENSMUSG00000030744,ENSMUSG00000031530,ENSMUSG00000031558,ENSMUSG00000033307,ENSMUSG00000039005,ENSMUSG00000039852,…
1	TRUE	2.6e-10	967	161	22	0.137	0.023	GO:0034622	BP	3	cellular protein-containing complex assembly	3	ENSMUSG00000008682,ENSMUSG00000022336,ENSMUSG00000022354,ENSMUSG00000024248,ENSMUSG00000030744,ENSMUSG00000031558,ENSMUSG00000038900,ENSMUSG00000039005,ENSMUSG00000049517,ENSMUSG00000050621,ENSMUSG00000052146,ENSMUSG00000056737,ENSMUSG00000057113,ENSMUSG00000058546,ENSMUSG00000058655,ENSMUSG00000059291,ENSMUSG00000059534,ENSMUSG00000060036,ENSMUSG00000061787,ENSMUSG00000063457,ENSMUSG00000074129,…
1	TRUE	3.87e-10	5	161	5	0.031	1	GO:0070180	MF	23	large ribosomal subunit rRNA binding	3	ENSMUSG00000017404,ENSMUSG00000038900,ENSMUSG00000046330,ENSMUSG00000058546,ENSMUSG00000071415
1	TRUE	4.44e-10	1878	161	29	0.18	0.015	GO:0006915	BP	32	apoptotic process	3	ENSMUSG00000000581,ENSMUSG00000005161,ENSMUSG00000005533,ENSMUSG00000005718,ENSMUSG00000008682,ENSMUSG00000020267,ENSMUSG00000020372,ENSMUSG00000021127,ENSMUSG00000022108,ENSMUSG00000022982,ENSMUSG00000026074,ENSMUSG00000026223,ENSMUSG00000028081,ENSMUSG00000028756,ENSMUSG00000029322,ENSMUSG00000030744,ENSMUSG00000031558,ENSMUSG00000033307,ENSMUSG00000035186,ENSMUSG00000039005,ENSMUSG00000040152,…
1	TRUE	4.76e-10	358	161	15	0.093	0.042	GO:0034248	BP	9	regulation of cellular amide metabolic process	1	ENSMUSG00000006333,ENSMUSG00000007892,ENSMUSG00000008682,ENSMUSG00000020372,ENSMUSG00000021127,ENSMUSG00000022336,ENSMUSG00000026728,ENSMUSG00000028081,ENSMUSG00000028756,ENSMUSG00000030744,ENSMUSG00000040152,ENSMUSG00000057113,ENSMUSG00000060938,ENSMUSG00000074129,ENSMUSG00000076431
1	TRUE	6.73e-10	1910	161	29	0.18	0.015	GO:0012501	BP	32	programmed cell death	2	ENSMUSG00000000581,ENSMUSG00000005161,ENSMUSG00000005533,ENSMUSG00000005718,ENSMUSG00000008682,ENSMUSG00000020267,ENSMUSG00000020372,ENSMUSG00000021127,ENSMUSG00000022108,ENSMUSG00000022982,ENSMUSG00000026074,ENSMUSG00000026223,ENSMUSG00000028081,ENSMUSG00000028756,ENSMUSG00000029322,ENSMUSG00000030744,ENSMUSG00000031558,ENSMUSG00000033307,ENSMUSG00000035186,ENSMUSG00000039005,ENSMUSG00000040152,…
1	TRUE	7.05e-10	184	161	12	0.075	0.065	GO:0006364	BP	3	rRNA processing	3	ENSMUSG00000000581,ENSMUSG00000037563,ENSMUSG00000039001,ENSMUSG00000050621,ENSMUSG00000057113,ENSMUSG00000059291,ENSMUSG00000060636,ENSMUSG00000060938,ENSMUSG00000061477,ENSMUSG00000061787,ENSMUSG00000063316,ENSMUSG00000063457
1	TRUE	7.73e-10	66	161	9	0.056	0.136	GO:0042255	BP	3	ribosome assembly	2	ENSMUSG00000008682,ENSMUSG00000038900,ENSMUSG00000050621,ENSMUSG00000052146,ENSMUSG00000058546,ENSMUSG00000059291,ENSMUSG00000060036,ENSMUSG00000061787,ENSMUSG00000063457
1	TRUE	8.73e-10	1028	161	22	0.137	0.021	GO:1901701	BP	2	cellular response to oxygen-containing compound	1	ENSMUSG00000005161,ENSMUSG00000005533,ENSMUSG00000005718,ENSMUSG00000008540,ENSMUSG00000020372,ENSMUSG00000021127,ENSMUSG00000022982,ENSMUSG00000024431,ENSMUSG00000026074,ENSMUSG00000027962,ENSMUSG00000028364,ENSMUSG00000028756,ENSMUSG00000030744,ENSMUSG00000031558,ENSMUSG00000033307,ENSMUSG00000039005,ENSMUSG00000041736,ENSMUSG00000057113,ENSMUSG00000057841,ENSMUSG00000067274,ENSMUSG00000071415,…
1	TRUE	1.41e-09	2267	161	31	0.193	0.014	GO:0071310	BP	27	cellular response to organic substance	1	ENSMUSG00000005161,ENSMUSG00000005533,ENSMUSG00000005718,ENSMUSG00000020372,ENSMUSG00000021127,ENSMUSG00000021775,ENSMUSG00000022747,ENSMUSG00000022982,ENSMUSG00000024431,ENSMUSG00000026074,ENSMUSG00000026728,ENSMUSG00000027962,ENSMUSG00000028364,ENSMUSG00000029096,ENSMUSG00000030744,ENSMUSG00000031558,ENSMUSG00000033307,ENSMUSG00000037563,ENSMUSG00000039005,ENSMUSG00000040152,ENSMUSG00000041736,…
1	TRUE	3.26e-09	1609	161	26	0.161	0.016	GO:1901700	BP	2	response to oxygen-containing compound	1	ENSMUSG00000005161,ENSMUSG00000005533,ENSMUSG00000005718,ENSMUSG00000008540,ENSMUSG00000020372,ENSMUSG00000021127,ENSMUSG00000022982,ENSMUSG00000024431,ENSMUSG00000025967,ENSMUSG00000026074,ENSMUSG00000027962,ENSMUSG00000028364,ENSMUSG00000028756,ENSMUSG00000030744,ENSMUSG00000031558,ENSMUSG00000033307,ENSMUSG00000039005,ENSMUSG00000040152,ENSMUSG00000041736,ENSMUSG00000057113,ENSMUSG00000057841,…
1	TRUE	4.22e-09	214	161	12	0.075	0.056	GO:0016072	BP	3	rRNA metabolic process	2	ENSMUSG00000000581,ENSMUSG00000037563,ENSMUSG00000039001,ENSMUSG00000050621,ENSMUSG00000057113,ENSMUSG00000059291,ENSMUSG00000060636,ENSMUSG00000060938,ENSMUSG00000061477,ENSMUSG00000061787,ENSMUSG00000063316,ENSMUSG00000063457
1	TRUE	4.28e-09	2060	161	29	0.18	0.014	GO:0008219	BP	32	cell death	1	ENSMUSG00000000581,ENSMUSG00000005161,ENSMUSG00000005533,ENSMUSG00000005718,ENSMUSG00000008682,ENSMUSG00000020267,ENSMUSG00000020372,ENSMUSG00000021127,ENSMUSG00000022108,ENSMUSG00000022982,ENSMUSG00000026074,ENSMUSG00000026223,ENSMUSG00000028081,ENSMUSG00000028756,ENSMUSG00000029322,ENSMUSG00000030744,ENSMUSG00000031558,ENSMUSG00000033307,ENSMUSG00000035186,ENSMUSG00000039005,ENSMUSG00000040152,…
1	TRUE	5.96e-09	1134	161	22	0.137	0.019	GO:0051248	BP	6	negative regulation of protein metabolic process	1	ENSMUSG00000005533,ENSMUSG00000005718,ENSMUSG00000020372,ENSMUSG00000021127,ENSMUSG00000022108,ENSMUSG00000026223,ENSMUSG00000030744,ENSMUSG00000031530,ENSMUSG00000031558,ENSMUSG00000033307,ENSMUSG00000039005,ENSMUSG00000040152,ENSMUSG00000041736,ENSMUSG00000057113,ENSMUSG00000059291,ENSMUSG00000060147,ENSMUSG00000061477,ENSMUSG00000068794,ENSMUSG00000071415,ENSMUSG00000074129,ENSMUSG00000076431,…
1	TRUE	6.5e-09	1021	161	21	0.13	0.021	GO:0042493	BP	8	response to drug	1	ENSMUSG00000005718,ENSMUSG00000008540,ENSMUSG00000020372,ENSMUSG00000022982,ENSMUSG00000024431,ENSMUSG00000025967,ENSMUSG00000027962,ENSMUSG00000028364,ENSMUSG00000028756,ENSMUSG00000029416,ENSMUSG00000030744,ENSMUSG00000031558,ENSMUSG00000032348,ENSMUSG00000039005,ENSMUSG00000040152,ENSMUSG00000041736,ENSMUSG00000042010,ENSMUSG00000045128,ENSMUSG00000057841,ENSMUSG00000064368,ENSMUSG00000067274
1	TRUE	9.92e-09	1553	161	25	0.155	0.016	GO:0042981	BP	32	regulation of apoptotic process	4	ENSMUSG00000005161,ENSMUSG00000005533,ENSMUSG00000005718,ENSMUSG00000008682,ENSMUSG00000020372,ENSMUSG00000021127,ENSMUSG00000022982,ENSMUSG00000026074,ENSMUSG00000026223,ENSMUSG00000028081,ENSMUSG00000028756,ENSMUSG00000029322,ENSMUSG00000030744,ENSMUSG00000031558,ENSMUSG00000033307,ENSMUSG00000035186,ENSMUSG00000039005,ENSMUSG00000040152,ENSMUSG00000041736,ENSMUSG00000045502,ENSMUSG00000057113,…
1	TRUE	1.25e-08	1570	161	25	0.155	0.016	GO:0043067	BP	32	regulation of programmed cell death	3	ENSMUSG00000005161,ENSMUSG00000005533,ENSMUSG00000005718,ENSMUSG00000008682,ENSMUSG00000020372,ENSMUSG00000021127,ENSMUSG00000022982,ENSMUSG00000026074,ENSMUSG00000026223,ENSMUSG00000028081,ENSMUSG00000028756,ENSMUSG00000029322,ENSMUSG00000030744,ENSMUSG00000031558,ENSMUSG00000033307,ENSMUSG00000035186,ENSMUSG00000039005,ENSMUSG00000040152,ENSMUSG00000041736,ENSMUSG00000045502,ENSMUSG00000057113,…
1	TRUE	2.9e-08	478	161	15	0.093	0.031	GO:0010608	BP	9	posttranscriptional regulation of gene expression	1	ENSMUSG00000006333,ENSMUSG00000007892,ENSMUSG00000008682,ENSMUSG00000020372,ENSMUSG00000021127,ENSMUSG00000022336,ENSMUSG00000026728,ENSMUSG00000028081,ENSMUSG00000028756,ENSMUSG00000030744,ENSMUSG00000040152,ENSMUSG00000057113,ENSMUSG00000060938,ENSMUSG00000074129,ENSMUSG00000076431
1	TRUE	4.88e-08	67	161	8	0.05	0.119	GO:0042274	BP	3	ribosomal small subunit biogenesis	2	ENSMUSG00000037563,ENSMUSG00000039001,ENSMUSG00000050621,ENSMUSG00000052146,ENSMUSG00000057113,ENSMUSG00000061477,ENSMUSG00000061787,ENSMUSG00000063457
1	TRUE	7.38e-08	1707	161	25	0.155	0.015	GO:0010941	BP	32	regulation of cell death	2	ENSMUSG00000005161,ENSMUSG00000005533,ENSMUSG00000005718,ENSMUSG00000008682,ENSMUSG00000020372,ENSMUSG00000021127,ENSMUSG00000022982,ENSMUSG00000026074,ENSMUSG00000026223,ENSMUSG00000028081,ENSMUSG00000028756,ENSMUSG00000029322,ENSMUSG00000030744,ENSMUSG00000031558,ENSMUSG00000033307,ENSMUSG00000035186,ENSMUSG00000039005,ENSMUSG00000040152,ENSMUSG00000041736,ENSMUSG00000045502,ENSMUSG00000057113,…
1	TRUE	8.64e-08	611	161	16	0.099	0.026	GO:0043065	BP	32	positive regulation of apoptotic process	4	ENSMUSG00000005718,ENSMUSG00000020372,ENSMUSG00000022982,ENSMUSG00000026223,ENSMUSG00000028756,ENSMUSG00000030744,ENSMUSG00000031558,ENSMUSG00000035186,ENSMUSG00000039005,ENSMUSG00000040152,ENSMUSG00000041736,ENSMUSG00000045502,ENSMUSG00000059291,ENSMUSG00000060938,ENSMUSG00000061477,ENSMUSG00000076431
1	TRUE	9.44e-08	111	161	9	0.056	0.081	GO:0045727	BP	9	positive regulation of translation	2	ENSMUSG00000006333,ENSMUSG00000022336,ENSMUSG00000026728,ENSMUSG00000028081,ENSMUSG00000028756,ENSMUSG00000040152,ENSMUSG00000057113,ENSMUSG00000060938,ENSMUSG00000076431
1	TRUE	9.47e-08	716	161	17	0.106	0.024	GO:0070925	BP	3	organelle assembly	1	ENSMUSG00000008682,ENSMUSG00000025862,ENSMUSG00000028756,ENSMUSG00000029581,ENSMUSG00000030161,ENSMUSG00000030744,ENSMUSG00000038900,ENSMUSG00000049517,ENSMUSG00000050621,ENSMUSG00000052146,ENSMUSG00000057113,ENSMUSG00000058546,ENSMUSG00000059291,ENSMUSG00000060036,ENSMUSG00000061787,ENSMUSG00000062825,ENSMUSG00000063457
1	TRUE	9.74e-08	616	161	16	0.099	0.026	GO:0043068	BP	32	positive regulation of programmed cell death	3	ENSMUSG00000005718,ENSMUSG00000020372,ENSMUSG00000022982,ENSMUSG00000026223,ENSMUSG00000028756,ENSMUSG00000030744,ENSMUSG00000031558,ENSMUSG00000035186,ENSMUSG00000039005,ENSMUSG00000040152,ENSMUSG00000041736,ENSMUSG00000045502,ENSMUSG00000059291,ENSMUSG00000060938,ENSMUSG00000061477,ENSMUSG00000076431
1	TRUE	1.12e-07	2043	161	27	0.168	0.013	GO:0009056	BP	19	catabolic process	1	ENSMUSG00000000901,ENSMUSG00000005161,ENSMUSG00000007039,ENSMUSG00000020267,ENSMUSG00000020372,ENSMUSG00000021127,ENSMUSG00000022040,ENSMUSG00000022336,ENSMUSG00000025037,ENSMUSG00000026021,ENSMUSG00000026728,ENSMUSG00000028756,ENSMUSG00000030161,ENSMUSG00000031198,ENSMUSG00000031725,ENSMUSG00000033307,ENSMUSG00000035186,ENSMUSG00000039753,ENSMUSG00000041736,ENSMUSG00000042010,ENSMUSG00000045502,…
1	TRUE	1.3e-07	1754	161	25	0.155	0.014	GO:0005739	CC	29	mitochondrion	1	ENSMUSG00000005161,ENSMUSG00000005718,ENSMUSG00000007039,ENSMUSG00000008540,ENSMUSG00000008683,ENSMUSG00000020372,ENSMUSG00000022354,ENSMUSG00000022982,ENSMUSG00000024248,ENSMUSG00000025037,ENSMUSG00000028756,ENSMUSG00000030161,ENSMUSG00000030744,ENSMUSG00000031198,ENSMUSG00000032330,ENSMUSG00000032348,ENSMUSG00000034993,ENSMUSG00000041736,ENSMUSG00000041828,ENSMUSG00000042010,ENSMUSG00000059534,…
1	TRUE	1.38e-07	76	161	8	0.05	0.105	GO:0042273	BP	3	ribosomal large subunit biogenesis	2	ENSMUSG00000008682,ENSMUSG00000038900,ENSMUSG00000057113,ENSMUSG00000058546,ENSMUSG00000059291,ENSMUSG00000060036,ENSMUSG00000060636,ENSMUSG00000060938
1	TRUE	1.39e-07	1079	161	20	0.124	0.019	GO:0032269	BP	6	negative regulation of cellular protein metabolic process	1	ENSMUSG00000005533,ENSMUSG00000005718,ENSMUSG00000020372,ENSMUSG00000021127,ENSMUSG00000030744,ENSMUSG00000031530,ENSMUSG00000031558,ENSMUSG00000033307,ENSMUSG00000039005,ENSMUSG00000040152,ENSMUSG00000041736,ENSMUSG00000057113,ENSMUSG00000059291,ENSMUSG00000060147,ENSMUSG00000061477,ENSMUSG00000068794,ENSMUSG00000071415,ENSMUSG00000074129,ENSMUSG00000076431,ENSMUSG00000078429
1	TRUE	1.59e-07	167	161	10	0.062	0.06	GO:2001235	BP	32	positive regulation of apoptotic signaling pathway	2	ENSMUSG00000005718,ENSMUSG00000020372,ENSMUSG00000022982,ENSMUSG00000026223,ENSMUSG00000028756,ENSMUSG00000030744,ENSMUSG00000040152,ENSMUSG00000059291,ENSMUSG00000060938,ENSMUSG00000061477
1	TRUE	2.6e-07	1813	161	25	0.155	0.014	GO:0044248	BP	19	cellular catabolic process	2	ENSMUSG00000005161,ENSMUSG00000007039,ENSMUSG00000020267,ENSMUSG00000020372,ENSMUSG00000021127,ENSMUSG00000022040,ENSMUSG00000022336,ENSMUSG00000025037,ENSMUSG00000026021,ENSMUSG00000026728,ENSMUSG00000028756,ENSMUSG00000030161,ENSMUSG00000031198,ENSMUSG00000031725,ENSMUSG00000033307,ENSMUSG00000035186,ENSMUSG00000039753,ENSMUSG00000041736,ENSMUSG00000042010,ENSMUSG00000055782,ENSMUSG00000056973,…
1	TRUE	3.25e-07	669	161	16	0.099	0.024	GO:0010942	BP	32	positive regulation of cell death	2	ENSMUSG00000005718,ENSMUSG00000020372,ENSMUSG00000022982,ENSMUSG00000026223,ENSMUSG00000028756,ENSMUSG00000030744,ENSMUSG00000031558,ENSMUSG00000035186,ENSMUSG00000039005,ENSMUSG00000040152,ENSMUSG00000041736,ENSMUSG00000045502,ENSMUSG00000059291,ENSMUSG00000060938,ENSMUSG00000061477,ENSMUSG00000076431
1	TRUE	3.34e-07	1835	161	25	0.155	0.014	GO:0010628	BP	9	positive regulation of gene expression	1	ENSMUSG00000004665,ENSMUSG00000005718,ENSMUSG00000006333,ENSMUSG00000021775,ENSMUSG00000022040,ENSMUSG00000022336,ENSMUSG00000022389,ENSMUSG00000024431,ENSMUSG00000025862,ENSMUSG00000026728,ENSMUSG00000028081,ENSMUSG00000028364,ENSMUSG00000028756,ENSMUSG00000029322,ENSMUSG00000030744,ENSMUSG00000039005,ENSMUSG00000040152,ENSMUSG00000049775,ENSMUSG00000057113,ENSMUSG00000059291,ENSMUSG00000059824,…
1	TRUE	3.66e-07	129	161	9	0.056	0.07	GO:0034250	BP	9	positive regulation of cellular amide metabolic process	1	ENSMUSG00000006333,ENSMUSG00000022336,ENSMUSG00000026728,ENSMUSG00000028081,ENSMUSG00000028756,ENSMUSG00000040152,ENSMUSG00000057113,ENSMUSG00000060938,ENSMUSG00000076431
1	TRUE	3.92e-07	130	161	9	0.056	0.069	GO:0072331	BP	32	signal transduction by p53 class mediator	2	ENSMUSG00000005718,ENSMUSG00000020267,ENSMUSG00000033307,ENSMUSG00000057113,ENSMUSG00000059291,ENSMUSG00000060938,ENSMUSG00000061477,ENSMUSG00000071415,ENSMUSG00000076431
1	TRUE	4.79e-07	911	161	18	0.112	0.02	GO:0005730	CC	35	nucleolus	1	ENSMUSG00000000581,ENSMUSG00000006333,ENSMUSG00000024248,ENSMUSG00000026021,ENSMUSG00000028081,ENSMUSG00000030744,ENSMUSG00000035186,ENSMUSG00000038900,ENSMUSG00000052146,ENSMUSG00000056737,ENSMUSG00000057113,ENSMUSG00000059070,ENSMUSG00000059291,ENSMUSG00000060036,ENSMUSG00000060938,ENSMUSG00000061477,ENSMUSG00000071415,ENSMUSG00000090862
1	TRUE	5.56e-07	326	161	12	0.075	0.037	GO:0034470	BP	3	ncRNA processing	2	ENSMUSG00000000581,ENSMUSG00000037563,ENSMUSG00000039001,ENSMUSG00000050621,ENSMUSG00000057113,ENSMUSG00000059291,ENSMUSG00000060636,ENSMUSG00000060938,ENSMUSG00000061477,ENSMUSG00000061787,ENSMUSG00000063316,ENSMUSG00000063457
1	TRUE	7.23e-07	935	161	18	0.112	0.019	GO:0033993	BP	27	response to lipid	1	ENSMUSG00000005161,ENSMUSG00000005718,ENSMUSG00000008540,ENSMUSG00000021127,ENSMUSG00000021775,ENSMUSG00000024431,ENSMUSG00000027962,ENSMUSG00000028364,ENSMUSG00000028370,ENSMUSG00000031558,ENSMUSG00000033307,ENSMUSG00000039005,ENSMUSG00000040152,ENSMUSG00000041736,ENSMUSG00000057113,ENSMUSG00000057841,ENSMUSG00000067274,ENSMUSG00000074129
1	TRUE	1.78e-06	154	161	9	0.056	0.058	GO:0050821	BP	7	protein stabilization	2	ENSMUSG00000007739,ENSMUSG00000026021,ENSMUSG00000028756,ENSMUSG00000028957,ENSMUSG00000057113,ENSMUSG00000059291,ENSMUSG00000061477,ENSMUSG00000071415,ENSMUSG00000076431
1	TRUE	1.83e-06	1994	161	25	0.155	0.013	GO:0008283	BP	33	cell proliferation	1	ENSMUSG00000004665,ENSMUSG00000005161,ENSMUSG00000005533,ENSMUSG00000005718,ENSMUSG00000006333,ENSMUSG00000008683,ENSMUSG00000021127,ENSMUSG00000026728,ENSMUSG00000027962,ENSMUSG00000028081,ENSMUSG00000028364,ENSMUSG00000029322,ENSMUSG00000030744,ENSMUSG00000031558,ENSMUSG00000033307,ENSMUSG00000039005,ENSMUSG00000039852,ENSMUSG00000040152,ENSMUSG00000041736,ENSMUSG00000048758,ENSMUSG00000057113,…
1	TRUE	2.04e-06	548	161	14	0.087	0.026	GO:0009636	BP	36	response to toxic substance	1	ENSMUSG00000005161,ENSMUSG00000008540,ENSMUSG00000020372,ENSMUSG00000022040,ENSMUSG00000022982,ENSMUSG00000025967,ENSMUSG00000027962,ENSMUSG00000028364,ENSMUSG00000028756,ENSMUSG00000030744,ENSMUSG00000032348,ENSMUSG00000039005,ENSMUSG00000056973,ENSMUSG00000064368
1	TRUE	3.31e-06	1737	161	23	0.143	0.013	GO:0010629	BP	39	negative regulation of gene expression	1	ENSMUSG00000000581,ENSMUSG00000001289,ENSMUSG00000005718,ENSMUSG00000008682,ENSMUSG00000020372,ENSMUSG00000021127,ENSMUSG00000021775,ENSMUSG00000022336,ENSMUSG00000024431,ENSMUSG00000026021,ENSMUSG00000026728,ENSMUSG00000028756,ENSMUSG00000028957,ENSMUSG00000030103,ENSMUSG00000030744,ENSMUSG00000031558,ENSMUSG00000033307,ENSMUSG00000040152,ENSMUSG00000042010,ENSMUSG00000057113,ENSMUSG00000071415,…
1	TRUE	3.86e-06	387	161	12	0.075	0.031	GO:2001233	BP	32	regulation of apoptotic signaling pathway	2	ENSMUSG00000005161,ENSMUSG00000005718,ENSMUSG00000020372,ENSMUSG00000022982,ENSMUSG00000026223,ENSMUSG00000028756,ENSMUSG00000030744,ENSMUSG00000033307,ENSMUSG00000040152,ENSMUSG00000059291,ENSMUSG00000060938,ENSMUSG00000061477
1	TRUE	4.59e-06	584	161	14	0.087	0.024	GO:0097190	BP	32	apoptotic signaling pathway	1	ENSMUSG00000005161,ENSMUSG00000005718,ENSMUSG00000020267,ENSMUSG00000020372,ENSMUSG00000022108,ENSMUSG00000022982,ENSMUSG00000026223,ENSMUSG00000028756,ENSMUSG00000030744,ENSMUSG00000033307,ENSMUSG00000040152,ENSMUSG00000059291,ENSMUSG00000060938,ENSMUSG00000061477
1	TRUE	7.96e-06	1820	161	23	0.143	0.013	GO:0031328	BP	9	positive regulation of cellular biosynthetic process	2	ENSMUSG00000005718,ENSMUSG00000006333,ENSMUSG00000007039,ENSMUSG00000007739,ENSMUSG00000021775,ENSMUSG00000022336,ENSMUSG00000022389,ENSMUSG00000024431,ENSMUSG00000025862,ENSMUSG00000026728,ENSMUSG00000028081,ENSMUSG00000028756,ENSMUSG00000029322,ENSMUSG00000033307,ENSMUSG00000039005,ENSMUSG00000039852,ENSMUSG00000040152,ENSMUSG00000049775,ENSMUSG00000057113,ENSMUSG00000059824,ENSMUSG00000060938,…
1	TRUE	8.22e-06	1667	161	22	0.137	0.013	GO:0033554	BP	4	cellular response to stress	1	ENSMUSG00000005161,ENSMUSG00000005533,ENSMUSG00000005718,ENSMUSG00000008540,ENSMUSG00000020372,ENSMUSG00000021127,ENSMUSG00000022982,ENSMUSG00000026021,ENSMUSG00000026074,ENSMUSG00000028364,ENSMUSG00000028756,ENSMUSG00000030161,ENSMUSG00000030744,ENSMUSG00000033307,ENSMUSG00000039005,ENSMUSG00000041736,ENSMUSG00000042834,ENSMUSG00000057113,ENSMUSG00000060147,ENSMUSG00000060938,ENSMUSG00000062963,…
1	TRUE	9.69e-06	1104	161	18	0.112	0.016	GO:0044877	MF	21	protein-containing complex binding	1	ENSMUSG00000005533,ENSMUSG00000020372,ENSMUSG00000021917,ENSMUSG00000026728,ENSMUSG00000027962,ENSMUSG00000029581,ENSMUSG00000030744,ENSMUSG00000032085,ENSMUSG00000033307,ENSMUSG00000035186,ENSMUSG00000039001,ENSMUSG00000040152,ENSMUSG00000056737,ENSMUSG00000057113,ENSMUSG00000058655,ENSMUSG00000060636,ENSMUSG00000069662,ENSMUSG00000090553
1	TRUE	1.07e-05	1692	161	22	0.137	0.013	GO:0042592	BP	22	homeostatic process	1	ENSMUSG00000005161,ENSMUSG00000007739,ENSMUSG00000020372,ENSMUSG00000021127,ENSMUSG00000021775,ENSMUSG00000022040,ENSMUSG00000022982,ENSMUSG00000026074,ENSMUSG00000027962,ENSMUSG00000028427,ENSMUSG00000031093,ENSMUSG00000033307,ENSMUSG00000039005,ENSMUSG00000039753,ENSMUSG00000041736,ENSMUSG00000042010,ENSMUSG00000045502,ENSMUSG00000050708,ENSMUSG00000057113,ENSMUSG00000061787,ENSMUSG00000074129,…
1	TRUE	1.08e-05	625	161	14	0.087	0.022	GO:0031400	BP	6	negative regulation of protein modification process	2	ENSMUSG00000005533,ENSMUSG00000005718,ENSMUSG00000020372,ENSMUSG00000030744,ENSMUSG00000031530,ENSMUSG00000031558,ENSMUSG00000039005,ENSMUSG00000041736,ENSMUSG00000057113,ENSMUSG00000059291,ENSMUSG00000061477,ENSMUSG00000071415,ENSMUSG00000076431,ENSMUSG00000078429
1	TRUE	1.17e-05	741	161	15	0.093	0.02	GO:0009894	BP	19	regulation of catabolic process	2	ENSMUSG00000020372,ENSMUSG00000021127,ENSMUSG00000026021,ENSMUSG00000026728,ENSMUSG00000028756,ENSMUSG00000033307,ENSMUSG00000039753,ENSMUSG00000041736,ENSMUSG00000042010,ENSMUSG00000045502,ENSMUSG00000055782,ENSMUSG00000057113,ENSMUSG00000059291,ENSMUSG00000061477,ENSMUSG00000071415
1	TRUE	1.2e-05	1861	161	23	0.143	0.012	GO:0009891	BP	9	positive regulation of biosynthetic process	1	ENSMUSG00000005718,ENSMUSG00000006333,ENSMUSG00000007039,ENSMUSG00000007739,ENSMUSG00000021775,ENSMUSG00000022336,ENSMUSG00000022389,ENSMUSG00000024431,ENSMUSG00000025862,ENSMUSG00000026728,ENSMUSG00000028081,ENSMUSG00000028756,ENSMUSG00000029322,ENSMUSG00000033307,ENSMUSG00000039005,ENSMUSG00000039852,ENSMUSG00000040152,ENSMUSG00000049775,ENSMUSG00000057113,ENSMUSG00000059824,ENSMUSG00000060938,…
1	TRUE	1.43e-05	639	161	14	0.087	0.022	GO:0031329	BP	19	regulation of cellular catabolic process	1	ENSMUSG00000020372,ENSMUSG00000021127,ENSMUSG00000026021,ENSMUSG00000026728,ENSMUSG00000028756,ENSMUSG00000033307,ENSMUSG00000039753,ENSMUSG00000041736,ENSMUSG00000042010,ENSMUSG00000055782,ENSMUSG00000057113,ENSMUSG00000059291,ENSMUSG00000061477,ENSMUSG00000071415
1	TRUE	1.74e-05	885	161	16	0.099	0.018	GO:0051338	BP	17	regulation of transferase activity	2	ENSMUSG00000005161,ENSMUSG00000005533,ENSMUSG00000005718,ENSMUSG00000007739,ENSMUSG00000007892,ENSMUSG00000020372,ENSMUSG00000022982,ENSMUSG00000030744,ENSMUSG00000031530,ENSMUSG00000033307,ENSMUSG00000039005,ENSMUSG00000040152,ENSMUSG00000057113,ENSMUSG00000059291,ENSMUSG00000061477,ENSMUSG00000071415
1	TRUE	1.74e-05	443	161	12	0.075	0.027	GO:0034660	BP	3	ncRNA metabolic process	1	ENSMUSG00000000581,ENSMUSG00000037563,ENSMUSG00000039001,ENSMUSG00000050621,ENSMUSG00000057113,ENSMUSG00000059291,ENSMUSG00000060636,ENSMUSG00000060938,ENSMUSG00000061477,ENSMUSG00000061787,ENSMUSG00000063316,ENSMUSG00000063457
1	TRUE	2.47e-05	208	161	9	0.056	0.043	GO:0031099	BP	10	regeneration	1	ENSMUSG00000026074,ENSMUSG00000028364,ENSMUSG00000033307,ENSMUSG00000037563,ENSMUSG00000041736,ENSMUSG00000042834,ENSMUSG00000057113,ENSMUSG00000057841,ENSMUSG00000063457
1	TRUE	2.55e-05	2451	161	26	0.161	0.011	GO:0035556	BP	32	intracellular signal transduction	1	ENSMUSG00000005161,ENSMUSG00000005533,ENSMUSG00000005718,ENSMUSG00000020267,ENSMUSG00000020372,ENSMUSG00000021127,ENSMUSG00000022982,ENSMUSG00000025558,ENSMUSG00000026074,ENSMUSG00000027962,ENSMUSG00000028073,ENSMUSG00000028756,ENSMUSG00000030744,ENSMUSG00000031093,ENSMUSG00000031530,ENSMUSG00000031558,ENSMUSG00000033307,ENSMUSG00000035186,ENSMUSG00000039005,ENSMUSG00000040152,ENSMUSG00000057113,…
1	TRUE	2.82e-05	2116	161	24	0.149	0.011	GO:0050790	BP	17	regulation of catalytic activity	1	ENSMUSG00000005161,ENSMUSG00000005533,ENSMUSG00000005718,ENSMUSG00000007739,ENSMUSG00000007892,ENSMUSG00000020372,ENSMUSG00000022982,ENSMUSG00000026021,ENSMUSG00000028756,ENSMUSG00000030744,ENSMUSG00000031093,ENSMUSG00000031530,ENSMUSG00000031558,ENSMUSG00000033307,ENSMUSG00000035863,ENSMUSG00000039005,ENSMUSG00000040152,ENSMUSG00000042010,ENSMUSG00000057113,ENSMUSG00000059291,ENSMUSG00000060147,…
1	TRUE	2.92e-05	212	161	9	0.056	0.042	GO:1901654	BP	2	response to ketone	2	ENSMUSG00000005718,ENSMUSG00000024431,ENSMUSG00000028364,ENSMUSG00000031558,ENSMUSG00000040152,ENSMUSG00000041736,ENSMUSG00000057113,ENSMUSG00000057841,ENSMUSG00000067274
1	TRUE	2.99e-05	678	161	14	0.087	0.021	GO:0005740	CC	5	mitochondrial envelope	1	ENSMUSG00000008540,ENSMUSG00000022354,ENSMUSG00000022982,ENSMUSG00000024248,ENSMUSG00000025037,ENSMUSG00000028756,ENSMUSG00000030744,ENSMUSG00000031198,ENSMUSG00000032330,ENSMUSG00000034993,ENSMUSG00000041736,ENSMUSG00000041828,ENSMUSG00000059534,ENSMUSG00000064368
1	TRUE	3.43e-05	216	161	9	0.056	0.042	GO:0010948	BP	12	negative regulation of cell cycle process	1	ENSMUSG00000005718,ENSMUSG00000021127,ENSMUSG00000025862,ENSMUSG00000033307,ENSMUSG00000057113,ENSMUSG00000060938,ENSMUSG00000071415,ENSMUSG00000076431,ENSMUSG00000078429
1	TRUE	3.97e-05	813	161	15	0.093	0.018	GO:0006396	BP	3	RNA processing	1	ENSMUSG00000000581,ENSMUSG00000021127,ENSMUSG00000037563,ENSMUSG00000039001,ENSMUSG00000050621,ENSMUSG00000057113,ENSMUSG00000059291,ENSMUSG00000060636,ENSMUSG00000060938,ENSMUSG00000061477,ENSMUSG00000061787,ENSMUSG00000063316,ENSMUSG00000063457,ENSMUSG00000090553,ENSMUSG00000090862
1	TRUE	4.57e-05	157	161	8	0.05	0.051	GO:2001242	BP	32	regulation of intrinsic apoptotic signaling pathway	3	ENSMUSG00000020372,ENSMUSG00000022982,ENSMUSG00000028756,ENSMUSG00000030744,ENSMUSG00000033307,ENSMUSG00000059291,ENSMUSG00000060938,ENSMUSG00000061477
1	TRUE	4.82e-05	60	161	6	0.037	0.1	GO:2001244	BP	32	positive regulation of intrinsic apoptotic signaling pathway	1	ENSMUSG00000020372,ENSMUSG00000022982,ENSMUSG00000030744,ENSMUSG00000059291,ENSMUSG00000060938,ENSMUSG00000061477
1	TRUE	5.16e-05	1530	161	20	0.124	0.013	GO:0009719	BP	26	response to endogenous stimulus	1	ENSMUSG00000005533,ENSMUSG00000005718,ENSMUSG00000021127,ENSMUSG00000021775,ENSMUSG00000022982,ENSMUSG00000024431,ENSMUSG00000028364,ENSMUSG00000028370,ENSMUSG00000029096,ENSMUSG00000030744,ENSMUSG00000031558,ENSMUSG00000039005,ENSMUSG00000040152,ENSMUSG00000041736,ENSMUSG00000042834,ENSMUSG00000057113,ENSMUSG00000057841,ENSMUSG00000067274,ENSMUSG00000071415,ENSMUSG00000092035
1	TRUE	5.52e-05	962	161	16	0.099	0.017	GO:0008284	BP	33	positive regulation of cell proliferation	1	ENSMUSG00000005533,ENSMUSG00000006333,ENSMUSG00000008683,ENSMUSG00000026728,ENSMUSG00000027962,ENSMUSG00000028081,ENSMUSG00000028364,ENSMUSG00000029322,ENSMUSG00000030744,ENSMUSG00000033307,ENSMUSG00000039005,ENSMUSG00000040152,ENSMUSG00000041736,ENSMUSG00000057113,ENSMUSG00000071415,ENSMUSG00000076431
1	TRUE	5.67e-05	229	161	9	0.056	0.039	GO:1901681	MF	20	sulfur compound binding	1	ENSMUSG00000008540,ENSMUSG00000023885,ENSMUSG00000028936,ENSMUSG00000030096,ENSMUSG00000031558,ENSMUSG00000032348,ENSMUSG00000040152,ENSMUSG00000042010,ENSMUSG00000048758
1	TRUE	5.96e-05	1244	161	18	0.112	0.014	GO:0071495	BP	26	cellular response to endogenous stimulus	2	ENSMUSG00000005533,ENSMUSG00000005718,ENSMUSG00000021127,ENSMUSG00000021775,ENSMUSG00000022982,ENSMUSG00000024431,ENSMUSG00000028364,ENSMUSG00000029096,ENSMUSG00000030744,ENSMUSG00000031558,ENSMUSG00000039005,ENSMUSG00000040152,ENSMUSG00000042834,ENSMUSG00000057113,ENSMUSG00000057841,ENSMUSG00000067274,ENSMUSG00000071415,ENSMUSG00000092035
1	TRUE	6.05e-05	1545	161	20	0.124	0.013	GO:0009890	BP	1	negative regulation of biosynthetic process	1	ENSMUSG00000000581,ENSMUSG00000001289,ENSMUSG00000005718,ENSMUSG00000008682,ENSMUSG00000020372,ENSMUSG00000021127,ENSMUSG00000021775,ENSMUSG00000022108,ENSMUSG00000022982,ENSMUSG00000024431,ENSMUSG00000025862,ENSMUSG00000026021,ENSMUSG00000026223,ENSMUSG00000028957,ENSMUSG00000030103,ENSMUSG00000030744,ENSMUSG00000039852,ENSMUSG00000041736,ENSMUSG00000071415,ENSMUSG00000074129
1	TRUE	6.81e-05	1113	161	17	0.106	0.015	GO:0009628	BP	34	response to abiotic stimulus	1	ENSMUSG00000004665,ENSMUSG00000021127,ENSMUSG00000022982,ENSMUSG00000026021,ENSMUSG00000027962,ENSMUSG00000028364,ENSMUSG00000028756,ENSMUSG00000029322,ENSMUSG00000030103,ENSMUSG00000035863,ENSMUSG00000039005,ENSMUSG00000040152,ENSMUSG00000041736,ENSMUSG00000057113,ENSMUSG00000060147,ENSMUSG00000060938,ENSMUSG00000076431
1	TRUE	6.9e-05	1114	161	17	0.106	0.015	GO:0044092	BP	17	negative regulation of molecular function	1	ENSMUSG00000005161,ENSMUSG00000005533,ENSMUSG00000005718,ENSMUSG00000020372,ENSMUSG00000026021,ENSMUSG00000030103,ENSMUSG00000031530,ENSMUSG00000031558,ENSMUSG00000035863,ENSMUSG00000040152,ENSMUSG00000042010,ENSMUSG00000057113,ENSMUSG00000059291,ENSMUSG00000060147,ENSMUSG00000061477,ENSMUSG00000068794,ENSMUSG00000071415
1	TRUE	7.16e-05	64	161	6	0.037	0.094	GO:1901796	BP	32	regulation of signal transduction by p53 class mediator	3	ENSMUSG00000033307,ENSMUSG00000057113,ENSMUSG00000059291,ENSMUSG00000060938,ENSMUSG00000061477,ENSMUSG00000071415
1	TRUE	7.47e-05	1724	161	21	0.13	0.012	GO:1901575	BP	19	organic substance catabolic process	2	ENSMUSG00000007039,ENSMUSG00000020267,ENSMUSG00000020372,ENSMUSG00000021127,ENSMUSG00000022040,ENSMUSG00000022336,ENSMUSG00000025037,ENSMUSG00000026021,ENSMUSG00000026728,ENSMUSG00000031725,ENSMUSG00000033307,ENSMUSG00000035186,ENSMUSG00000039753,ENSMUSG00000042010,ENSMUSG00000045502,ENSMUSG00000055782,ENSMUSG00000056973,ENSMUSG00000057113,ENSMUSG00000059291,ENSMUSG00000061477,ENSMUSG00000071415
1	TRUE	7.92e-05	1730	161	21	0.13	0.012	GO:0010557	BP	9	positive regulation of macromolecule biosynthetic process	1	ENSMUSG00000005718,ENSMUSG00000006333,ENSMUSG00000007739,ENSMUSG00000021775,ENSMUSG00000022336,ENSMUSG00000022389,ENSMUSG00000024431,ENSMUSG00000025862,ENSMUSG00000026728,ENSMUSG00000028081,ENSMUSG00000028756,ENSMUSG00000029322,ENSMUSG00000039005,ENSMUSG00000039852,ENSMUSG00000040152,ENSMUSG00000049775,ENSMUSG00000057113,ENSMUSG00000059824,ENSMUSG00000060938,ENSMUSG00000071415,ENSMUSG00000076431
1	TRUE	9.1e-05	242	161	9	0.056	0.037	GO:0031647	BP	7	regulation of protein stability	1	ENSMUSG00000007739,ENSMUSG00000026021,ENSMUSG00000028756,ENSMUSG00000028957,ENSMUSG00000057113,ENSMUSG00000059291,ENSMUSG00000061477,ENSMUSG00000071415,ENSMUSG00000076431
1	TRUE	9.86e-05	629	161	13	0.081	0.021	GO:0031966	CC	5	mitochondrial membrane	2	ENSMUSG00000008540,ENSMUSG00000022354,ENSMUSG00000024248,ENSMUSG00000025037,ENSMUSG00000028756,ENSMUSG00000030744,ENSMUSG00000031198,ENSMUSG00000032330,ENSMUSG00000034993,ENSMUSG00000041736,ENSMUSG00000041828,ENSMUSG00000059534,ENSMUSG00000064368
1	TRUE	0.000103	68	161	6	0.037	0.088	GO:0031397	BP	6	negative regulation of protein ubiquitination	1	ENSMUSG00000030744,ENSMUSG00000041736,ENSMUSG00000059291,ENSMUSG00000061477,ENSMUSG00000071415,ENSMUSG00000076431
1	TRUE	0.000128	1780	161	21	0.13	0.012	GO:0031399	BP	6	regulation of protein modification process	1	ENSMUSG00000005161,ENSMUSG00000005533,ENSMUSG00000005718,ENSMUSG00000007892,ENSMUSG00000020372,ENSMUSG00000022982,ENSMUSG00000026074,ENSMUSG00000028756,ENSMUSG00000030744,ENSMUSG00000031530,ENSMUSG00000031558,ENSMUSG00000033307,ENSMUSG00000039005,ENSMUSG00000040152,ENSMUSG00000041736,ENSMUSG00000057113,ENSMUSG00000059291,ENSMUSG00000061477,ENSMUSG00000071415,ENSMUSG00000076431,ENSMUSG00000078429
1	TRUE	0.000136	36	161	5	0.031	0.139	GO:0000027	BP	3	ribosomal large subunit assembly	3	ENSMUSG00000008682,ENSMUSG00000038900,ENSMUSG00000058546,ENSMUSG00000059291,ENSMUSG00000060036
1	TRUE	0.00015	773	161	14	0.087	0.018	GO:0032446	BP	6	protein modification by small protein conjugation	2	ENSMUSG00000020372,ENSMUSG00000026021,ENSMUSG00000028756,ENSMUSG00000030744,ENSMUSG00000035186,ENSMUSG00000039753,ENSMUSG00000041736,ENSMUSG00000057113,ENSMUSG00000059291,ENSMUSG00000061477,ENSMUSG00000062901,ENSMUSG00000062963,ENSMUSG00000071415,ENSMUSG00000076431
1	TRUE	0.00017	186	161	8	0.05	0.043	GO:0031396	BP	6	regulation of protein ubiquitination	3	ENSMUSG00000028756,ENSMUSG00000030744,ENSMUSG00000041736,ENSMUSG00000057113,ENSMUSG00000059291,ENSMUSG00000061477,ENSMUSG00000071415,ENSMUSG00000076431
1	TRUE	0.000182	1495	161	19	0.118	0.013	GO:0032270	BP	9	positive regulation of cellular protein metabolic process	2	ENSMUSG00000005161,ENSMUSG00000005718,ENSMUSG00000006333,ENSMUSG00000007892,ENSMUSG00000020372,ENSMUSG00000022336,ENSMUSG00000022982,ENSMUSG00000026021,ENSMUSG00000026728,ENSMUSG00000028081,ENSMUSG00000028756,ENSMUSG00000030744,ENSMUSG00000033307,ENSMUSG00000039005,ENSMUSG00000039753,ENSMUSG00000040152,ENSMUSG00000057113,ENSMUSG00000060938,ENSMUSG00000076431
1	TRUE	0.000202	1665	161	20	0.124	0.012	GO:0042127	BP	33	regulation of cell proliferation	2	ENSMUSG00000004665,ENSMUSG00000005533,ENSMUSG00000005718,ENSMUSG00000006333,ENSMUSG00000008683,ENSMUSG00000021127,ENSMUSG00000026728,ENSMUSG00000027962,ENSMUSG00000028081,ENSMUSG00000028364,ENSMUSG00000029322,ENSMUSG00000030744,ENSMUSG00000031558,ENSMUSG00000033307,ENSMUSG00000039005,ENSMUSG00000040152,ENSMUSG00000041736,ENSMUSG00000057113,ENSMUSG00000071415,ENSMUSG00000076431
1	TRUE	0.000211	1509	161	19	0.118	0.013	GO:0031327	BP	1	negative regulation of cellular biosynthetic process	2	ENSMUSG00000000581,ENSMUSG00000001289,ENSMUSG00000005718,ENSMUSG00000008682,ENSMUSG00000020372,ENSMUSG00000021127,ENSMUSG00000021775,ENSMUSG00000022108,ENSMUSG00000024431,ENSMUSG00000025862,ENSMUSG00000026021,ENSMUSG00000026223,ENSMUSG00000028957,ENSMUSG00000030103,ENSMUSG00000030744,ENSMUSG00000039852,ENSMUSG00000041736,ENSMUSG00000071415,ENSMUSG00000074129
1	TRUE	0.000236	563	161	12	0.075	0.021	GO:0010035	BP	14	response to inorganic substance	1	ENSMUSG00000005161,ENSMUSG00000020372,ENSMUSG00000022982,ENSMUSG00000026021,ENSMUSG00000027962,ENSMUSG00000028756,ENSMUSG00000030744,ENSMUSG00000032348,ENSMUSG00000040152,ENSMUSG00000041736,ENSMUSG00000064368,ENSMUSG00000067274
1	TRUE	0.000237	78	161	6	0.037	0.077	GO:1903321	BP	6	negative regulation of protein modification by small protein conjugation or removal	3	ENSMUSG00000030744,ENSMUSG00000041736,ENSMUSG00000059291,ENSMUSG00000061477,ENSMUSG00000071415,ENSMUSG00000076431
1	TRUE	0.000249	566	161	12	0.075	0.021	GO:0071396	BP	27	cellular response to lipid	2	ENSMUSG00000005161,ENSMUSG00000005718,ENSMUSG00000021127,ENSMUSG00000021775,ENSMUSG00000024431,ENSMUSG00000028364,ENSMUSG00000033307,ENSMUSG00000039005,ENSMUSG00000041736,ENSMUSG00000057113,ENSMUSG00000057841,ENSMUSG00000067274
1	TRUE	0.000273	812	161	14	0.087	0.017	GO:0043086	BP	17	negative regulation of catalytic activity	2	ENSMUSG00000005533,ENSMUSG00000005718,ENSMUSG00000020372,ENSMUSG00000031530,ENSMUSG00000031558,ENSMUSG00000035863,ENSMUSG00000040152,ENSMUSG00000042010,ENSMUSG00000057113,ENSMUSG00000059291,ENSMUSG00000060147,ENSMUSG00000061477,ENSMUSG00000068794,ENSMUSG00000071415
1	TRUE	0.000314	280	161	9	0.056	0.032	GO:0097193	BP	32	intrinsic apoptotic signaling pathway	2	ENSMUSG00000020267,ENSMUSG00000020372,ENSMUSG00000022982,ENSMUSG00000028756,ENSMUSG00000030744,ENSMUSG00000033307,ENSMUSG00000059291,ENSMUSG00000060938,ENSMUSG00000061477
1	TRUE	0.000342	373	161	10	0.062	0.027	GO:0046677	BP	28	response to antibiotic	1	ENSMUSG00000020372,ENSMUSG00000022982,ENSMUSG00000025967,ENSMUSG00000027962,ENSMUSG00000028364,ENSMUSG00000028756,ENSMUSG00000030744,ENSMUSG00000039005,ENSMUSG00000064368,ENSMUSG00000071415
1	TRUE	0.000402	18	161	4	0.025	0.222	GO:0000028	BP	3	ribosomal small subunit assembly	3	ENSMUSG00000050621,ENSMUSG00000052146,ENSMUSG00000061787,ENSMUSG00000063457
1	TRUE	0.000421	141	161	7	0.043	0.05	GO:0043021	MF	21	ribonucleoprotein complex binding	2	ENSMUSG00000020372,ENSMUSG00000021917,ENSMUSG00000039001,ENSMUSG00000057113,ENSMUSG00000058655,ENSMUSG00000060636,ENSMUSG00000090553
1	TRUE	0.000463	1589	161	19	0.118	0.012	GO:0051247	BP	9	positive regulation of protein metabolic process	1	ENSMUSG00000005161,ENSMUSG00000005718,ENSMUSG00000006333,ENSMUSG00000007892,ENSMUSG00000020372,ENSMUSG00000022336,ENSMUSG00000022982,ENSMUSG00000026021,ENSMUSG00000026728,ENSMUSG00000028081,ENSMUSG00000028756,ENSMUSG00000030744,ENSMUSG00000033307,ENSMUSG00000039005,ENSMUSG00000039753,ENSMUSG00000040152,ENSMUSG00000057113,ENSMUSG00000060938,ENSMUSG00000076431
1	TRUE	0.000497	214	161	8	0.05	0.037	GO:1903320	BP	6	regulation of protein modification by small protein conjugation or removal	2	ENSMUSG00000028756,ENSMUSG00000030744,ENSMUSG00000041736,ENSMUSG00000057113,ENSMUSG00000059291,ENSMUSG00000061477,ENSMUSG00000071415,ENSMUSG00000076431
1	TRUE	0.000509	1599	161	19	0.118	0.012	GO:0005783	CC	37	endoplasmic reticulum	1	ENSMUSG00000008540,ENSMUSG00000008682,ENSMUSG00000021917,ENSMUSG00000025967,ENSMUSG00000027962,ENSMUSG00000028081,ENSMUSG00000030161,ENSMUSG00000030744,ENSMUSG00000031725,ENSMUSG00000039001,ENSMUSG00000046364,ENSMUSG00000049517,ENSMUSG00000056973,ENSMUSG00000059070,ENSMUSG00000061666,ENSMUSG00000062006,ENSMUSG00000063316,ENSMUSG00000067274,ENSMUSG00000079057
1	TRUE	0.000533	495	161	11	0.068	0.022	GO:0009611	BP	38	response to wounding	1	ENSMUSG00000004665,ENSMUSG00000005161,ENSMUSG00000021127,ENSMUSG00000022982,ENSMUSG00000028073,ENSMUSG00000028364,ENSMUSG00000033307,ENSMUSG00000039005,ENSMUSG00000040152,ENSMUSG00000041736,ENSMUSG00000042834
1	TRUE	0.000613	1457	161	18	0.112	0.012	GO:0010558	BP	1	negative regulation of macromolecule biosynthetic process	2	ENSMUSG00000000581,ENSMUSG00000001289,ENSMUSG00000005718,ENSMUSG00000008682,ENSMUSG00000020372,ENSMUSG00000021127,ENSMUSG00000021775,ENSMUSG00000022108,ENSMUSG00000024431,ENSMUSG00000025862,ENSMUSG00000026021,ENSMUSG00000026223,ENSMUSG00000028957,ENSMUSG00000030103,ENSMUSG00000030744,ENSMUSG00000039852,ENSMUSG00000071415,ENSMUSG00000074129
1	TRUE	0.000617	869	161	14	0.087	0.016	GO:0044087	BP	18	regulation of cellular component biogenesis	1	ENSMUSG00000020372,ENSMUSG00000023885,ENSMUSG00000025862,ENSMUSG00000026021,ENSMUSG00000028756,ENSMUSG00000029581,ENSMUSG00000030744,ENSMUSG00000031093,ENSMUSG00000031558,ENSMUSG00000035863,ENSMUSG00000039005,ENSMUSG00000056737,ENSMUSG00000057113,ENSMUSG00000074129
1	TRUE	0.000686	1015	161	15	0.093	0.015	GO:0014070	BP	24	response to organic cyclic compound	1	ENSMUSG00000005718,ENSMUSG00000021127,ENSMUSG00000021775,ENSMUSG00000022982,ENSMUSG00000024431,ENSMUSG00000028364,ENSMUSG00000028370,ENSMUSG00000031558,ENSMUSG00000040152,ENSMUSG00000041736,ENSMUSG00000042010,ENSMUSG00000057113,ENSMUSG00000057841,ENSMUSG00000064368,ENSMUSG00000067274
1	TRUE	0.00077	2346	161	23	0.143	0.01	GO:0051128	BP	13	regulation of cellular component organization	1	ENSMUSG00000004665,ENSMUSG00000007739,ENSMUSG00000020372,ENSMUSG00000023885,ENSMUSG00000025862,ENSMUSG00000026021,ENSMUSG00000026074,ENSMUSG00000026223,ENSMUSG00000026728,ENSMUSG00000028756,ENSMUSG00000029096,ENSMUSG00000029581,ENSMUSG00000030744,ENSMUSG00000031093,ENSMUSG00000031558,ENSMUSG00000033307,ENSMUSG00000034993,ENSMUSG00000035863,ENSMUSG00000039005,ENSMUSG00000041736,ENSMUSG00000056737,…
1	TRUE	0.000781	21	161	4	0.025	0.19	GO:1901798	BP	32	positive regulation of signal transduction by p53 class mediator	3	ENSMUSG00000059291,ENSMUSG00000060938,ENSMUSG00000061477,ENSMUSG00000071415
1	TRUE	0.000865	894	161	14	0.087	0.016	GO:0070647	BP	6	protein modification by small protein conjugation or removal	1	ENSMUSG00000020372,ENSMUSG00000026021,ENSMUSG00000028756,ENSMUSG00000030744,ENSMUSG00000035186,ENSMUSG00000039753,ENSMUSG00000041736,ENSMUSG00000057113,ENSMUSG00000059291,ENSMUSG00000061477,ENSMUSG00000062901,ENSMUSG00000062963,ENSMUSG00000071415,ENSMUSG00000076431
1	TRUE	0.000936	900	161	14	0.087	0.016	GO:0034097	BP	31	response to cytokine	1	ENSMUSG00000021127,ENSMUSG00000022747,ENSMUSG00000026728,ENSMUSG00000027962,ENSMUSG00000030744,ENSMUSG00000031558,ENSMUSG00000035186,ENSMUSG00000037563,ENSMUSG00000039005,ENSMUSG00000040152,ENSMUSG00000060036,ENSMUSG00000062825,ENSMUSG00000067274,ENSMUSG00000074129
1	TRUE	0.000939	6	161	3	0.019	0.5	GO:1902255	BP	32	positive regulation of intrinsic apoptotic signaling pathway by p53 class mediator	1	ENSMUSG00000059291,ENSMUSG00000060938,ENSMUSG00000061477
1	TRUE	0.000939	6	161	3	0.019	0.5	GO:1990948	MF	30	ubiquitin ligase inhibitor activity	1	ENSMUSG00000059291,ENSMUSG00000061477,ENSMUSG00000071415
